# Supplementary material for: Crystal structure of tetra­aqua­bis(3,5-di­amino-4H-1,2,4-triazol-1-ium)cobalt(II) bis­[bis­(pyridine-2,6-di­carboxyl­ato)cobaltate(II)] dihydrate
Source: Acta Crystallogr E Crystallogr Commun. 2015 May 30;71(Pt 6):m139–40. doi: 10.1107/S2056989015010014 (PMC4459343; doi:10.1107/S2056989015010014)
Supplement: Supplementary file 1 [file e-71-0m139-sup1.cif]

##############################################################################
#                                                                            #
# This CIF contains the data in a paper accepted for publication in          #
# Acta Crystallographica Section E. It conforms to the requirements of       #
# Notes for Authors for Acta Crystallographica Section E, and has been       #
# peer reviewed under the auspices of the IUCr Commission on Journals.       #
#                                                                            #
# Full details of the Crystallographic Information File format               #
# are given in the paper "The Crystallographic Information File (CIF):       #
# a New Standard Archive File for Crystallography" by S. R. Hall, F. H.      #
# Allen and I. D. Brown [Acta Cryst. (1991), A47, 655-685].                  #
#                                                                            #
# The current version of the core CIF dictionary is obtainable from          #
# ftp://ftp.iucr.org/pub/cif_core.dic.                                       #
#                                                                            #
# Software is freely available for graphical display of the structure(s)     #
# in this CIF. For information consult the CIF software page                 #
# http://www.iucr.org/resources/cif/software.                                #
#                                                                            #
# This file may be used for bona fide research purposes within the           #
# scientific community so long as proper attribution is given to the journal # 
# article from which it was obtained.                                        #
#                                                                            #
##############################################################################
data_I
_database_code_depnum_ccdc_archive 'CCDC 1402526'
_audit_creation_method     SHELXL-2013
_chemical_name_systematic
;
Tetraaquabis(3,5-diamino-4<i>H</i>-1,2,4-triazol-1-ium)cobalt(II)
bis[bis(pyridine-2,6-dicarboxylato)cobaltate(II)] dihydrate
;
_chemical_name_common     ?
_chemical_formula_moiety
                           'C4 H20 Co N10 O4 4+, 2(C14 H6 Co N2 O8 2-), 2(H2 O)'
_chemical_formula_sum     'C32 H36 Co3 N14 O22'
_chemical_formula_iupac
                           '[Co (C2 H6 N5)2 (H2 O)4] [Co (C7 H3 N O4)2]2, 2H2 O'
_chemical_formula_weight     1145.54
_chemical_melting_point     ?
_shelx_space_group_comment
;
The symmetry employed for this shelxl refinement is uniquely defined
by the following loop, which should always be used as a source of
symmetry information in preference to the above space-group names.
They are only intended as comments.
;
_space_group_crystal_system     monoclinic
_space_group_name_H-M_alt     'P 21/c'
_space_group_name_Hall     '-P 2ybc'
loop_
    _space_group_symop_operation_xyz
    'x, y, z'
    '-x, y+1/2, -z+1/2'
    '-x, -y, -z'
    'x, -y-1/2, z-1/2'
_cell_length_a     7.1499(2)
_cell_length_b     10.8807(2)
_cell_length_c     26.6877(6)
_cell_angle_alpha     90
_cell_angle_beta     90.6490(10)
_cell_angle_gamma     90
_cell_volume     2076.06(8)
_cell_formula_units_Z     2
_cell_measurement_reflns_used     9904
_cell_measurement_theta_min     2.42
_cell_measurement_theta_max     35.03
_cell_measurement_temperature     100.00(10)
_exptl_crystal_description     'block'
_exptl_crystal_colour     'purple'
_exptl_crystal_size_max     0.430
_exptl_crystal_size_mid     0.281
_exptl_crystal_size_min     0.275
_exptl_crystal_density_diffrn     1.833
_exptl_crystal_F_000     1166
_exptl_absorpt_coefficient_mu     1.292
_exptl_absorpt_correction_type     multi-scan
_exptl_absorpt_process_details
;
(<i>SADABS</i>; Bruker, 2009)
;
_exptl_absorpt_correction_T_min     0.607
_exptl_absorpt_correction_T_max     0.718
_exptl_special_details     ?
_diffrn_ambient_temperature     100.00(10)
_diffrn_radiation_type     MoK\a
_diffrn_radiation_wavelength     0.71073
_diffrn_radiation_source     'fine-focus sealed tube'
_diffrn_radiation_monochromator     graphite
_diffrn_measurement_device_type
;
Bruker SMART APEXII CCD area-detector
;
_diffrn_measurement_method     '\f and \w scans'
_diffrn_detector_area_resol_mean     ?
_diffrn_reflns_number     35534
_diffrn_reflns_av_R_equivalents     0.0212
_diffrn_reflns_theta_min     1.526
_diffrn_reflns_theta_max     35.045
_diffrn_reflns_theta_full     25.242
_diffrn_measured_fraction_theta_max     0.991
_diffrn_measured_fraction_theta_full     0.998
_diffrn_reflns_limit_h_min     -9
_diffrn_reflns_limit_h_max     11
_diffrn_reflns_limit_k_min     -17
_diffrn_reflns_limit_k_max     17
_diffrn_reflns_limit_l_min     -42
_diffrn_reflns_limit_l_max     41
_refine_special_details     ?
_reflns_number_total     9081
_reflns_number_gt     8203
_reflns_threshold_expression     I>2\s(I)
_refine_ls_structure_factor_coef     Fsqd
_refine_ls_matrix_type     full
_refine_ls_R_factor_all     0.0281
_refine_ls_R_factor_gt     0.0244
_refine_ls_wR_factor_gt     0.0659
_refine_ls_wR_factor_ref     0.0681
_refine_ls_goodness_of_fit_ref     1.051
_refine_ls_restrained_S_all     1.051
_refine_ls_number_reflns     9081
_refine_ls_number_parameters     370
_refine_ls_number_restraints     0
_refine_ls_hydrogen_treatment     mixed
_refine_ls_weighting_scheme     calc
_refine_ls_weighting_details
              'w=1/[\s^2^(Fo^2^)+(0.0314P)^2^+1.0292P] where P=(Fo^2^+2Fc^2^)/3'
_atom_sites_solution_hydrogens     mixed
_atom_sites_solution_primary     ?
_atom_sites_solution_secondary     ?
_refine_ls_shift/su_max     0.001
_refine_ls_shift/su_mean     0.000
_refine_diff_density_max     0.563
_refine_diff_density_min     -0.314
_refine_ls_extinction_method     none
_refine_ls_extinction_coef     .
loop_
    _atom_type_symbol
    _atom_type_description
    _atom_type_scat_dispersion_real
    _atom_type_scat_dispersion_imag
    _atom_type_scat_source
    'C' 'C' 0.0033 0.0016
                         'International Tables Vol C Tables 4.2.6.8 and 6.1.1.4'
    'H' 'H' 0.0000 0.0000
                         'International Tables Vol C Tables 4.2.6.8 and 6.1.1.4'
    'N' 'N' 0.0061 0.0033
                         'International Tables Vol C Tables 4.2.6.8 and 6.1.1.4'
    'O' 'O' 0.0106 0.0060
                         'International Tables Vol C Tables 4.2.6.8 and 6.1.1.4'
    'Co' 'Co' 0.3494 0.9721
                         'International Tables Vol C Tables 4.2.6.8 and 6.1.1.4'
_computing_data_collection
;
APEX2 (Bruker, 2009)
;
_computing_cell_refinement
;
SAINT (Bruker, 2009)
;
_computing_data_reduction
;
SAINT (Bruker, 2009)
;
_computing_structure_solution
;
SHELXS97 (Sheldrick 2008)
;
_computing_structure_refinement
;
SHELXL2013 (Sheldrick, 2015)
;
_computing_molecular_graphics
;
SHELXTL (Sheldrick, 2008)
;
_computing_publication_material
;
SHELXTL (Sheldrick, 2008) and PLATON (Spek, 2009)
;
loop_
    _atom_site_type_symbol
    _atom_site_label
    _atom_site_fract_x
    _atom_site_fract_y
    _atom_site_fract_z
    _atom_site_U_iso_or_equiv
    _atom_site_adp_type
    _atom_site_calc_flag
    _atom_site_occupancy
    _atom_site_disorder_assembly
    _atom_site_disorder_group
    Co Co1 0.55162(2) 0.25891(2) 0.13399(2) 0.00894(3) Uani d 1 . .
    Co Co2 0.0000 0.0000 0.0000 0.00821(4) Uani d 1 . .
    O O1 0.82104(10) 0.26153(6) 0.09788(3) 0.01282(12) Uani d 1 . .
    O O2 0.27767(10) 0.33471(6) 0.14695(3) 0.01253(12) Uani d 1 . .
    O O3 0.65732(11) 0.31798(7) 0.20566(3) 0.01412(12) Uani d 1 . .
    O O4 0.46908(10) 0.11281(6) 0.07992(2) 0.01164(11) Uani d 1 . .
    O O5 0.98594(10) 0.35876(7) 0.03895(3) 0.01370(12) Uani d 1 . .
    O O6 0.11089(10) 0.50933(6) 0.13722(3) 0.01255(12) Uani d 1 . .
    O O7 0.79218(12) 0.24719(7) 0.27668(3) 0.01834(14) Uani d 1 . .
    O O8 0.44182(11) -0.09334(7) 0.07506(3) 0.01482(13) Uani d 1 . .
    N N1 0.54987(11) 0.41617(7) 0.09324(3) 0.00998(12) Uani d 1 . .
    N N2 0.59941(11) 0.09926(7) 0.17147(3) 0.00943(12) Uani d 1 . .
    N N3 -0.00429(11) -0.02963(7) 0.08158(3) 0.01012(12) Uani d 1 . .
    N N4 0.03927(11) 0.07247(7) 0.11156(3) 0.01056(12) Uani d 1 . .
    N N5 0.08642(11) -0.08746(7) 0.15824(3) 0.01057(12) Uani d 1 . .
    N N6 0.13643(13) 0.11292(8) 0.19445(3) 0.01373(14) Uani d 1 . .
    N N7 -0.00180(14) -0.24234(8) 0.09908(3) 0.01487(15) Uani d 1 . .
    C C1 0.85009(12) 0.34939(8) 0.06704(3) 0.01023(14) Uani d 1 . .
    C C2 0.69856(12) 0.44549(8) 0.06584(3) 0.01026(14) Uani d 1 . .
    C C3 0.70679(14) 0.55422(9) 0.03875(4) 0.01333(15) Uani d 1 . .
    H H3A 0.8119 0.5733 0.0187 0.016 Uiso calc 1 . .
    C C4 0.55548(15) 0.63436(9) 0.04196(4) 0.01642(17) Uani d 1 . .
    H H4A 0.5576 0.7105 0.0246 0.020 Uiso calc 1 . .
    C C5 0.40079(14) 0.60293(9) 0.07070(4) 0.01499(16) Uani d 1 . .
    H H5A 0.2967 0.6568 0.0730 0.018 Uiso calc 1 . .
    C C6 0.40236(13) 0.49099(8) 0.09586(3) 0.01047(14) Uani d 1 . .
    C C7 0.24820(12) 0.44216(8) 0.12908(3) 0.00996(13) Uani d 1 . .
    C C8 0.71223(13) 0.23375(9) 0.23540(3) 0.01208(15) Uani d 1 . .
    C C9 0.67492(13) 0.10389(8) 0.21746(3) 0.01040(14) Uani d 1 . .
    C C10 0.71742(14) -0.00249(9) 0.24395(3) 0.01303(15) Uani d 1 . .
    H H10A 0.7708 0.0016 0.2767 0.016 Uiso calc 1 . .
    C C11 0.67989(14) -0.11541(9) 0.22139(4) 0.01395(15) Uani d 1 . .
    H H11A 0.7070 -0.1896 0.2388 0.017 Uiso calc 1 . .
    C C12 0.60241(13) -0.11954(8) 0.17318(3) 0.01207(15) Uani d 1 . .
    H H12A 0.5762 -0.1957 0.1572 0.014 Uiso calc 1 . .
    C C13 0.56501(12) -0.00872(8) 0.14938(3) 0.00955(13) Uani d 1 . .
    C C14 0.48503(12) 0.00302(8) 0.09707(3) 0.00989(14) Uani d 1 . .
    C C15 0.09005(12) 0.03737(8) 0.15732(3) 0.01009(14) Uani d 1 . .
    C C16 0.02562(12) -0.12445(8) 0.11143(3) 0.00985(13) Uani d 1 . .
    O O1W 0.81160(12) 0.54803(8) 0.20623(3) 0.01822(14) Uani d 1 . .
    O O2W 0.16935(10) 0.15580(6) 0.01259(3) 0.01110(11) Uani d 1 . .
    O O3W -0.23235(10) 0.11122(7) 0.00395(3) 0.01179(11) Uani d 1 . .
    H H1N4 -0.017(2) 0.1420(17) 0.1043(6) 0.024(4) Uiso d 1 . .
    H H1N5 0.124(3) -0.1360(19) 0.1831(7) 0.037(5) Uiso d 1 . .
    H H1N6 0.147(2) 0.1885(17) 0.1873(7) 0.026(4) Uiso d 1 . .
    H H2N6 0.151(3) 0.0852(17) 0.2268(7) 0.030(5) Uiso d 1 . .
    H H1N7 -0.047(3) -0.2572(17) 0.0707(8) 0.030(5) Uiso d 1 . .
    H H2N7 0.024(2) -0.2988(17) 0.1167(6) 0.023(4) Uiso d 1 . .
    H H1W1 0.753(3) 0.482(2) 0.2054(8) 0.043(6) Uiso d 1 . .
    H H2W1 0.899(3) 0.5365(19) 0.1887(8) 0.038(5) Uiso d 1 . .
    H H1W2 0.113(3) 0.2197(18) 0.0235(7) 0.030(5) Uiso d 1 . .
    H H2W2 0.261(3) 0.1440(18) 0.0306(7) 0.032(5) Uiso d 1 . .
    H H1W3 -0.295(3) 0.1150(18) 0.0282(7) 0.035(5) Uiso d 1 . .
    H H2W3 -0.308(3) 0.1054(18) -0.0198(7) 0.033(5) Uiso d 1 . .
loop_
    _atom_site_aniso_label
    _atom_site_aniso_U_11
    _atom_site_aniso_U_22
    _atom_site_aniso_U_33
    _atom_site_aniso_U_12
    _atom_site_aniso_U_13
    _atom_site_aniso_U_23
    Co1 0.01044(5) 0.00761(5) 0.00876(5) 0.00044(4) 0.00033(4) 0.00075(4)
    Co2 0.00864(7) 0.00831(7) 0.00767(7) 0.00067(5) -0.00032(5) 0.00030(5)
    O1 0.0124(3) 0.0111(3) 0.0150(3) 0.0025(2) 0.0028(2) 0.0036(2)
    O2 0.0126(3) 0.0105(3) 0.0145(3) 0.0007(2) 0.0027(2) 0.0029(2)
    O3 0.0188(3) 0.0109(3) 0.0126(3) -0.0005(2) -0.0018(2) -0.0012(2)
    O4 0.0143(3) 0.0100(3) 0.0106(3) 0.0002(2) -0.0021(2) 0.0011(2)
    O5 0.0120(3) 0.0122(3) 0.0170(3) 0.0011(2) 0.0051(2) 0.0012(2)
    O6 0.0118(3) 0.0128(3) 0.0132(3) 0.0027(2) 0.0025(2) 0.0001(2)
    O7 0.0262(4) 0.0160(3) 0.0126(3) -0.0015(3) -0.0069(3) -0.0036(2)
    O8 0.0184(3) 0.0113(3) 0.0146(3) 0.0006(2) -0.0057(2) -0.0035(2)
    N1 0.0101(3) 0.0093(3) 0.0105(3) 0.0005(2) 0.0017(2) 0.0006(2)
    N2 0.0102(3) 0.0097(3) 0.0084(3) -0.0006(2) -0.0005(2) -0.0002(2)
    N3 0.0127(3) 0.0083(3) 0.0093(3) 0.0014(2) -0.0004(2) 0.0004(2)
    N4 0.0143(3) 0.0086(3) 0.0088(3) 0.0013(2) -0.0007(2) 0.0005(2)
    N5 0.0129(3) 0.0102(3) 0.0086(3) 0.0006(2) -0.0010(2) 0.0019(2)
    N6 0.0190(4) 0.0125(3) 0.0097(3) -0.0029(3) -0.0009(3) -0.0002(2)
    N7 0.0210(4) 0.0088(3) 0.0147(3) 0.0004(3) -0.0025(3) 0.0008(3)
    C1 0.0099(3) 0.0093(3) 0.0116(3) 0.0001(3) 0.0004(3) -0.0006(3)
    C2 0.0103(3) 0.0090(3) 0.0115(3) 0.0007(3) 0.0017(3) 0.0006(3)
    C3 0.0135(4) 0.0095(3) 0.0170(4) 0.0003(3) 0.0046(3) 0.0027(3)
    C4 0.0166(4) 0.0112(4) 0.0216(4) 0.0031(3) 0.0070(3) 0.0059(3)
    C5 0.0146(4) 0.0107(4) 0.0198(4) 0.0032(3) 0.0058(3) 0.0040(3)
    C6 0.0107(3) 0.0097(3) 0.0111(3) 0.0014(3) 0.0018(3) 0.0006(3)
    C7 0.0104(3) 0.0104(3) 0.0091(3) -0.0003(3) 0.0007(3) -0.0002(3)
    C8 0.0133(4) 0.0122(4) 0.0108(3) -0.0013(3) 0.0000(3) -0.0027(3)
    C9 0.0116(3) 0.0115(3) 0.0081(3) -0.0011(3) -0.0007(3) -0.0006(3)
    C10 0.0155(4) 0.0137(4) 0.0099(3) -0.0011(3) -0.0022(3) 0.0015(3)
    C11 0.0172(4) 0.0117(4) 0.0129(4) -0.0004(3) -0.0024(3) 0.0037(3)
    C12 0.0143(4) 0.0094(3) 0.0125(3) -0.0012(3) -0.0022(3) 0.0011(3)
    C13 0.0101(3) 0.0094(3) 0.0091(3) -0.0010(3) -0.0009(3) 0.0000(3)
    C14 0.0097(3) 0.0100(3) 0.0100(3) 0.0002(3) -0.0008(3) -0.0006(3)
    C15 0.0103(3) 0.0110(3) 0.0090(3) 0.0005(3) 0.0008(3) 0.0012(3)
    C16 0.0101(3) 0.0098(3) 0.0097(3) 0.0010(3) 0.0006(3) 0.0010(3)
    O1W 0.0221(4) 0.0180(3) 0.0146(3) -0.0055(3) 0.0041(3) -0.0028(3)
    O2W 0.0109(3) 0.0105(3) 0.0118(3) 0.0005(2) -0.0007(2) 0.0000(2)
    O3W 0.0110(3) 0.0155(3) 0.0088(3) 0.0026(2) -0.0005(2) -0.0011(2)
_geom_special_details
;
All e.s.d.'s (except the e.s.d. in the dihedral angle between two l.s. planes)
are estimated using the full covariance matrix. The cell e.s.d.'s are taken
into account individually in the estimation of e.s.d.'s in distances, angles
and torsion angles; correlations between e.s.d.'s in cell parameters are only
used when they are defined by crystal symmetry. An approximate (isotropic)
treatment of cell e.s.d.'s is used for estimating e.s.d.'s involving l.s.
planes.
;
loop_
    _geom_bond_atom_site_label_1
    _geom_bond_atom_site_label_2
    _geom_bond_site_symmetry_2
    _geom_bond_distance
    _geom_bond_publ_flag
    Co1 N1 . 2.0275(8) ?
    Co1 N2 . 2.0315(8) ?
    Co1 O3 . 2.1471(7) ?
    Co1 O2 . 2.1567(7) ?
    Co1 O1 . 2.1640(7) ?
    Co1 O4 . 2.2223(7) ?
    Co2 O3W . 2.0590(7) ?
    Co2 O3W 3 2.0590(7) ?
    Co2 O2W 3 2.1080(7) ?
    Co2 O2W . 2.1080(7) ?
    Co2 N3 3 2.2015(7) ?
    Co2 N3 . 2.2016(7) ?
    O1 C1 . 1.2800(11) ?
    O2 C7 . 1.2792(11) ?
    O3 C8 . 1.2715(12) ?
    O4 C14 . 1.2840(11) ?
    O5 C1 . 1.2378(11) ?
    O6 C7 . 1.2451(11) ?
    O7 C8 . 1.2440(11) ?
    O8 C14 . 1.2392(11) ?
    N1 C6 . 1.3347(12) ?
    N1 C2 . 1.3358(11) ?
    N2 C13 . 1.3361(11) ?
    N2 C9 . 1.3363(11) ?
    N3 C16 . 1.3194(11) ?
    N3 N4 . 1.4020(11) ?
    N4 C15 . 1.3261(11) ?
    N4 H1N4 . 0.877(18) ?
    N5 C15 . 1.3587(12) ?
    N5 C16 . 1.3781(12) ?
    N5 H1N5 . 0.89(2) ?
    N6 C15 . 1.3269(12) ?
    N6 H1N6 . 0.848(19) ?
    N6 H2N6 . 0.921(18) ?
    N7 C16 . 1.3383(12) ?
    N7 H1N7 . 0.84(2) ?
    N7 H2N7 . 0.795(18) ?
    C1 C2 . 1.5058(13) ?
    C2 C3 . 1.3880(13) ?
    C3 C4 . 1.3929(14) ?
    C3 H3A . 0.9500 ?
    C4 C5 . 1.3957(13) ?
    C4 H4A . 0.9500 ?
    C5 C6 . 1.3908(13) ?
    C5 H5A . 0.9500 ?
    C6 C7 . 1.5183(12) ?
    C8 C9 . 1.5146(13) ?
    C9 C10 . 1.3881(13) ?
    C10 C11 . 1.3928(14) ?
    C10 H10A . 0.9500 ?
    C11 C12 . 1.3959(13) ?
    C11 H11A . 0.9500 ?
    C12 C13 . 1.3873(12) ?
    C12 H12A . 0.9500 ?
    C13 C14 . 1.5080(12) ?
    O1W H1W1 . 0.83(2) ?
    O1W H2W1 . 0.79(2) ?
    O2W H1W2 . 0.86(2) ?
    O2W H2W2 . 0.817(19) ?
    O3W H1W3 . 0.79(2) ?
    O3W H2W3 . 0.830(19) ?
loop_
    _geom_angle_atom_site_label_1
    _geom_angle_atom_site_label_2
    _geom_angle_atom_site_label_3
    _geom_angle_site_symmetry_1
    _geom_angle_site_symmetry_3
    _geom_angle
    _geom_angle_publ_flag
    N1 Co1 N2 . . 170.32(3) ?
    N1 Co1 O3 . . 103.02(3) ?
    N2 Co1 O3 . . 76.22(3) ?
    N1 Co1 O2 . . 76.30(3) ?
    N2 Co1 O2 . . 113.33(3) ?
    O3 Co1 O2 . . 93.09(3) ?
    N1 Co1 O1 . . 75.53(3) ?
    N2 Co1 O1 . . 94.87(3) ?
    O3 Co1 O1 . . 94.97(3) ?
    O2 Co1 O1 . . 151.77(3) ?
    N1 Co1 O4 . . 104.80(3) ?
    N2 Co1 O4 . . 75.52(3) ?
    O3 Co1 O4 . . 151.74(3) ?
    O2 Co1 O4 . . 98.20(3) ?
    O1 Co1 O4 . . 87.21(3) ?
    O3W Co2 O3W . 3 180.0 ?
    O3W Co2 O2W . 3 91.06(3) ?
    O3W Co2 O2W 3 3 88.94(3) ?
    O3W Co2 O2W . . 88.94(3) ?
    O3W Co2 O2W 3 . 91.06(3) ?
    O2W Co2 O2W 3 . 180.0 ?
    O3W Co2 N3 . 3 89.13(3) ?
    O3W Co2 N3 3 3 90.87(3) ?
    O2W Co2 N3 3 3 88.54(3) ?
    O2W Co2 N3 . 3 91.46(3) ?
    O3W Co2 N3 . . 90.87(3) ?
    O3W Co2 N3 3 . 89.13(3) ?
    O2W Co2 N3 3 . 91.46(3) ?
    O2W Co2 N3 . . 88.54(3) ?
    N3 Co2 N3 3 . 180.0 ?
    C1 O1 Co1 . . 116.61(6) ?
    C7 O2 Co1 . . 115.83(6) ?
    C8 O3 Co1 . . 116.32(6) ?
    C14 O4 Co1 . . 114.34(6) ?
    C6 N1 C2 . . 121.15(8) ?
    C6 N1 Co1 . . 119.12(6) ?
    C2 N1 Co1 . . 119.68(6) ?
    C13 N2 C9 . . 120.58(8) ?
    C13 N2 Co1 . . 120.38(6) ?
    C9 N2 Co1 . . 118.95(6) ?
    C16 N3 N4 . . 103.98(7) ?
    C16 N3 Co2 . . 135.05(6) ?
    N4 N3 Co2 . . 116.28(5) ?
    C15 N4 N3 . . 110.73(7) ?
    C15 N4 H1N4 . . 124.9(11) ?
    N3 N4 H1N4 . . 117.3(11) ?
    C15 N5 C16 . . 106.34(7) ?
    C15 N5 H1N5 . . 127.1(13) ?
    C16 N5 H1N5 . . 126.4(13) ?
    C15 N6 H1N6 . . 117.0(12) ?
    C15 N6 H2N6 . . 121.6(12) ?
    H1N6 N6 H2N6 . . 121.3(17) ?
    C16 N7 H1N7 . . 117.6(13) ?
    C16 N7 H2N7 . . 124.3(13) ?
    H1N7 N7 H2N7 . . 118.2(18) ?
    O5 C1 O1 . . 125.80(9) ?
    O5 C1 C2 . . 119.95(8) ?
    O1 C1 C2 . . 114.23(8) ?
    N1 C2 C3 . . 121.83(8) ?
    N1 C2 C1 . . 113.54(8) ?
    C3 C2 C1 . . 124.62(8) ?
    C2 C3 C4 . . 117.64(8) ?
    C2 C3 H3A . . 121.2 ?
    C4 C3 H3A . . 121.2 ?
    C3 C4 C5 . . 120.09(9) ?
    C3 C4 H4A . . 120.0 ?
    C5 C4 H4A . . 120.0 ?
    C6 C5 C4 . . 118.54(9) ?
    C6 C5 H5A . . 120.7 ?
    C4 C5 H5A . . 120.7 ?
    N1 C6 C5 . . 120.72(8) ?
    N1 C6 C7 . . 113.36(8) ?
    C5 C6 C7 . . 125.90(8) ?
    O6 C7 O2 . . 126.75(8) ?
    O6 C7 C6 . . 118.39(8) ?
    O2 C7 C6 . . 114.83(8) ?
    O7 C8 O3 . . 127.12(9) ?
    O7 C8 C9 . . 117.84(8) ?
    O3 C8 C9 . . 115.04(8) ?
    N2 C9 C10 . . 121.34(8) ?
    N2 C9 C8 . . 113.16(8) ?
    C10 C9 C8 . . 125.47(8) ?
    C9 C10 C11 . . 118.39(8) ?
    C9 C10 H10A . . 120.8 ?
    C11 C10 H10A . . 120.8 ?
    C10 C11 C12 . . 119.95(8) ?
    C10 C11 H11A . . 120.0 ?
    C12 C11 H11A . . 120.0 ?
    C13 C12 C11 . . 117.80(8) ?
    C13 C12 H12A . . 121.1 ?
    C11 C12 H12A . . 121.1 ?
    N2 C13 C12 . . 121.93(8) ?
    N2 C13 C14 . . 113.57(7) ?
    C12 C13 C14 . . 124.50(8) ?
    O8 C14 O4 . . 126.69(8) ?
    O8 C14 C13 . . 117.20(8) ?
    O4 C14 C13 . . 116.11(8) ?
    N4 C15 N6 . . 124.95(9) ?
    N4 C15 N5 . . 107.43(8) ?
    N6 C15 N5 . . 127.62(8) ?
    N3 C16 N7 . . 125.34(8) ?
    N3 C16 N5 . . 111.49(8) ?
    N7 C16 N5 . . 123.16(8) ?
    H1W1 O1W H2W1 . . 104(2) ?
    Co2 O2W H1W2 . . 115.8(13) ?
    Co2 O2W H2W2 . . 115.0(14) ?
    H1W2 O2W H2W2 . . 107.6(18) ?
    Co2 O3W H1W3 . . 122.4(14) ?
    Co2 O3W H2W3 . . 115.8(13) ?
    H1W3 O3W H2W3 . . 104.9(18) ?
loop_
    _geom_torsion_atom_site_label_1
    _geom_torsion_atom_site_label_2
    _geom_torsion_atom_site_label_3
    _geom_torsion_atom_site_label_4
    _geom_torsion_site_symmetry_1
    _geom_torsion_site_symmetry_2
    _geom_torsion_site_symmetry_3
    _geom_torsion_site_symmetry_4
    _geom_torsion
    _geom_torsion_publ_flag
    C16 N3 N4 C15 . . . . -0.82(10) ?
    Co2 N3 N4 C15 . . . . -160.26(6) ?
    Co1 O1 C1 O5 . . . . -171.62(7) ?
    Co1 O1 C1 C2 . . . . 7.05(10) ?
    C6 N1 C2 C3 . . . . -0.26(14) ?
    Co1 N1 C2 C3 . . . . -177.65(7) ?
    C6 N1 C2 C1 . . . . -179.43(8) ?
    Co1 N1 C2 C1 . . . . 3.18(10) ?
    O5 C1 C2 N1 . . . . 172.01(8) ?
    O1 C1 C2 N1 . . . . -6.75(12) ?
    O5 C1 C2 C3 . . . . -7.13(14) ?
    O1 C1 C2 C3 . . . . 174.11(9) ?
    N1 C2 C3 C4 . . . . 1.55(15) ?
    C1 C2 C3 C4 . . . . -179.38(9) ?
    C2 C3 C4 C5 . . . . -1.50(16) ?
    C3 C4 C5 C6 . . . . 0.24(16) ?
    C2 N1 C6 C5 . . . . -1.10(14) ?
    Co1 N1 C6 C5 . . . . 176.31(7) ?
    C2 N1 C6 C7 . . . . -179.62(8) ?
    Co1 N1 C6 C7 . . . . -2.21(10) ?
    C4 C5 C6 N1 . . . . 1.09(15) ?
    C4 C5 C6 C7 . . . . 179.41(9) ?
    Co1 O2 C7 O6 . . . . -170.41(8) ?
    Co1 O2 C7 C6 . . . . 7.75(10) ?
    N1 C6 C7 O6 . . . . 174.41(8) ?
    C5 C6 C7 O6 . . . . -4.03(14) ?
    N1 C6 C7 O2 . . . . -3.91(11) ?
    C5 C6 C7 O2 . . . . 177.65(9) ?
    Co1 O3 C8 O7 . . . . 173.50(9) ?
    Co1 O3 C8 C9 . . . . -6.24(10) ?
    C13 N2 C9 C10 . . . . -0.92(13) ?
    Co1 N2 C9 C10 . . . . -177.40(7) ?
    C13 N2 C9 C8 . . . . 177.27(8) ?
    Co1 N2 C9 C8 . . . . 0.78(10) ?
    O7 C8 C9 N2 . . . . -176.02(9) ?
    O3 C8 C9 N2 . . . . 3.74(12) ?
    O7 C8 C9 C10 . . . . 2.07(14) ?
    O3 C8 C9 C10 . . . . -178.16(9) ?
    N2 C9 C10 C11 . . . . 0.15(14) ?
    C8 C9 C10 C11 . . . . -177.80(9) ?
    C9 C10 C11 C12 . . . . 0.38(14) ?
    C10 C11 C12 C13 . . . . -0.15(14) ?
    C9 N2 C13 C12 . . . . 1.16(13) ?
    Co1 N2 C13 C12 . . . . 177.60(7) ?
    C9 N2 C13 C14 . . . . -178.31(8) ?
    Co1 N2 C13 C14 . . . . -1.88(10) ?
    C11 C12 C13 N2 . . . . -0.62(14) ?
    C11 C12 C13 C14 . . . . 178.80(9) ?
    Co1 O4 C14 O8 . . . . 177.20(8) ?
    Co1 O4 C14 C13 . . . . -2.90(10) ?
    N2 C13 C14 O8 . . . . -176.90(8) ?
    C12 C13 C14 O8 . . . . 3.64(14) ?
    N2 C13 C14 O4 . . . . 3.20(12) ?
    C12 C13 C14 O4 . . . . -176.26(9) ?
    N3 N4 C15 N6 . . . . -178.78(9) ?
    N3 N4 C15 N5 . . . . 1.67(10) ?
    C16 N5 C15 N4 . . . . -1.82(10) ?
    C16 N5 C15 N6 . . . . 178.65(9) ?
    N4 N3 C16 N7 . . . . 178.47(9) ?
    Co2 N3 C16 N7 . . . . -27.99(15) ?
    N4 N3 C16 N5 . . . . -0.36(10) ?
    Co2 N3 C16 N5 . . . . 153.18(7) ?
    C15 N5 C16 N3 . . . . 1.37(10) ?
    C15 N5 C16 N7 . . . . -177.50(9) ?
loop_
    _geom_hbond_atom_site_label_D
    _geom_hbond_atom_site_label_H
    _geom_hbond_atom_site_label_A
    _geom_hbond_site_symmetry_A
    _geom_hbond_distance_DH
    _geom_hbond_distance_HA
    _geom_hbond_distance_DA
    _geom_hbond_angle_DHA
    _geom_hbond_publ_flag
    N4 H1N4 O1 1_455 0.88(2) 1.74(2) 2.6044(12) 165(2) yes
    N5 H1N5 O7 2_645 0.89(2) 1.77(2) 2.6402(12) 169(2) yes
    N6 H1N6 O2 . 0.84(2) 2.15(2) 2.9117(12) 151.1(19) yes
    N6 H2N6 O1W 2_645 0.92(2) 1.85(2) 2.7645(12) 173.6(19) yes
    N7 H2N7 O6 1_545 0.80(2) 2.24(2) 2.9956(13) 158.4(18) yes
    O1W H1W1 O3 . 0.83(2) 1.90(2) 2.7354(13) 171(3) yes
    O1W H2W1 O6 1_655 0.79(2) 2.09(2) 2.8711(12) 175(2) yes
    O2W H1W2 O5 1_455 0.86(2) 1.80(2) 2.6666(11) 173(2) yes
    O2W H2W2 O4 . 0.82(2) 2.00(2) 2.8206(11) 175(2) yes
    O3W H1W3 O4 1_455 0.79(2) 2.19(2) 2.9602(11) 163(2) yes
    O3W H2W3 O8 3_555 0.83(2) 1.76(2) 2.5795(11) 173(2) yes
    C3 H3A O5 3_765 0.9500 2.2500 3.1816(13) 167.00 yes
    C5 H5A N7 1_565 0.9500 2.5000 3.4265(15) 164.00 yes
    C10 H10A O6 2_645 0.9500 2.4400 3.3898(13) 177.00 yes
_shelx_hkl_file
;
  -1   0   0 231.784   5.220   3
  -2   0   0 1911.14   41.01   6
  -3   0   0 0.99287 0.25128   7
  -3   0   0 0.83351 0.24167   6
  -4   0   0 1082.16   23.16   6
  -4   0   0 1081.18   29.99   7
   5   0   0 372.030   8.888   4
  -5   0   0 385.276   8.594   6
   6   0   0 46.2615  2.0328   4
   7   0   0 1229.51   27.00   4
   8   0   0 60.9937  2.7615   4
   9   0   0 313.846   8.616   4
  10   0   0 7.92321 1.51311   4
  10   0   0 8.99465 1.15353   1
  11   0   0 189.611   6.373   4
  11   0   0 182.792   5.508   1
   0  -1   0 -1.1470  0.0851   3
   0  -1   0 -0.9177  0.1447   5
   0   1   0 -0.4822  0.1743   5
   0   1   0 -0.7991  0.1016   3
   1  -1   0 1045.62   23.04   3
   1  -1   0 1071.54   29.84   7
   1  -1   0 1027.18   26.96   5
  -1  -1   0 1022.61   26.98   5
  -1   1   0 1131.92   22.51   6
  -1   1   0 1024.37   29.31   7
  -1   1   0 1063.84   23.02   3
   1   1   0 1054.04   27.96   5
   1   1   0 1030.04   22.98   3
  -1   1   0 1028.98   27.57   5
   2  -1   0 548.593  15.256   7
  -2  -1   0 548.032  14.608   5
  -2   1   0 556.838  11.835   6
   2   1   0 541.985  12.311   3
  -3  -1   0 501.194  13.551   5
  -3   1   0 485.505  10.782   6
  -4  -1   0 588.906  15.627   5
  -4  -1   0 583.580  12.202   6
   4  -1   0 576.009  12.450   4
  -4   1   0 476.654  15.785   7
   4   1   0 563.437  12.354   4
  -4   1   0 564.155  12.296   6
  -5  -1   0 356.614  10.853   5
  -5  -1   0 366.014   8.169   6
   5  -1   0 351.186   8.544   4
   5   1   0 362.453   8.495   4
  -5   1   0 363.667   8.276   6
   6  -1   0 49.2798  2.1482   4
  -6   1   0 52.9489  1.8649   6
   6   1   0 49.2726  2.1058   4
   7  -1   0 187.206   5.389   4
   7   1   0 181.676   5.300   4
   8  -1   0 65.3446  2.8913   4
   8   1   0 63.8649  2.8234   4
   9  -1   0 -0.4772  0.7115   1
   9  -1   0 -0.8309  0.8828   4
   9   1   0 -0.0798  0.9156   4
  10  -1   0 23.2493  2.3192   4
  10  -1   0 24.4577  1.6997   1
  10   1   0 26.6532  2.2374   4
  11  -1   0 3.67770 1.46713   4
  11  -1   0 5.97183 1.25615   1
  11   1   0 5.10914 1.15669   1
  11   1   0 3.25724 1.34676   4
   0  -2   0 989.904  26.145   5
   0   2   0 1014.40   21.70   3
   0   2   0 961.344  25.572   5
   1  -2   0 991.067  21.754   3
   1  -2   0 983.804  27.283   7
  -1  -2   0 986.914  25.452   5
   1   2   0 990.272  25.469   5
  -1   2   0 949.510  25.954   5
   1   2   0 954.911  21.711   3
  -1   2   0 1023.16   21.46   3
  -2  -2   0 229.018   6.475   5
   2  -2   0 227.223   5.269   2
   2  -2   0 225.483   6.653   7
   2   2   0 216.153   5.444   3
  -2   2   0 219.642   6.396   5
   2   2   0 215.064   6.439   5
  -2   2   0 229.102   4.994   3
  -2   2   0 234.151   5.203   6
  -2   2   0 220.094   6.705   7
   3  -2   0 750.294  21.093   7
   3  -2   0 766.680  16.758   1
  -3  -2   0 707.848  20.143   5
   3   2   0 773.316  17.120   3
  -3   2   0 754.924  21.266   7
  -3   2   0 757.663  16.396   6
  -3   2   0 751.666  20.142   5
  -3   2   0 775.713  16.480   3
  -4   2   0 11.6600  0.9253   7
   4   2   0 10.1254  0.8116   4
  -4   2   0 10.5800  0.7674   6
  -4   2   0 11.2397  0.4923   3
  -4   2   0 12.4803  1.0577   5
   5  -2   0 5.03046 0.79309   4
  -5  -2   0 4.16718 1.03434   5
  -5  -2   0 4.78670 0.54244   6
  -5   2   0 4.08782 0.38548   3
  -5   2   0 4.46129 0.66543   6
   5   2   0 4.47882 0.71418   4
   6  -2   0 1.96524 0.65909   4
  -6   2   0 4.05523 0.71586   6
   6   2   0 2.72486 0.72959   4
   7  -2   0 0.93208 0.52939   1
   7  -2   0 1.00648 0.71665   4
   7   2   0 0.56080 0.71440   4
   8  -2   0 290.967   7.272   1
   8  -2   0 290.930   7.939   4
   8   2   0 288.991   7.753   4
   9  -2   0 4.05039 0.92721   1
   9  -2   0 4.21512 1.24802   4
   9   2   0 3.92374 1.12260   4
  10  -2   0 278.922   7.494   1
  10  -2   0 281.489   8.317   4
  10   2   0 282.786   8.129   4
  11  -2   0 17.4033  1.6994   1
  11  -2   0 19.4875  2.2732   4
  11   2   0 15.8730  2.0590   4
   0  -3   0 -0.7980  0.4008   5
   0   3   0 -1.2494  0.1733   3
   0   3   0 -0.1791  0.4673   5
   1  -3   0 1039.74   23.53   2
   1  -3   0 1056.78   27.19   5
  -1  -3   0 1052.10   27.23   5
  -1   3   0 976.376  27.154   5
   1   3   0 1035.42   23.21   3
   1   3   0 1055.91   27.23   5
  -1   3   0 1097.53   22.95   3
   2  -3   0 33.2196  1.5373   7
  -2  -3   0 33.2257  1.5906   5
   2  -3   0 31.5815  1.5104   5
   2   3   0 31.7479  1.5713   5
  -2   3   0 33.2898  1.5256   5
   2   3   0 30.8621  1.3372   3
  -2   3   0 32.2430  0.9569   3
   2   3   0 37.0219  0.8701   2
   3  -3   0 5.45280 0.52027   1
   3  -3   0 5.98067 0.53405   2
   3  -3   0 5.46346 0.66326   7
  -3  -3   0 6.07369 0.91800   5
  -3   3   0 4.55230 0.73553   5
  -3   3   0 4.53935 0.30455   3
  -3   3   0 4.79092 0.58718   6
  -3   3   0 6.66754 0.78189   7
   3   3   0 7.88411 0.97923   5
   3   3   0 5.02401 0.73003   3
   4  -3   0 665.449  15.071   1
   4  -3   0 663.882  18.921   7
  -4  -3   0 686.201  18.456   5
   4   3   0 655.318  15.532   3
   4   3   0 650.346  14.547   4
  -4   3   0 679.085  19.253   7
  -4   3   0 659.756  18.286   5
  -4   3   0 674.631  14.848   6
  -5  -3   0 151.508   5.458   5
   5  -3   0 145.847   3.809   1
  -5   3   0 144.376   4.011   6
   5   3   0 146.960   4.020   4
   6  -3   0 176.591   4.599   1
   6  -3   0 182.173   5.106   4
  -6   3   0 175.504   4.785   6
   6   3   0 177.793   4.874   4
   7  -3   0 273.063   6.889   1
   7  -3   0 279.454   7.438   4
   7   3   0 274.638   7.168   4
   8  -3   0 23.7311  1.9370   4
   8  -3   0 19.5115  1.4010   1
   8   3   0 21.7302  1.6777   4
   9  -3   0 4.86002 1.28528   4
   9  -3   0 6.88780 1.08876   1
   9   3   0 4.28876 1.12726   4
  10  -3   0 23.4667  2.3725   4
  10  -3   0 18.2249  1.6784   1
  10   3   0 25.8041  2.3197   4
  11  -3   0 3.51504 1.43858   4
  11  -3   0 1.13661 1.13089   1
  11   3   0 0.85198 1.23135   4
   0  -4   0 326.716   9.497   5
   0   4   0 345.084   8.001   2
   0   4   0 331.744   7.941   3
   0   4   0 326.426   9.605   5
   1  -4   0 73.6341  2.6868   5
   1  -4   0 72.1151  2.2384   2
  -1  -4   0 71.7956  2.7781   5
   1   4   0 61.5447  2.0272   2
   1   4   0 76.7739  2.7886   5
  -1   4   0 71.6006  2.7251   5
  -1   4   0 74.5732  2.0870   3
   1   4   0 69.3556  2.2847   3
   2  -4   0 489.667  11.362   1
  -2  -4   0 486.798  13.677   5
   2  -4   0 492.298  13.666   5
   2  -4   0 508.607  14.572   7
   2  -4   0 502.316  11.645   2
  -2   4   0 497.700  11.163   3
   2   4   0 516.727  11.346   2
  -2   4   0 490.275  13.639   5
   2   4   0 497.759  13.722   5
   2   4   0 491.868  11.246   1
   2   4   0 501.180  11.731   3
  -3  -4   0 32.0585  1.8334   5
   3  -4   0 36.5934  1.3385   2
   3  -4   0 34.7938  1.2748   1
   3  -4   0 32.4337  1.6999   7
   3   4   0 32.8925  1.8330   5
  -3   4   0 34.9398  1.7948   5
   3   4   0 34.4730  1.0382   1
  -3   4   0 35.5185  1.0262   3
   3   4   0 33.2973  1.5959   3
   4  -4   0 503.686  11.114   2
   4  -4   0 493.849  14.253   7
   4  -4   0 468.141  11.231   1
   4  -4   0 495.284  11.151   2
  -4  -4   0 490.945  13.908   5
   4   4   0 469.096  11.776   3
  -4   4   0 479.126  13.779   5
   4   4   0 490.801  10.853   4
  -5  -4   0 53.3258  2.8512   5
   5  -4   0 52.2047  2.2364   7
   5  -4   0 51.7693  1.8610   1
   5   4   0 52.4116  1.9813   4
   6  -4   0 6.38262 0.80172   1
   6  -4   0 6.16666 0.99777   4
   6   4   0 6.46496 0.93179   4
   7  -4   0 150.784   4.824   4
   7  -4   0 148.611   4.243   1
   7   4   0 149.605   4.498   4
   8  -4   0 9.58830 1.43524   4
   8  -4   0 7.47872 1.05252   1
   8   4   0 9.82998 1.38852   4
   9  -4   0 148.379   4.588   1
   9  -4   0 146.158   5.227   4
   9   4   0 151.863   4.961   4
  10  -4   0 29.2831  2.4466   4
  10  -4   0 27.4460  1.9729   1
  11  -4   0 227.025   6.687   1
  11  -4   0 228.167   7.508   4
   0  -5   0 -0.0686  0.4235   5
   0  -5   0 0.09584 0.34431   2
   0   5   0 0.62487 0.54731   5
   0   5   0 0.10243 0.31040   2
   0   5   0 0.12542 0.31237   3
   1  -5   0 362.839  10.274   5
   1  -5   0 359.133   8.766   2
  -1  -5   0 352.397  10.394   5
   1   5   0 366.815   8.484   1
  -1   5   0 362.024   8.474   3
   1   5   0 358.796   8.763   3
  -1   5   0 368.300   8.710   2
  -1   5   0 341.822  10.340   5
   1   5   0 370.683   8.608   2
   1   5   0 357.732  10.335   5
   2  -5   0 387.120  12.320   7
   2  -5   0 411.027   9.577   1
   2  -5   0 409.334   9.868   2
   2  -5   0 412.222  11.636   5
  -2  -5   0 415.251  11.709   5
   2   5   0 423.516   9.584   2
  -2   5   0 418.929   9.434   3
  -2   5   0 398.744  11.611   5
   2   5   0 417.805  11.717   5
   2   5   0 403.263   9.982   3
   2   5   0 412.997   9.507   1
   3  -5   0 175.068   5.827   7
   3  -5   0 170.490   4.375   1
   3  -5   0 164.588   5.618   5
  -3  -5   0 165.428   5.627   5
  -3   5   0 167.217   5.597   5
  -3   5   0 171.243   4.096   3
   3   5   0 175.708   4.215   1
   3   5   0 165.674   5.678   5
   3   5   0 170.370   4.904   3
   4  -5   0 999.975  21.956   2
   4  -5   0 939.442  21.778   1
   4  -5   0 984.835  27.541   7
  -4  -5   0 956.240  26.135   5
   4   5   0 960.254  22.393   3
   4   5   0 943.472  21.487   1
  -5  -5   0 189.533   6.655   5
   5  -5   0 190.679   4.983   1
   5   5   0 186.584   5.627   3
   5   5   0 187.216   4.563   1
   6  -5   0 566.032  13.265   1
   6   5   0 558.975  12.773   1
   7  -5   0 123.682   3.814   1
   7  -5   0 124.411   4.280   4
   8  -5   0 41.6444  2.5641   4
   8  -5   0 40.8901  2.0667   1
   9  -5   0 17.6640  2.0188   4
   9  -5   0 18.1555  1.6262   1
  10  -5   0 26.4830  1.9976   1
  10  -5   0 24.1656  2.4067   4
  11  -5   0 3.96689 1.56820   4
  11  -5   0 5.13785 1.35383   1
   0  -6   0 775.764  20.920   5
   0  -6   0 748.242  17.910   2
   0   6   0 756.205  21.087   5
   0   6   0 793.186  17.679   3
   0   6   0 770.076  17.834   2
   1  -6   0 1255.64   28.19   1
   1  -6   0 1269.28   33.29   5
   1  -6   0 1253.59   28.75   2
  -1  -6   0 1221.88   33.40   5
  -1   6   0 1255.37   33.51   5
  -1   6   0 1285.91   28.67   2
   1   6   0 1259.96   28.57   2
   1   6   0 1276.73   28.43   3
  -1   6   0 1265.16   28.09   3
   1   6   0 1247.75   33.40   5
   2  -6   0 46.1751  1.9505   2
  -2  -6   0 54.7441  2.6318   5
   2  -6   0 52.3984  2.4420   5
   2  -6   0 50.2771  2.5552   7
   2  -6   0 52.1950  1.8313   1
  -2   6   0 50.4044  2.4965   5
   2   6   0 52.1263  1.7841   2
   2   6   0 53.7824  2.1916   3
   2   6   0 50.6592  2.4975   5
   2   6   0 48.6050  1.7532   1
  -2   6   0 52.1738  1.7525   3
   3  -6   0 503.008  15.788   7
  -3  -6   0 550.468  15.102   5
   3  -6   0 532.886  12.649   2
   3  -6   0 529.034  15.003   5
   3  -6   0 516.177  12.290   1
   3   6   0 536.333  12.932   3
   3   6   0 524.984  11.887   2
   3   6   0 530.260  15.084   5
   3   6   0 544.679  11.903   2
  -3   6   0 526.037  11.982   3
   3   6   0 509.963  12.172   1
   4  -6   0 0.36180 0.53443   1
  -4  -6   0 0.74962 0.87691   5
   4  -6   0 1.42459 0.66344   7
   4  -6   0 0.96911 0.49596   2
   4   6   0 0.60700 0.65199   3
   4   6   0 -0.4148  0.3555   1
   5  -6   0 0.35331 0.39823   2
   5  -6   0 0.59771 0.59245   1
   5   6   0 0.38016 0.74287   3
   5   6   0 2.62202 0.55926   1
   6  -6   0 268.215   6.952   1
   7  -6   0 7.64581 1.27179   4
   7  -6   0 8.14081 1.12958   1
   8  -6   0 416.027  10.511   1
   8  -6   0 417.650  10.947   4
   9  -6   0 42.6094  2.3732   1
   9  -6   0 39.4982  2.7263   4
  10  -6   0 119.162   4.246   1
  10  -6   0 116.057   4.890   4
   0  -7   0 -0.0403  0.5525   5
   0   7   0 0.30266 0.50545   3
   0   7   0 0.24593 0.50009   2
   0   7   0 0.48026 0.73214   5
   1  -7   0 1032.89   27.37   5
   1  -7   0 1026.05   23.60   2
  -1  -7   0 971.460  23.501   2
  -1  -7   0 1012.63   27.51   5
   1  -7   0 1020.90   23.02   1
   1   7   0 1027.81   23.36   3
  -1   7   0 1031.11   23.04   3
   1   7   0 1010.12   27.51   5
  -1   7   0 1021.91   27.68   5
  -1   7   0 996.009  23.440   2
   1   7   0 1036.67   23.41   2
  -2  -7   0 51.0857  2.7167   5
   2  -7   0 45.9378  2.5520   7
   2  -7   0 45.4030  1.9874   2
   2  -7   0 46.2313  2.4173   5
   2  -7   0 47.1887  1.8062   1
  -2   7   0 50.0899  1.8194   3
  -2   7   0 46.4160  2.5675   5
   2   7   0 47.2551  1.8220   2
   2   7   0 46.6869  2.2015   3
   2   7   0 44.5937  2.5134   5
   3  -7   0 80.2886  2.8175   2
   3  -7   0 79.7794  2.6276   1
  -3  -7   0 79.3077  3.6248   5
   3  -7   0 77.4715  3.4616   5
   3  -7   0 78.1054  3.5604   7
   3   7   0 74.5563  2.5001   1
   3   7   0 82.3105  3.1571   3
  -3   7   0 77.4001  2.4014   3
   3   7   0 77.9469  2.2309   2
   3   7   0 77.8049  2.2264   2
  -4  -7   0 599.262  17.114   5
   4  -7   0 604.742  14.202   2
   4  -7   0 585.022  13.941   1
   4   7   0 584.768  13.818   1
   4   7   0 590.915  14.749   3
   5  -7   0 718.644  16.376   2
   5  -7   0 695.653  16.462   1
   5   7   0 695.365  17.340   3
   6  -7   0 17.3758  1.2347   1
   7  -7   0 42.9025  2.1717   1
   7  -7   0 43.4367  2.5497   4
   8  -7   0 1.03161 1.05732   4
   8  -7   0 1.52901 0.97669   1
   9  -7   0 24.8678  1.9921   1
   9  -7   0 29.5718  2.4431   4
  10  -7   0 2.43665 1.38727   4
  10  -7   0 1.22229 1.17205   1
   0  -8   0 3060.56   80.30   5
   0  -8   0 3141.54   69.63   2
   0   8   0 3052.21   69.46   2
   0   8   0 3136.90   68.36   3
   1  -8   0 80.3755  3.4461   5
   1  -8   0 76.5905  2.5559   1
  -1  -8   0 74.9986  3.5004   5
   1  -8   0 75.0570  2.8645   2
  -1  -8   0 75.6425  2.8663   2
  -1   8   0 81.4072  2.7846   3
   1   8   0 79.8138  2.9810   3
  -1   8   0 74.3677  2.7615   2
   1   8   0 77.3135  2.7356   2
   2  -8   0 1169.26   26.58   1
   2  -8   0 1132.54   33.84   7
  -2  -8   0 1153.32   31.77   5
   2  -8   0 1225.59   31.69   5
   2  -8   0 1165.40   27.21   2
   2   8   0 1165.22   26.85   2
  -2   8   0 1185.39   26.43   3
   2   8   0 1191.71   27.11   3
  -2   8   0 1158.21   27.09   2
   3  -8   0 56.5390  3.0571   7
   3  -8   0 57.9835  2.4602   2
   3  -8   0 56.4499  2.2482   1
  -3  -8   0 56.0804  3.1880   5
  -3   8   0 55.6485  2.0430   3
   3   8   0 58.6637  2.7476   3
   3   8   0 57.8079  1.9679   2
   4  -8   0 199.930   5.664   2
   4  -8   0 198.541   5.485   1
   4   8   0 203.980   6.338   3
   5  -8   0 264.077   6.741   2
   5  -8   0 246.059   6.774   1
   5   8   0 260.619   7.774   3
   6  -8   0 20.1848  0.9162   2
   6  -8   0 19.7190  1.5489   1
   7  -8   0 313.172   8.633   4
   7  -8   0 307.573   8.239   1
   8  -8   0 1.54198 1.08730   4
   8  -8   0 2.75636 1.03910   1
   9  -8   0 196.701   6.656   4
  10  -8   0 6.36522 1.62721   4
   0  -9   0 2.56851 0.85422   5
   0   9   0 2.07144 0.79895   3
   0   9   0 2.37480 0.80516   2
  -1  -9   0 0.92909 0.84694   5
   1  -9   0 0.77690 0.73389   5
   1  -9   0 0.53664 0.62441   1
   1  -9   0 0.69558 0.73452   2
  -1   9   0 0.86894 0.69846   2
   1   9   0 0.48085 0.68704   2
  -1   9   0 0.87350 0.65533   3
   1   9   0 0.55936 0.69924   3
   2  -9   0 30.7700  2.2644   7
   2  -9   0 29.9168  1.6315   1
   2  -9   0 31.1368  1.9065   2
  -2  -9   0 32.2518  2.4614   5
  -2   9   0 29.3254  1.6008   3
   2   9   0 30.4200  1.6584   2
   2   9   0 31.7983  2.0385   3
  -2   9   0 29.1347  1.7808   2
   3  -9   0 4.68563 1.00929   2
   3  -9   0 5.26008 0.94753   1
  -3   9   0 5.23204 0.97573   2
   3   9   0 5.33347 0.75323   2
   3   9   0 4.47817 1.12621   3
   4  -9   0 63.0778  2.5582   1
   4   9   0 62.6374  3.1576   3
   5  -9   0 75.4197  2.8221   2
   5  -9   0 74.4908  2.8999   1
   5   9   0 78.3299  3.6902   3
   6  -9   0 13.7407  1.0376   2
   6  -9   0 14.9211  1.5300   1
   7  -9   0 80.8539  3.2422   1
   8  -9   0 0.60361 1.08171   1
   8  -9   0 1.58293 1.16354   4
   9  -9   0 39.5256  2.4597   1
   9  -9   0 41.9830  2.9513   4
   0 -10   0 15.3629  1.5361   2
   0  10   0 15.5514  1.3932   3
   0  10   0 15.4267  1.4928   2
   1 -10   0 3.01092 0.91601   2
  -1  10   0 2.49840 0.84828   2
   1  10   0 1.76047 0.89025   3
   1  10   0 2.83942 0.87134   2
  -1  10   0 2.18071 0.75387   3
   2 -10   0 86.8692  4.3886   7
   2 -10   0 91.9730  3.5679   2
   2 -10   0 94.7442  3.1729   1
  -2  10   0 94.3729  3.2759   3
   2  10   0 89.1801  3.1808   2
   2  10   0 90.8274  3.7183   3
  -2  10   0 93.1475  3.4428   2
   3 -10   0 182.835   5.303   1
   3 -10   0 187.174   5.716   2
   3  10   0 185.665   6.137   3
   3  10   0 189.564   5.083   2
   4 -10   0 42.5295  2.2368   2
   4 -10   0 37.6845  2.0776   1
   4  10   0 40.8795  2.6207   3
   5 -10   0 1.64535 0.87208   2
   5 -10   0 1.54809 0.95207   1
   5  10   0 0.02129 0.98599   3
   6 -10   0 2.91935 0.77553   2
   6 -10   0 2.94570 1.09700   1
   7 -10   0 20.5795  1.9200   1
   8 -10   0 155.829   5.211   1
   8 -10   0 150.933   5.525   4
   9 -10   0 3.97713 1.36304   1
   9 -10   0 2.39376 1.40545   4
   0 -11   0 -0.0743  0.9066   2
   0  11   0 -0.1131  0.8708   2
   0  11   0 -0.9533  0.8400   3
   1 -11   0 10.7326  1.4965   2
   1  11   0 13.0754  1.6284   3
  -1  11   0 13.8092  1.4862   3
   1  11   0 13.7231  1.4710   2
  -1  11   0 13.6619  1.5153   2
   2 -11   0 59.8841  2.9134   2
  -2  11   0 63.5313  2.8344   2
   2  11   0 61.7944  3.0937   3
   2  11   0 60.1315  2.6089   2
  -2  11   0 59.3808  2.6554   3
   3 -11   0 228.099   6.314   1
   3 -11   0 231.533   6.796   2
   3  11   0 220.827   7.195   3
   3  11   0 217.885   5.998   2
   4 -11   0 225.862   6.447   1
   4 -11   0 223.637   6.728   2
   4  11   0 232.282   7.502   3
   5 -11   0 30.4897  1.9819   2
   5 -11   0 32.5189  2.0923   1
   5  11   0 34.8593  2.6426   3
   6 -11   0 160.498   4.729   2
   6 -11   0 163.010   5.268   1
   7 -11   0 82.4430  3.5573   1
   8 -11   0 38.0978  2.6120   1
   8 -11   0 40.2414  2.8166   4
   9 -11   0 -0.1901  1.2598   1
   9 -11   0 0.61703 1.31375   4
   0 -12   0 662.344  16.734   2
   0  12   0 656.289  16.466   3
   0  12   0 661.929  16.449   2
   1 -12   0 39.3915  2.4051   2
   1  12   0 35.2996  2.3724   3
  -1  12   0 40.6651  2.3413   3
   1  12   0 34.8386  2.1577   2
  -1  12   0 38.2481  2.3511   2
   2 -12   0 198.568   6.445   2
   2  12   0 196.927   6.654   3
   2  12   0 196.953   5.998   2
  -2  12   0 220.573   6.478   2
   3 -12   0 15.0160  1.7641   2
   3  12   0 16.5364  1.3582   2
   3  12   0 17.0265  2.0507   3
   4 -12   0 53.2436  2.7706   2
   4  12   0 53.0016  3.2409   3
   5 -12   0 26.4271  2.1045   1
   5 -12   0 24.6794  1.9111   2
   6 -12   0 0.10528 1.04505   1
   6 -12   0 0.37950 0.81810   2
   7 -12   0 98.2356  4.0185   1
   8 -12   0 13.0907  1.9237   1
   8 -12   0 13.2319  1.9306   4
   0  13   0 0.65955 0.99796   2
   0  13   0 1.25227 0.96990   3
   1 -13   0 150.814   5.467   2
  -1  13   0 152.994   5.308   3
  -1  13   0 145.830   5.212   2
   1  13   0 157.225   5.227   2
   1  13   0 155.281   5.588   3
   2 -13   0 57.1230  3.0395   2
   2  13   0 57.5895  2.7502   2
  -2  13   0 64.7368  3.1636   2
   2  13   0 56.9469  3.2149   3
   3 -13   0 91.3175  3.9291   2
   3  13   0 88.6701  3.1391   2
   3  13   0 91.7041  4.3504   3
  -3  13   0 92.8910  3.9320   2
   4 -13   0 143.845   5.077   2
   4  13   0 138.842   5.719   3
   5 -13   0 65.6440  3.1110   2
   6 -13   0 25.7243  1.8313   2
   7 -13   0 7.21781 1.63580   1
   0  14   0 79.8053  3.6258   2
   0  14   0 81.7286  3.7784   3
   1 -14   0 189.322   6.427   2
  -1  14   0 175.165   6.089   2
   1  14   0 180.890   5.944   2
   1  14   0 183.289   6.441   3
   2 -14   0 16.4803  2.0681   2
   2  14   0 18.3174  2.2229   3
   2  14   0 16.7437  1.7652   2
  -2  14   0 15.0558  1.9146   2
   3 -14   0 31.1380  2.4078   2
  -3  14   0 26.4678  2.3995   2
   3  14   0 28.3322  1.7086   2
   4 -14   0 22.2205  2.0359   2
   5 -14   0 1.20816 1.10641   2
   6 -14   0 17.3486  1.6975   2
   0  15   0 0.68936 1.13708   2
   0  15   0 -0.5331  0.9967   3
   1 -15   0 0.81666 1.31723   2
  -1  15   0 0.13595 1.17817   2
   1  15   0 1.14482 0.88533   2
   2 -15   0 44.5256  2.9916   2
   2  15   0 43.5448  2.5350   2
  -2  15   0 49.6423  3.0373   2
   3 -15   0 0.27911 1.19976   2
   3  15   0 0.34598 0.76746   2
  -3  15   0 -1.6560  1.2064   2
   4 -15   0 23.0135  2.3158   2
   5 -15   0 24.1045  2.1313   2
   0  16   0 242.953   7.716   2
   1 -16   0 10.2608  1.9837   2
   1  16   0 9.70574 1.64345   2
  -1  16   0 13.3093  1.9818   2
   2 -16   0 40.5502  2.9828   2
   2  16   0 43.6209  2.5094   2
  -2  16   0 46.1277  3.0693   2
   3 -16   0 15.2218  2.1205   2
  -3  16   0 16.3365  2.2624   2
   4 -16   0 110.300   4.648   2
   0  17   0 0.08339 1.22362   2
   1 -17   0 11.5012  2.0672   2
  -1  17   0 8.95951 1.79959   2
   1  17   0 6.81744 1.59973   2
   2 -17   0 27.3890  2.7830   2
   2  17   0 29.2282  2.1214   2
  -2  17   0 24.6981  2.5994   2
  11   0  -1 0.58699 1.21964   4
  11   0  -1 -0.0682  0.9641   1
  10   0  -1 -0.9930  0.9650   4
   9   0  -1 0.29333 0.93097   4
   8   0  -1 -0.0840  0.7662   4
   7   0  -1 -0.1256  0.6542   4
  -6   0   1 0.25804 0.45471   6
   6   0  -1 -0.2675  0.5274   4
  -5   0   1 0.45533 0.37623   6
   5   0  -1 0.03705 0.45499   4
  -4   0   1 0.17407 0.33009   6
  -3   0   1 -0.6920  0.1783   7
  -3   0   1 -0.6741  0.2395   6
  -2   0   1 -3.0158  0.3311   6
   0   0  -1 -0.7441  0.0037   3
   0   0   1 -0.7400  0.0061   3
   0   0  -1 -0.7391  0.0074   7
   1   0   1 0.13251 0.08312   3
  -1   0  -1 0.26985 0.08559   3
  -2   0  -1 0.41568 0.15105   6
   2   0   1 -0.0338  0.1391   3
  -3   0  -1 0.26206 0.19871   6
  -3   0  -1 0.18566 0.18065   7
  -4   0  -1 -0.7427  0.2229   6
  -4   0  -1 0.61918 0.32971   7
   4   0   1 0.41133 0.32659   4
   5   0   1 0.05613 0.41773   4
  -5   0  -1 0.33741 0.34339   6
   6   0   1 -0.2225  0.5072   4
   7   0   1 -0.0949  0.7238   4
   8   0   1 -0.2251  0.7037   4
   9   0   1 -0.8833  0.8403   4
  10   0   1 -0.3528  0.7817   1
  10   0   1 -0.5057  0.9947   4
  11   0   1 -0.6415  1.0865   4
  11   0   1 1.07884 0.99299   1
  11  -1  -1 11.0186  1.4434   1
  11  -1  -1 13.5808  2.0014   4
  11   1  -1 10.7113  1.8356   4
  10  -1  -1 -0.4977  0.7897   1
  10  -1  -1 0.60421 1.11849   4
  10   1  -1 -0.9972  1.0562   4
   9  -1  -1 100.281   3.132   1
   9  -1  -1 94.5506  3.8731   4
   9   1  -1 103.602   3.971   4
   8  -1  -1 1.44200 0.90009   4
   8   1  -1 0.88773 0.88232   4
   7  -1  -1 132.163   4.285   4
   7   1  -1 137.992   4.231   4
   6  -1  -1 149.843   4.382   4
  -6   1   1 150.394   4.019   6
   6   1  -1 147.949   4.313   4
  -5  -1   1 268.192   6.271   6
  -5  -1   1 267.612   8.455   5
   5   1  -1 265.389   6.545   4
  -5   1   1 267.035   6.369   6
  -4  -1   1 214.830   5.010   6
   4  -1  -1 202.686   5.244   4
  -4   1   1 211.842   5.096   6
   4   1  -1 216.337   5.218   4
  -4   1   1 218.405   6.430   7
  -3   1   1 310.893   8.837   7
  -3   1   1 302.473   6.925   6
   2  -1  -1 5578.13  154.43   7
  -2  -1   1 5468.66  144.81   5
  -2   1   1 5789.57  119.69   6
   1  -1  -1 415.766  11.339   7
  -1  -1   1 410.388  10.665   5
   1  -1  -1 411.539   8.928   3
   1  -1  -1 386.216  10.668   5
  -1   1   1 417.769   8.930   3
   1   1  -1 400.790   9.114   3
   1   1  -1 404.900  10.667   5
  -1   1   1 405.733   8.776   6
   0  -1  -1 775.968  21.156   5
   0  -1   1 721.862  17.603   3
   0  -1   1 825.932  21.159   5
   0   1  -1 788.877  17.822   3
   0   1   1 829.084  17.871   3
   0   1  -1 844.544  21.049   5
  -1  -1  -1 1235.27   31.80   5
   1  -1   1 1194.91   33.72   7
   1   1   1 1199.87   27.02   3
  -1   1  -1 1213.80   32.06   5
   1   1   1 1211.50   32.10   5
  -1   1  -1 1193.18   34.00   7
   2  -1   1 37.5304  1.0654   2
   2  -1   1 36.2524  1.4193   7
  -2  -1  -1 37.7669  1.6422   5
  -2   1  -1 37.8851  1.4782   7
   2   1   1 35.6795  1.2445   3
  -2   1  -1 36.8191  0.9755   3
  -2   1  -1 37.9206  1.1435   6
  -3  -1  -1 25.1857  1.4738   5
  -3   1  -1 27.0931  1.2253   7
  -3   1  -1 24.6885  0.8192   3
   3   1   1 26.0566  1.0867   3
  -3   1  -1 27.6429  0.9617   6
  -4  -1  -1 672.697  14.590   6
  -4  -1  -1 681.686  18.585   5
   4  -1   1 669.011  14.851   4
   4   1   1 683.512  14.796   4
  -4   1  -1 675.574  14.720   6
   5  -1   1 147.083   4.201   4
  -5  -1  -1 159.857   3.750   6
  -5  -1  -1 151.645   5.484   5
   5   1   1 150.673   4.143   4
  -5   1  -1 150.929   3.852   6
   6  -1   1 123.507   3.837   4
   6   1   1 123.037   3.751   4
   7  -1   1 109.475   3.702   4
   7   1   1 104.438   3.628   4
   8  -1   1 186.158   5.636   4
   8   1   1 183.298   5.579   4
   9  -1   1 12.3083  1.2117   1
   9  -1   1 18.4723  1.9307   4
   9   1   1 12.2269  1.6243   4
  10  -1   1 35.3088  2.0203   1
  10  -1   1 36.9671  2.6108   4
  10   1   1 37.7767  2.5668   4
  11  -1   1 14.6696  2.0560   4
  11  -1   1 9.21025 1.43710   1
  11   1   1 11.1658  1.4380   1
  11   1   1 9.53738 1.81198   4
  11  -2  -1 21.0956  2.3192   4
  11  -2  -1 23.9955  1.8965   1
  11   2  -1 23.4895  2.3710   4
  10  -2  -1 15.8736  1.4906   1
  10  -2  -1 15.9340  2.0013   4
  10   2  -1 17.1327  2.0106   4
   9  -2  -1 25.9287  2.1390   4
   9  -2  -1 24.5421  1.6097   1
   9   2  -1 25.2859  1.9241   4
   8  -2  -1 9.63445 1.42100   4
   8  -2  -1 9.20527 0.96385   1
   8   2  -1 8.41364 1.24855   4
   7  -2  -1 121.873   3.284   1
   7  -2  -1 120.833   4.025   4
   7   2  -1 119.032   3.911   4
   6  -2  -1 9.90733 1.10301   4
  -6   2   1 10.6978  1.0156   6
   6   2  -1 10.1010  1.1001   4
  -5  -2   1 142.489   5.333   5
  -5  -2   1 153.442   3.832   6
   5  -2  -1 150.535   4.261   4
  -5   2   1 145.304   3.969   6
   5   2  -1 150.879   4.075   4
  -5   2   1 155.471   3.649   3
  -4  -2   1 3.26752 0.79894   5
  -4   2   1 2.18122 0.29642   3
   4   2  -1 2.18603 0.46727   4
  -4   2   1 1.62645 0.45818   7
  -4   2   1 4.61564 0.59573   6
  -3  -2   1 1149.95   30.56   5
   3  -2  -1 1134.22   32.19   7
  -3   2   1 1150.55   25.40   3
  -3   2   1 1165.57   32.40   7
   3   2  -1 1222.65   26.01   3
  -3   2   1 1161.14   25.00   6
   2  -2  -1 99.2867  2.2984   2
   2  -2  -1 88.5537  2.1764   3
  -2  -2   1 93.1331  3.0377   5
   2  -2  -1 93.1989  2.9912   7
  -2   2   1 91.9854  2.1819   3
  -2   2   1 92.4188  2.3985   6
  -2   2   1 78.7639  2.9187   5
   2   2  -1 93.3729  3.0432   5
   2   2  -1 90.3412  2.5755   3
  -2   2   1 91.8195  3.0618   7
   1  -2  -1 51.2655  1.3890   3
  -1  -2   1 53.4122  1.8599   5
   1  -2  -1 52.3206  1.8570   5
   1   2  -1 50.3822  1.5889   3
  -1   2   1 52.0212  1.8579   5
  -1   2   1 55.0339  1.5288   6
  -1   2   1 52.2283  1.3933   3
   1   2  -1 59.0273  1.9050   5
   0  -2   1 200.098   5.501   5
   0  -2  -1 195.887   5.594   5
   0   2   1 201.023   5.627   5
   0   2  -1 189.020   4.612   3
   0   2   1 203.861   4.641   3
   0   2  -1 202.883   5.534   5
   1  -2   1 62.4732  1.5454   3
   1  -2   1 66.5378  2.2199   7
  -1  -2  -1 62.9901  2.1531   5
   1  -2   1 58.2814  2.0294   5
  -1   2  -1 62.3016  2.0449   5
   1   2   1 60.7861  1.7897   3
   1   2   1 61.5571  2.1530   5
  -1   2  -1 66.2131  1.5614   3
  -1   2  -1 67.3832  2.2503   7
   2  -2   1 92.9920  2.4354   2
   2  -2   1 90.2951  3.0855   7
  -2  -2  -1 93.6000  3.1358   5
   2   2   1 94.3764  3.1511   5
  -2   2  -1 97.4073  2.4482   6
   2   2   1 90.0330  2.5950   3
  -2   2  -1 92.8620  3.0438   5
  -2   2  -1 90.9666  3.1392   7
   3  -2   1 7.37934 0.43046   2
  -3  -2  -1 6.86093 0.93162   5
   3  -2   1 6.50283 0.57557   7
   3  -2   1 7.05904 0.52267   1
  -3   2  -1 6.64688 0.58963   6
  -3   2  -1 6.09258 0.76533   5
   4  -2   1 168.717   3.996   1
  -4  -2  -1 157.309   5.453   5
   4  -2   1 163.277   4.299   4
   4   2   1 170.541   4.470   3
  -4   2  -1 170.353   5.417   5
  -4   2  -1 160.435   4.092   6
   4   2   1 159.453   4.162   4
  -4   2  -1 163.502   3.743   3
  -4   2  -1 161.145   5.318   7
  -4   2  -1 167.442   3.725   3
   5  -2   1 65.0091  2.3610   4
   5  -2   1 66.8809  1.9570   1
  -5  -2  -1 66.3106  1.9091   6
  -5  -2  -1 67.0147  3.1553   5
  -5   2  -1 63.2979  2.0912   6
   5   2   1 67.2852  2.3155   4
   6  -2   1 0.41653 0.45217   1
   6  -2   1 0.38053 0.53250   4
   6   2   1 -0.2383  0.4962   4
  -6   2  -1 0.12357 0.48724   6
   7  -2   1 35.3465  1.5595   1
   7  -2   1 35.0755  1.9806   4
   7   2   1 36.5167  1.9829   4
   8  -2   1 16.1872  1.3354   1
   8  -2   1 17.6886  1.7879   4
   8   2   1 23.6678  1.8230   4
   9  -2   1 -0.2117  0.7632   1
   9  -2   1 0.26460 0.89620   4
   9   2   1 -1.1512  0.7539   4
  10  -2   1 -0.8597  0.9139   1
  10  -2   1 -0.9003  1.0795   4
  10   2   1 0.47491 1.11435   4
  11  -2   1 5.95053 1.28383   1
  11  -2   1 3.89684 1.39369   4
  11   2   1 4.77721 1.47933   4
  11  -3  -1 94.7329  3.5742   1
  11  -3  -1 85.7660  4.2050   4
  11   3  -1 94.4311  4.1091   4
  10  -3  -1 2.68038 1.04296   1
  10  -3  -1 5.00744 1.43113   4
  10   3  -1 3.73931 1.22544   4
   9  -3  -1 12.1364  1.2548   1
   9  -3  -1 10.8689  1.6240   4
   9   3  -1 13.0158  1.6022   4
   8  -3  -1 52.0538  2.1220   1
   8  -3  -1 54.9135  2.7319   4
   8   3  -1 53.8385  2.5160   4
   7  -3  -1 94.3155  3.5128   4
   7  -3  -1 93.4244  2.8972   1
   7   3  -1 100.050   3.382   4
   6  -3  -1 261.720   6.816   4
   6  -3  -1 251.181   6.261   1
   6   3  -1 250.886   6.509   4
  -6   3   1 264.895   6.539   6
  -5  -3   1 104.150   4.237   5
   5  -3  -1 102.588   2.836   1
   5   3  -1 105.401   3.112   4
  -5   3   1 108.185   3.155   6
  -4  -3   1 786.280  21.333   5
   4  -3  -1 780.078  17.558   1
   4  -3  -1 783.359  22.032   7
  -4   3   1 781.342  17.169   3
  -4   3   1 774.571  21.236   5
   4   3  -1 781.360  16.935   4
  -4   3   1 780.569  17.277   6
  -4   3   1 800.527  22.407   7
   3  -3  -1 43.6832  1.7970   7
   3  -3  -1 40.6391  1.3171   1
   3  -3  -1 41.5371  1.2545   2
  -3  -3   1 41.7239  1.9899   5
  -3   3   1 41.1575  1.1472   3
   3   3  -1 43.1075  1.6928   3
  -3   3   1 40.1195  1.9011   5
  -3   3   1 40.8896  1.5287   6
  -2  -3   1 1209.14   30.91   5
   2  -3  -1 1138.27   30.89   5
   2  -3  -1 1138.46   32.97   7
   2  -3  -1 1221.48   26.59   2
  -2   3   1 1181.85   25.47   6
   2   3  -1 1233.48   30.96   5
  -2   3   1 1143.17   30.86   5
  -2   3   1 1220.14   25.90   3
   2   3  -1 1177.66   26.42   3
   1  -3  -1 99.2279  2.6123   2
  -1  -3   1 98.6485  3.1446   5
   1  -3  -1 93.8654  3.1286   5
   1   3  -1 96.3047  2.4509   2
  -1   3   1 94.6053  3.1481   5
  -1   3   1 96.5620  2.4505   3
   1   3  -1 94.6669  3.1010   5
   1   3  -1 97.4052  2.6896   3
   0  -3   1 241.383   6.907   5
   0  -3  -1 247.613   7.025   5
   0   3  -1 247.472   6.986   5
   0   3   1 253.491   5.820   3
   0   3  -1 235.381   5.783   3
   0   3   1 247.659   7.094   5
   1  -3   1 369.297   9.980   5
  -1  -3  -1 355.702  10.078   5
   1  -3   1 374.427  10.749   7
   1   3   1 365.304  10.088   5
  -1   3  -1 367.229   9.977   5
   1   3   1 363.018   8.558   3
  -1   3  -1 365.236   8.275   3
   2  -3   1 1535.90   44.27   7
   2  -3   1 1443.53   35.72   2
  -2  -3  -1 1619.21   41.46   5
   2  -3   1 1597.06   35.02   3
   2  -3   1 1541.73   41.35   5
  -2   3  -1 1739.22   35.25   3
   2   3   1 1637.34   41.52   5
  -2   3  -1 1595.02   44.39   7
   2   3   1 1619.81   35.37   3
   2   3   1 1643.70   35.83   2
  -2   3  -1 1611.70   41.36   5
  -3  -3  -1 1298.40   33.81   5
   3  -3   1 1305.77   28.53   1
   3  -3   1 1287.28   28.81   2
   3  -3   1 1307.67   35.82   7
   3   3   1 1275.16   28.73   3
  -3   3  -1 1305.70   35.97   7
   3   3   1 1287.73   33.83   5
  -3   3  -1 1206.52   33.60   5
  -4  -3  -1 216.426   6.892   5
   4  -3   1 210.015   6.625   7
   4  -3   1 222.563   4.921   2
   4  -3   1 219.630   4.930   2
   4  -3   1 212.634   5.235   1
  -4   3  -1 211.405   5.301   6
   4   3   1 212.069   5.228   4
  -4   3  -1 210.511   6.876   7
  -4   3  -1 207.145   6.707   5
   4   3   1 220.288   5.751   3
  -5  -3  -1 117.839   4.716   5
   5  -3   1 119.358   3.651   4
   5  -3   1 122.098   3.311   1
   5   3   1 123.637   3.825   3
  -5   3  -1 121.661   3.452   6
   5   3   1 125.396   3.527   4
   6  -3   1 54.5075  1.9244   1
   6  -3   1 49.6551  2.2306   4
   6   3   1 51.6945  2.1371   4
   7  -3   1 137.596   3.932   1
   7  -3   1 135.051   4.399   4
   7   3   1 139.211   4.301   4
   8  -3   1 32.5586  1.7245   1
   8  -3   1 28.4646  2.0193   4
   8   3   1 30.3757  2.0061   4
   9  -3   1 172.088   5.701   4
   9  -3   1 174.629   5.078   1
   9   3   1 175.766   5.512   4
  10  -3   1 39.2463  2.2432   1
  10  -3   1 35.1006  2.4961   4
  10   3   1 39.0236  2.5676   4
  11  -3   1 24.6662  2.5721   4
  11  -3   1 24.6965  2.0219   1
  11   3   1 22.5320  2.3532   4
  11  -4  -1 12.8421  1.9656   4
  11  -4  -1 14.6930  1.6952   1
  10  -4  -1 0.17023 0.97222   1
  10  -4  -1 3.26178 1.30605   4
  10   4  -1 1.19184 1.08529   4
   9  -4  -1 -0.3199  0.8464   4
   9  -4  -1 0.05242 0.83440   1
   9   4  -1 0.82959 0.94774   4
   8  -4  -1 3.39915 0.88230   1
   8  -4  -1 1.17547 0.81071   4
   8   4  -1 1.54665 0.92965   4
   7  -4  -1 -0.1177  0.6124   1
   7  -4  -1 -0.4998  0.6545   4
   7   4  -1 1.68695 0.82410   4
   6  -4  -1 34.3601  1.5364   1
   6  -4  -1 36.2157  1.9295   4
   6   4  -1 32.7653  1.7037   4
  -6   4   1 32.9042  1.7454   6
   5  -4  -1 3.11076 0.60101   7
  -5  -4   1 4.08592 1.11523   5
   5  -4  -1 4.00389 0.64117   1
  -5   4   1 2.90435 0.70899   6
   5   4  -1 4.51274 0.70454   4
   4  -4  -1 265.181   6.006   2
   4  -4  -1 262.749   7.971   7
   4  -4  -1 257.796   6.235   1
  -4  -4   1 262.597   8.051   5
   4  -4  -1 267.969   5.979   2
   4   4  -1 256.340   6.837   3
  -4   4   1 266.683   6.439   6
  -4   4   1 236.829   5.807   3
  -4   4   1 246.096   7.913   5
   4   4  -1 254.833   6.086   4
  -3  -4   1 9.21810 1.13494   5
   3  -4  -1 9.02456 0.89012   7
   3  -4  -1 8.70466 0.93157   5
   3  -4  -1 13.0013  0.7776   2
   3  -4  -1 10.2665  0.7608   1
   3   4  -1 10.7481  0.9543   3
  -3   4   1 9.75815 0.96658   5
   3   4  -1 11.6266  1.0922   5
  -3   4   1 8.18460 0.82698   6
  -3   4   1 9.93981 0.53286   3
   3   4  -1 12.9063  0.4753   1
   2  -4  -1 -0.0311  0.3998   7
   2  -4  -1 -0.1775  0.3221   1
  -2  -4   1 0.13485 0.58746   5
   2  -4  -1 -0.0997  0.3795   5
   2   4  -1 -0.4452  0.4356   5
   2   4  -1 0.33384 0.25854   2
  -2   4   1 -0.5933  0.3215   5
  -2   4   1 -0.2747  0.2479   3
   1  -4  -1 233.999   5.788   2
   1  -4  -1 221.584   6.827   5
  -1  -4   1 236.510   6.898   5
   1   4  -1 231.875   5.834   3
  -1   4   1 243.404   5.595   3
  -1   4   1 224.714   6.911   5
   1   4  -1 234.835   6.834   5
   0  -4  -1 665.218  17.910   5
   0  -4   1 673.083  17.811   5
   0   4   1 687.361  15.082   3
   0   4  -1 657.821  15.048   3
   0   4  -1 658.350  17.900   5
   0   4   1 651.685  15.236   2
   0   4   1 651.494  17.987   5
   0   4  -1 680.799  15.228   2
   1  -4   1 240.093   6.875   5
   1  -4   1 235.369   5.891   2
  -1  -4  -1 241.842   7.060   5
  -1   4  -1 227.901   6.892   5
  -1   4  -1 232.137   5.612   3
   1   4   1 233.239   6.988   5
   1   4   1 239.453   5.904   3
   1   4   1 240.756   5.748   2
   2  -4   1 103.712   2.814   1
   2  -4   1 100.726   3.580   5
  -2  -4  -1 107.406   3.754   5
   2  -4   1 100.997   3.768   7
   2  -4   1 106.892   3.013   2
   2   4   1 114.516   3.237   3
   2   4   1 107.011   2.774   2
  -2   4  -1 106.101   2.665   3
   2   4   1 102.810   3.719   5
   2   4   1 118.015   2.775   1
  -2   4  -1 98.4706  3.5569   5
   3  -4   1 17.0584  1.2003   7
  -3  -4  -1 19.7279  1.4056   5
   3  -4   1 16.5571  0.8926   1
   3  -4   1 17.3724  0.9551   2
  -3   4  -1 16.8671  0.5909   3
   3   4   1 17.0389  0.7222   1
   3   4   1 16.4489  1.3180   5
   3   4   1 15.1642  1.1697   3
  -3   4  -1 14.4085  1.1408   5
   4  -4   1 13.5377  0.7921   2
   4  -4   1 13.9874  0.7473   2
  -4  -4  -1 13.6757  1.5444   5
   4  -4   1 12.7606  1.0888   7
   4  -4   1 13.0593  0.9453   1
   4   4   1 12.8338  1.2232   3
  -4   4  -1 12.2015  1.1833   7
   4   4   1 16.2055  0.6748   1
  -4   4  -1 13.1047  1.2231   5
  -5  -4  -1 27.1830  2.0271   5
   5  -4   1 23.4899  1.2654   1
   5  -4   1 22.9318  1.3877   7
   5   4   1 22.3311  1.4893   3
   5   4   1 22.6920  0.8492   1
   5   4   1 21.9076  1.2884   4
   6  -4   1 17.8820  1.4017   4
   6  -4   1 16.9981  1.2064   1
   6   4   1 17.4602  1.2530   4
   7  -4   1 3.90071 0.82419   1
   7  -4   1 3.93696 0.98437   4
   7   4   1 3.44338 0.90063   4
   8  -4   1 2.19525 0.86378   1
   8  -4   1 2.61358 0.99818   4
   8   4   1 3.75927 1.03645   4
   9  -4   1 2.04039 1.00264   1
   9  -4   1 0.61432 1.02488   4
   9   4   1 3.19569 1.10539   4
  10  -4   1 1.17996 1.06397   4
  10  -4   1 0.91109 1.01590   1
  11  -4   1 12.9079  2.0072   4
  11  -4   1 12.8402  1.6907   1
  11  -5  -1 9.59599 1.89624   4
  11  -5  -1 9.48835 1.55512   1
  10  -5  -1 50.2371  3.0594   4
  10  -5  -1 49.0389  2.5780   1
   9  -5  -1 3.38436 1.19714   4
   9  -5  -1 4.81002 1.12917   1
   8  -5  -1 11.8424  1.2782   1
   8  -5  -1 11.9601  1.5977   4
   7  -5  -1 98.4722  3.7140   4
   7  -5  -1 95.9625  3.1547   1
   6  -5  -1 419.467  10.139   1
   6   5  -1 423.318   9.583   1
  -5  -5   1 1.88392 1.01215   5
   5  -5  -1 4.06752 0.72047   1
   5   5  -1 1.06206 0.31675   1
   4  -5  -1 141.086   3.710   2
  -4  -5   1 136.753   5.051   5
   4  -5  -1 141.135   4.972   7
   4  -5  -1 138.757   3.790   1
   4   5  -1 137.692   4.396   3
   4   5  -1 140.077   3.450   1
   4   5  -1 145.024   5.178   5
  -4   5   1 142.701   3.384   3
   3  -5  -1 155.396   4.122   1
   3  -5  -1 164.274   5.540   7
  -3  -5   1 159.845   5.373   5
   3  -5  -1 167.069   4.307   2
   3  -5  -1 152.117   5.355   5
   3   5  -1 158.499   3.932   1
   3   5  -1 160.519   4.713   3
  -3   5   1 160.931   3.916   3
   3   5  -1 162.620   5.427   5
  -3   5   1 153.320   5.324   5
   2  -5  -1 30.7782  1.2750   1
  -2  -5   1 30.1783  1.7746   5
   2  -5  -1 29.9365  1.7520   7
   2  -5  -1 30.4732  1.6953   5
   2  -5  -1 29.6276  1.3798   2
   2   5  -1 37.0592  1.2316   1
  -2   5   1 31.6096  1.1991   3
  -2   5   1 28.9462  1.7076   5
   2   5  -1 32.2129  1.1582   2
   2   5  -1 32.2944  1.7824   5
   2   5  -1 31.5555  1.5647   3
   1  -5  -1 165.611   4.244   1
  -1  -5   1 166.620   5.408   5
   1  -5  -1 165.690   4.460   2
   1  -5  -1 160.343   5.302   5
   1   5  -1 167.851   5.360   5
  -1   5   1 170.825   4.312   3
   1   5  -1 174.615   4.581   3
   1   5  -1 166.844   4.300   2
  -1   5   1 161.960   5.455   5
  -1   5   1 168.564   4.412   2
   0  -5  -1 191.397   5.125   2
   0  -5   1 196.954   6.099   5
   0  -5  -1 197.031   6.209   5
   0   5  -1 196.054   5.041   2
   0   5  -1 199.112   5.098   3
   0   5  -1 192.388   6.215   5
   0   5   1 197.176   5.089   3
   0   5  -1 207.358   4.990   1
   0   5   1 203.910   5.086   2
   0   5   1 197.879   6.334   5
  -1  -5  -1 365.963  10.798   5
   1  -5   1 368.843   9.070   2
   1  -5   1 368.216  10.559   5
   1   5   1 368.093   8.917   2
  -1   5  -1 371.650  10.697   5
   1   5   1 378.388   9.072   3
   1   5   1 387.501  10.795   5
  -1   5  -1 383.693   8.782   3
  -2  -5  -1 1246.28   33.25   5
   2  -5   1 1218.23   28.07   1
   2  -5   1 1225.77   35.48   7
   2  -5   1 1242.69   33.11   5
   2  -5   1 1298.01   28.64   2
   2   5   1 1301.51   28.34   2
  -2   5  -1 1240.84   33.11   5
   2   5   1 1320.47   28.43   3
  -2   5  -1 1242.83   27.73   3
   2   5   1 1245.12   33.26   5
   2   5   1 1254.30   28.07   1
   3  -5   1 301.242   7.338   1
  -3  -5  -1 304.799   9.187   5
   3  -5   1 305.897   9.556   7
   3  -5   1 301.387   9.090   5
   3   5   1 305.389   9.244   5
   3   5   1 307.446   7.204   1
   3   5   1 306.526   7.897   3
  -3   5  -1 300.588   9.052   5
  -3   5  -1 311.720   6.991   3
   4  -5   1 244.622   6.028   2
   4  -5   1 249.784   7.780   7
  -4  -5  -1 231.552   7.681   5
   4   5   1 237.887   6.606   3
   4   5   1 230.078   5.717   1
   5  -5   1 383.498   9.299   1
  -5  -5  -1 387.596  11.794   5
   5  -5   1 394.104   8.875   2
   5   5   1 377.294   9.954   3
   5   5   1 382.841   8.953   1
   6  -5   1 40.9130  2.1165   4
   6  -5   1 40.9317  1.8428   1
   7  -5   1 25.0967  1.5594   1
   7  -5   1 23.8291  1.7894   4
   8  -5   1 118.427   3.833   1
   8  -5   1 111.931   4.259   4
   9  -5   1 26.7538  2.1786   4
   9  -5   1 23.9482  1.8803   1
  10  -5   1 29.2449  2.6683   4
  10  -5   1 30.9318  2.1814   1
  11  -5   1 59.1576  2.9752   1
  11  -5   1 60.2443  3.5551   4
  10  -6  -1 2.76714 1.16646   1
  10  -6  -1 1.04871 1.19749   4
   9  -6  -1 10.2868  1.4088   1
   9  -6  -1 10.4081  1.6607   4
   8  -6  -1 17.8683  1.9842   4
   8  -6  -1 18.5286  1.6116   1
   7  -6  -1 43.1605  2.0966   1
   7  -6  -1 46.0695  2.5579   4
   6  -6  -1 1.01513 0.69445   1
   6   6  -1 1.54867 0.46631   1
   5  -6  -1 83.3312  2.2940   2
   5  -6  -1 80.3105  2.6959   1
   5   6  -1 81.9349  2.4023   1
   5   6  -1 82.5643  3.3478   3
   4  -6  -1 0.75676 0.54482   1
   4  -6  -1 1.76897 0.52914   2
  -4  -6   1 2.02440 1.04423   5
   4  -6  -1 0.56614 0.58043   7
   4   6  -1 0.48942 0.65025   3
   4   6  -1 1.53689 0.45146   1
   3  -6  -1 8.63422 1.17103   5
   3  -6  -1 8.09805 1.14482   7
   3  -6  -1 5.79371 0.77753   2
  -3  -6   1 9.06349 1.37528   5
   3  -6  -1 7.55388 0.81339   1
   3   6  -1 7.53351 0.72076   1
   3   6  -1 8.03007 1.22883   5
  -3   6   1 7.68264 0.67530   3
   3   6  -1 7.81833 1.06871   3
  -2  -6   1 10.6743  1.3364   5
   2  -6  -1 9.12046 1.13457   5
   2  -6  -1 8.71213 1.13732   7
   2  -6  -1 9.13950 0.82857   1
   2  -6  -1 12.2566  1.0064   2
  -2   6   1 11.1186  0.7769   3
   2   6  -1 10.9378  1.2830   5
   2   6  -1 9.24733 0.74219   1
  -2   6   1 11.7930  1.1759   5
   2   6  -1 10.5813  0.8093   2
   2   6  -1 8.54073 0.98759   3
   1  -6  -1 192.699   4.963   1
   1  -6  -1 187.884   6.209   5
  -1  -6   1 194.544   6.311   5
   1  -6  -1 195.892   5.249   2
  -1   6   1 195.910   5.068   3
  -1   6   1 192.686   6.460   5
   1   6  -1 195.162   6.288   5
   1   6  -1 216.781   5.426   3
  -1   6   1 190.583   5.179   2
   1   6  -1 185.956   5.040   2
   0  -6  -1 30.1798  1.4445   2
   0  -6  -1 30.4447  1.8089   5
   0  -6   1 28.4998  1.7009   5
   0  -6   1 35.3943  1.5566   2
   0   6  -1 27.8102  1.4039   3
   0   6  -1 29.0574  1.4001   2
   0   6  -1 31.2214  1.9058   5
   0   6   1 30.8940  1.9550   5
   0   6   1 31.4773  1.4474   2
   0   6   1 29.9598  1.4622   3
   1  -6   1 379.251   9.016   1
  -1  -6  -1 367.623  11.161   5
   1  -6   1 373.449   9.389   2
   1  -6   1 379.354  10.974   5
  -1   6  -1 382.577   9.112   3
  -1   6  -1 371.164  11.139   5
   1   6   1 401.172   9.461   3
   1   6   1 381.424   9.241   2
   1   6   1 384.614  11.192   5
  -1   6  -1 395.797   9.347   2
   2  -6   1 44.2907  2.3981   7
  -2  -6  -1 45.9716  2.5055   5
   2  -6   1 49.3295  1.9832   2
   2  -6   1 49.4758  1.7855   1
   2  -6   1 45.0781  2.2714   5
   2   6   1 50.2320  1.7785   2
   2   6   1 47.4671  2.0848   3
  -2   6  -1 51.2176  1.7223   3
   2   6   1 46.8642  2.4523   5
  -2   6  -1 50.7482  2.4478   5
   3  -6   1 49.6612  2.5176   7
   3  -6   1 52.5376  1.8946   1
   3  -6   1 47.9756  2.4466   5
   3  -6   1 49.8690  1.9983   2
  -3  -6  -1 50.1017  2.6584   5
   3   6   1 51.5430  1.5590   2
   3   6   1 49.3836  2.2517   3
  -3   6  -1 49.5314  1.9903   2
  -3   6  -1 51.8254  1.6192   3
   3   6   1 48.2674  1.5180   2
  -3   6  -1 46.8835  2.4198   5
   3   6   1 46.2940  2.5646   5
   4  -6   1 2.08785 0.65790   1
   4  -6   1 1.50332 0.66435   7
   4  -6   1 3.95245 0.68219   2
  -4  -6  -1 1.74008 0.95838   5
   4   6   1 2.79536 0.87772   3
   5  -6   1 52.5647  1.8219   2
   5   6   1 53.3106  2.5981   3
   6  -6   1 2.44037 0.79129   1
   7  -6   1 0.30620 0.77502   4
   7  -6   1 -0.4322  0.7312   1
   8  -6   1 25.9479  1.8360   1
   8  -6   1 25.5050  2.2918   4
   9  -6   1 26.2873  1.9536   1
   9  -6   1 26.1680  2.4382   4
  10  -6   1 77.5655  3.9048   4
  10  -6   1 75.3525  3.2830   1
  10  -7  -1 4.84371 1.53106   4
  10  -7  -1 3.74138 1.28845   1
   9  -7  -1 81.1279  3.3488   1
   9  -7  -1 80.5198  3.8955   4
   8  -7  -1 2.38026 1.13406   4
   8  -7  -1 1.49624 0.97100   1
   7  -7  -1 10.2309  1.2409   1
   6  -7  -1 74.2730  2.6693   1
   5  -7  -1 -0.0778  0.4573   2
   5  -7  -1 0.63563 0.66888   1
   5   7  -1 0.19732 0.49978   1
   5   7  -1 0.83845 0.88391   3
   4  -7  -1 313.083   7.834   1
   4  -7  -1 319.846   7.974   2
  -4  -7   1 316.998   9.954   5
   4   7  -1 308.927   7.651   1
   4   7  -1 309.802   8.607   3
  -3  -7   1 114.686   4.589   5
   3  -7  -1 121.514   4.573   5
   3  -7  -1 112.870   3.575   2
   3  -7  -1 111.538   4.564   7
   3  -7  -1 114.565   3.380   1
   3   7  -1 111.466   3.260   1
  -3   7   1 109.400   3.167   3
   3   7  -1 108.857   3.915   3
   3   7  -1 113.937   2.877   2
   3   7  -1 111.537   2.858   2
   2  -7  -1 60.9357  2.1674   1
   2  -7  -1 61.6888  2.8797   5
   2  -7  -1 61.4085  3.0107   7
   2  -7  -1 57.6145  2.3487   2
  -2  -7   1 59.4923  3.0402   5
  -2   7   1 60.5125  2.1104   3
   2   7  -1 60.0728  2.9141   5
  -2   7   1 60.0640  2.3512   2
   2   7  -1 61.6287  2.0986   2
   2   7  -1 63.1768  2.5769   3
  -1  -7   1 303.918   7.625   2
   1  -7  -1 303.109   9.038   5
  -1  -7   1 288.051   9.022   5
   1  -7  -1 291.889   7.251   1
   1  -7  -1 290.113   7.608   2
   1   7  -1 283.037   9.017   5
  -1   7   1 293.748   9.308   5
  -1   7   1 299.737   7.399   3
   1   7  -1 299.078   7.442   2
  -1   7   1 282.730   7.487   2
   1   7  -1 300.757   7.722   3
   0  -7  -1 304.752   9.215   5
   0  -7   1 303.084   7.738   2
   0  -7   1 300.109   9.085   5
   0  -7  -1 294.415   7.688   2
   0   7   1 296.104   9.381   5
   0   7  -1 300.804   9.317   5
   0   7  -1 295.560   7.612   3
   0   7  -1 300.005   7.589   2
   0   7   1 299.715   7.633   3
   0   7   1 295.873   7.617   2
   1  -7   1 70.0802  2.6537   2
  -1  -7  -1 71.0058  3.3366   5
   1  -7   1 71.8881  2.4121   1
   1  -7   1 74.7782  3.1889   5
  -1  -7  -1 91.2790  2.8365   2
  -1   7  -1 76.1164  2.5820   3
  -1   7  -1 79.7606  3.5111   5
  -1   7  -1 75.8513  2.6676   2
   1   7   1 74.8080  2.5778   2
   1   7   1 74.2313  2.7902   3
   1   7   1 72.5183  3.3985   5
   2  -7   1 0.33976 0.51899   2
  -2  -7  -1 0.63533 0.89683   5
   2  -7   1 1.97788 0.72137   7
   2  -7   1 0.29723 0.49059   5
   2  -7   1 -0.1188  0.5325   1
  -2   7  -1 0.05690 0.40868   3
   2   7   1 0.23116 0.56790   3
   2   7   1 0.83351 0.52096   2
   2   7   1 1.23889 0.81531   5
  -2   7  -1 4.47942 0.98205   5
  -3  -7  -1 105.144   4.406   5
   3  -7   1 106.069   3.238   1
   3  -7   1 103.350   4.195   5
   3  -7   1 108.267   3.470   2
   3  -7   1 103.686   4.384   7
  -3   7  -1 105.734   2.988   3
   3   7   1 107.511   2.954   2
   3   7   1 105.601   3.771   3
   4  -7   1 125.060   3.846   2
  -4  -7  -1 125.424   5.076   5
   4  -7   1 125.229   3.736   1
   4   7   1 122.280   4.350   3
   5  -7   1 172.087   4.732   2
   5  -7   1 174.745   4.895   1
   5   7   1 174.355   5.653   3
   6  -7   1 14.9283  1.3470   1
   6   7   1 14.6931  1.7122   3
   8  -7   1 1.43278 0.92369   1
   8  -7   1 -0.3550  0.8745   4
   9  -7   1 1.07818 1.04757   1
   9  -7   1 1.58988 1.12699   4
  10  -7   1 6.00547 1.40991   1
  10  -7   1 6.21455 1.56494   4
  10  -8  -1 15.5466  1.7679   1
  10  -8  -1 14.9818  2.2082   4
   9  -8  -1 32.8762  2.1456   1
   9  -8  -1 39.2028  2.8625   4
   8  -8  -1 57.2651  3.1854   4
   7  -8  -1 0.55218 0.90236   1
   6  -8  -1 59.3018  2.5215   1
   5  -8  -1 27.2745  1.6585   1
   5  -8  -1 26.7269  1.4744   2
   5   8  -1 25.8375  2.0725   3
   4  -8  -1 49.5364  2.1608   2
   4  -8  -1 49.7926  2.1203   1
   4   8  -1 48.4767  2.6420   3
   4   8  -1 50.0806  2.0467   1
   3  -8  -1 96.7725  4.3864   7
  -3  -8   1 101.145   4.445   5
   3  -8  -1 98.5059  3.4520   2
   3  -8  -1 100.206   3.243   1
  -3   8   1 105.264   3.105   3
   3   8  -1 96.6810  3.7750   3
   3   8  -1 106.280   3.264   1
   3   8  -1 108.497   2.877   2
   2  -8  -1 3.85718 0.99350   7
   2  -8  -1 3.30163 0.87735   2
   2  -8  -1 4.27794 0.99876   5
  -2  -8   1 7.45908 1.39073   5
   2  -8  -1 4.18331 0.80464   1
  -2   8   1 3.77343 0.88752   2
   2   8  -1 3.58969 0.95528   3
  -2   8   1 4.04612 0.76545   3
   2   8  -1 4.92953 0.79709   2
   1  -8  -1 15.2363  1.4123   5
  -1  -8   1 15.0645  1.5029   5
   1  -8  -1 13.4647  1.1012   1
  -1  -8   1 15.2675  1.3742   2
   1  -8  -1 11.9353  1.2456   2
   1   8  -1 14.2476  1.2772   3
   1   8  -1 14.2909  1.6868   5
  -1   8   1 12.0438  1.1648   3
   1   8  -1 14.2433  1.1716   2
  -1   8   1 10.9732  1.1427   2
   0  -8  -1 2.92705 0.86835   5
   0  -8   1 2.68818 0.87061   5
   0  -8   1 1.68246 0.73320   2
   0   8   1 3.69339 0.82536   2
   0   8  -1 3.52624 0.80685   3
   0   8  -1 4.35403 1.18277   5
   0   8  -1 4.04677 0.87504   2
  -1  -8  -1 3.57227 0.78365   2
   1  -8   1 3.91312 0.70496   1
  -1  -8  -1 5.63454 1.19488   5
   1  -8   1 4.18663 0.91826   5
  -1   8  -1 3.69787 0.81988   2
   1   8   1 4.55730 0.82396   2
   1   8   1 3.15455 0.80072   3
   2  -8   1 424.154  10.771   2
   2  -8   1 433.034  10.338   1
   2  -8   1 426.976  13.534   7
  -2  -8  -1 413.136  12.857   5
   2  -8   1 424.687  12.624   5
   2   8   1 438.548  10.965   3
  -2   8  -1 426.607  10.697   2
   2   8   1 437.934  10.510   2
  -2   8  -1 420.081  10.279   3
   3  -8   1 202.057   6.873   5
   3  -8   1 186.209   7.114   7
   3  -8   1 198.190   5.679   2
   3  -8   1 193.344   5.338   1
  -3  -8  -1 192.167   7.038   5
  -3   8  -1 203.979   5.157   3
   3   8   1 197.777   6.034   3
   3   8   1 198.914   5.129   2
   4  -8   1 15.3672  1.3096   1
   4   8   1 17.9537  1.7783   3
   5  -8   1 66.2919  2.5244   2
   5  -8   1 67.7630  2.6755   1
   5   8   1 69.2145  3.2644   3
   6  -8   1 -1.3168  0.7282   1
   6  -8   1 -0.3555  0.4297   2
   6   8   1 -0.0861  0.9369   3
   7  -8   1 30.2111  2.1454   4
   7  -8   1 32.3902  2.0304   1
   8  -8   1 27.4260  2.2017   4
   8  -8   1 28.8580  2.0562   1
   9  -8   1 31.5912  2.2156   1
   9  -8   1 30.6364  2.5441   4
  10  -8   1 0.89443 0.93333   1
  10  -8   1 -0.5802  1.1690   4
   9  -9  -1 141.929   5.410   4
   9  -9  -1 131.405   4.736   1
   8  -9  -1 26.1878  2.0343   1
   8  -9  -1 23.6190  2.3353   4
   7  -9  -1 78.5990  3.2394   1
   6  -9  -1 4.61870 0.63367   2
   6  -9  -1 6.11638 1.12466   1
   5  -9  -1 85.6709  3.0132   2
   5  -9  -1 81.5965  3.0914   1
   5   9  -1 88.6123  3.9314   3
   4  -9  -1 67.0875  2.6433   1
   4   9  -1 68.0533  3.2812   3
   3  -9  -1 218.813   6.180   2
   3  -9  -1 211.710   5.819   1
   3   9  -1 212.744   5.434   2
   3   9  -1 209.649   6.571   3
   2  -9  -1 30.1964  1.8729   2
  -2  -9   1 34.2752  2.4083   5
   2  -9  -1 29.5588  2.2374   7
   2  -9  -1 33.2322  1.6969   1
   2   9  -1 31.2223  1.6513   2
  -2   9   1 29.5583  1.6304   3
   2   9  -1 31.3502  2.0457   3
  -2   9   1 32.2794  1.8954   2
  -1  -9   1 16.1980  1.8240   5
   1  -9  -1 14.5835  1.4908   5
   1  -9  -1 12.8672  1.3923   2
   1  -9  -1 14.0642  1.2142   1
  -1   9   1 13.4323  1.3672   2
   1   9  -1 10.6554  1.2995   3
   1   9  -1 13.3596  1.2871   2
  -1   9   1 13.8684  1.3345   3
   0  -9   1 357.845  11.007   5
   0  -9  -1 369.948  11.144   5
   0  -9   1 347.804   9.398   2
   0  -9  -1 366.344   9.476   2
   0   9   1 359.505   9.332   3
   0   9  -1 364.796   9.347   3
   0   9  -1 360.067   9.257   2
   0   9   1 358.703   9.319   2
  -1  -9  -1 236.541   7.987   5
   1  -9   1 239.759   7.791   5
  -1  -9  -1 230.060   6.624   2
   1  -9   1 226.795   6.602   2
   1   9   1 231.833   6.461   2
   1   9   1 239.380   6.750   3
  -1   9  -1 235.927   6.423   3
  -1   9  -1 238.027   6.511   2
  -2  -9  -1 22.4372  2.0541   5
   2  -9   1 21.1105  1.4074   1
   2  -9   1 19.6090  1.6240   2
   2  -9   1 20.6753  1.8828   7
   2   9   1 16.7645  1.6900   3
  -2   9  -1 20.7684  1.6182   2
   2   9   1 20.2939  1.4242   2
  -2   9  -1 20.6089  1.3530   3
   3  -9   1 168.770   5.229   2
   3  -9   1 172.144   4.881   1
   3   9   1 172.261   4.676   2
   3   9   1 166.985   5.553   3
  -3   9  -1 171.639   5.199   2
   4  -9   1 717.558  16.747   1
   4  -9   1 700.437  17.071   2
   4   9   1 701.881  17.643   3
   5  -9   1 81.7670  3.0734   1
   5  -9   1 81.6193  3.0295   2
   5   9   1 87.2310  3.8547   3
   6  -9   1 168.671   5.186   1
   6  -9   1 166.278   4.620   2
   6   9   1 176.675   6.188   3
   7  -9   1 7.99280 1.34078   1
   7  -9   1 7.34923 1.42601   4
   8  -9   1 145.162   5.347   4
   8  -9   1 147.407   4.930   1
   9  -9   1 25.7010  2.5626   4
   9  -9   1 27.7103  2.2218   1
   9 -10  -1 0.10055 1.18341   4
   9 -10  -1 -0.0284  1.1611   1
   8 -10  -1 23.7153  2.4285   4
   8 -10  -1 24.2451  2.0598   1
   7 -10  -1 10.9390  1.5116   1
   6 -10  -1 31.5271  2.0410   1
   6 -10  -1 30.7030  1.5271   2
   5 -10  -1 194.060   5.615   2
   5 -10  -1 191.230   5.682   1
   4 -10  -1 0.38551 0.65943   2
   4 -10  -1 -0.4056  0.7807   1
   4  10  -1 -0.5570  0.8417   3
   3 -10  -1 41.9744  2.3012   2
   3 -10  -1 44.5529  2.1086   1
   3  10  -1 42.7811  1.7476   2
   3  10  -1 35.9734  2.4319   3
   2 -10  -1 73.5212  3.1070   2
   2 -10  -1 76.8286  2.7862   1
   2 -10  -1 75.5569  3.9719   7
  -2  10   1 75.6863  3.0390   2
   2  10  -1 71.1531  3.2562   3
  -2  10   1 73.8015  2.8406   3
   2  10  -1 75.7502  2.8097   2
   1 -10  -1 0.29444 0.78544   2
  -1  10   1 0.31619 0.69855   2
  -1  10   1 0.40471 0.64617   3
   1  10  -1 2.08078 0.75405   2
   1  10  -1 2.48577 0.92144   3
   0 -10  -1 2.32030 0.85889   2
   0 -10   1 1.21015 0.79967   2
   0  10  -1 1.79941 0.78563   3
   0  10  -1 3.31910 0.91172   2
   0  10   1 1.27748 0.73395   2
   0  10   1 1.64672 0.79656   3
   1 -10   1 39.3475  2.2601   2
   1  10   1 38.2934  2.2169   3
  -1  10  -1 42.0037  2.0621   3
  -1  10  -1 36.9832  2.0452   2
   1  10   1 39.5254  2.0759   2
   2 -10   1 127.596   4.425   2
   2 -10   1 127.036   5.607   7
  -2  10  -1 132.950   4.168   3
   2  10   1 131.930   4.693   3
  -2  10  -1 138.027   4.376   2
   2  10   1 129.694   4.169   2
   3 -10   1 11.2169  1.4349   2
   3 -10   1 12.2326  1.2806   1
   3  10   1 10.8366  1.5930   3
   3  10   1 10.9962  1.0921   2
  -3  10  -1 9.35580 1.31489   2
   4 -10   1 65.4211  2.6886   1
   4 -10   1 67.7628  2.9141   2
   4  10   1 55.9075  3.1518   3
   5 -10   1 58.5173  2.6176   1
   5 -10   1 55.9803  2.5372   2
   5  10   1 53.3015  3.1361   3
   6 -10   1 68.8767  3.0017   1
   6 -10   1 71.9127  2.6312   2
   7 -10   1 16.0083  1.7750   1
   7 -10   1 20.0856  2.1101   4
   8 -10   1 0.38449 1.12385   1
   8 -10   1 2.04729 1.22554   4
   9 -10   1 5.30198 1.53041   4
   9 -10   1 4.81531 1.44041   1
   9 -11  -1 73.9694  3.9498   4
   9 -11  -1 79.8821  3.6514   1
   8 -11  -1 25.2385  2.3013   1
   8 -11  -1 24.9525  2.5416   4
   7 -11  -1 50.7088  2.8369   1
   6 -11  -1 84.3695  2.9450   2
   6 -11  -1 89.3587  3.5720   1
   5 -11  -1 0.50505 0.83259   2
   5 -11  -1 -0.2555  0.8820   1
   4 -11  -1 346.042   9.459   2
   4 -11  -1 347.667   9.148   1
   4  11  -1 355.830  10.278   3
   3 -11  -1 31.1547  2.1274   2
   3 -11  -1 32.5850  1.9103   1
   3  11  -1 28.0545  2.2058   3
   3  11  -1 29.1242  1.5500   2
   2 -11  -1 138.148   4.762   2
  -2  11   1 136.741   4.634   2
   2  11  -1 135.488   4.324   2
   2  11  -1 132.222   4.941   3
  -2  11   1 136.829   4.440   3
   1 -11  -1 61.5690  2.9118   2
  -1  11   1 56.1521  2.6874   3
  -1  11   1 62.2083  2.7709   2
   1  11  -1 58.7957  2.9013   3
   1  11  -1 58.2954  2.6367   2
   0 -11  -1 406.675  10.988   2
   0 -11   1 422.855  11.044   2
   0  11   1 405.184  10.824   3
   0  11   1 402.123  10.762   2
   0  11  -1 419.524  10.908   3
   0  11  -1 417.386  10.756   2
   1 -11   1 25.9937  2.0412   2
   1  11   1 27.6280  1.8663   2
  -1  11  -1 29.9003  2.0188   2
  -1  11  -1 29.0214  1.9052   3
   1  11   1 29.1031  2.0489   3
   2 -11   1 75.7921  3.3090   2
   2  11   1 72.7507  2.9696   2
  -2  11  -1 77.7666  3.2234   2
   2  11   1 71.3835  3.3724   3
   3 -11   1 32.5786  2.1829   2
   3  11   1 36.0517  1.8263   2
  -3  11  -1 33.3527  2.1487   2
   3  11   1 34.0573  2.4339   3
   4 -11   1 18.7197  1.6744   1
   4 -11   1 19.0008  1.7422   2
   4  11   1 22.9898  2.2935   3
   5 -11   1 57.8008  2.6726   2
   5 -11   1 54.5738  2.6542   1
   5  11   1 59.0470  3.3878   3
   6 -11   1 1.37483 1.11274   1
   6 -11   1 0.43985 0.76757   2
   7 -11   1 115.315   4.554   4
   7 -11   1 111.372   4.262   1
   8 -11   1 -0.7598  1.1596   1
   8 -11   1 0.56024 1.16971   4
   9 -11   1 8.54260 1.79777   4
   8 -12  -1 6.41676 1.57527   1
   8 -12  -1 3.32418 1.43026   4
   7 -12  -1 77.9597  3.6020   1
   6 -12  -1 1.69574 1.16282   1
   6 -12  -1 -0.0855  0.7729   2
   5 -12  -1 3.44315 1.04146   2
   5 -12  -1 0.62849 1.02278   1
   4 -12  -1 41.1267  2.3073   1
   4 -12  -1 38.6991  2.3537   2
   4  12  -1 41.1411  2.8493   3
   3 -12  -1 16.5053  1.7841   2
   3  12  -1 20.0817  2.2559   3
   3  12  -1 14.6312  1.2750   2
   2 -12  -1 36.9425  2.4466   2
   2  12  -1 41.7028  2.1974   2
   2  12  -1 33.8293  2.4229   3
  -2  12   1 44.2046  2.4746   2
   1 -12  -1 0.41026 0.98269   2
  -1  12   1 1.78661 0.96721   2
  -1  12   1 1.01334 0.84063   3
   1  12  -1 -0.8323  0.8128   3
   1  12  -1 1.33959 0.87006   2
   0 -12  -1 41.6220  2.5088   2
   0  12  -1 43.9642  2.4799   2
   0  12   1 44.1083  2.4826   2
   0  12   1 43.3963  2.5540   3
   0  12  -1 43.1749  2.5561   3
   1 -12   1 70.9536  3.3624   2
   1  12   1 67.9302  3.2898   3
  -1  12  -1 69.0193  3.1501   2
  -1  12  -1 72.4676  3.1696   3
   1  12   1 68.3689  3.0614   2
   2 -12   1 7.79515 1.40126   2
   2  12   1 10.0828  1.3671   2
   2  12   1 10.2423  1.5694   3
  -2  12  -1 9.17288 1.42470   2
   3 -12   1 109.695   4.198   2
   3  12   1 101.251   4.481   3
   3  12   1 102.726   3.514   2
  -3  12  -1 111.271   4.178   2
   4 -12   1 18.4952  1.8572   2
   4  12   1 16.0682  2.0894   3
   5 -12   1 4.69973 1.19455   2
   5 -12   1 4.19267 1.22675   1
   5  12   1 3.40341 1.48570   3
   6 -12   1 2.61002 0.95826   2
   6 -12   1 3.24419 1.18900   1
   7 -12   1 4.84928 1.40010   1
   7 -12   1 4.14865 1.39546   4
   8 -12   1 0.84477 1.24863   1
   8 -12   1 2.09877 1.35800   4
   7 -13  -1 25.4982  2.2462   1
   6 -13  -1 57.2925  3.0312   1
   6 -13  -1 48.7390  2.3671   2
   5 -13  -1 39.6632  2.3904   2
   4 -13  -1 7.67362 1.45997   2
   3 -13  -1 243.769   7.610   2
   3  13  -1 257.844   8.230   3
   3  13  -1 251.092   6.619   2
   2 -13  -1 21.0453  2.1090   2
  -2  13   1 22.7182  2.1619   2
   2  13  -1 19.2113  1.7839   2
   2  13  -1 20.0991  2.2196   3
   1 -13  -1 56.9239  3.0445   2
   1  13  -1 57.5091  2.8074   2
  -1  13   1 52.3570  2.8341   3
   1  13  -1 55.4682  3.0888   3
  -1  13   1 63.2295  3.1193   2
   0  13   1 35.5551  2.3284   2
   0  13  -1 31.2341  2.3038   3
   0  13  -1 34.9481  2.3215   2
   0  13   1 36.3040  2.4067   3
   1 -13   1 129.329   4.884   2
   1  13   1 127.594   4.659   2
  -1  13  -1 118.426   4.571   3
   1  13   1 126.965   4.956   3
  -1  13  -1 133.049   4.712   2
   2 -13   1 47.2590  2.8317   2
   2  13   1 45.1948  2.8972   3
   2  13   1 48.4905  2.5473   2
  -2  13  -1 45.9858  2.7291   2
   3 -13   1 4.47862 1.32480   2
   3  13   1 4.35463 1.39192   3
  -3  13  -1 4.91366 1.30096   2
   3  13   1 4.07442 0.99734   2
   4 -13   1 110.751   4.326   2
   4  13   1 107.807   4.903   3
   5 -13   1 0.89291 1.04562   2
   6 -13   1 46.8864  2.3936   2
   7 -13   1 29.4292  2.5038   4
   7 -13   1 29.6921  2.3746   1
   6 -14  -1 23.6217  1.8147   2
   5 -14  -1 25.1939  2.0584   2
   4 -14  -1 34.9989  2.4424   2
   3 -14  -1 32.4289  2.4514   2
   3  14  -1 35.5568  1.7925   2
   2 -14  -1 93.7642  4.1610   2
  -2  14   1 91.1463  4.0690   2
   2  14  -1 90.1429  3.6161   2
   2  14  -1 93.8431  4.3565   3
   1 -14  -1 1.06748 1.20561   2
  -1  14   1 3.12114 1.31438   2
   1  14  -1 1.36575 1.20635   3
   1  14  -1 -0.0169  0.4092   2
   0  14  -1 53.2043  2.8845   2
   0  14   1 49.7849  2.9466   3
   0  14   1 51.0797  2.8973   2
   0  14  -1 45.9238  2.8399   3
   1 -14   1 73.0461  3.6977   2
   1  14   1 72.2841  3.6857   3
   1  14   1 67.7889  3.2826   2
  -1  14  -1 77.5073  3.5940   2
   2 -14   1 27.2608  2.3744   2
  -2  14  -1 25.3074  2.3593   2
   2  14   1 22.4933  1.9489   2
   2  14   1 26.5581  2.6175   3
   3 -14   1 111.810   4.683   2
   3  14   1 121.677   3.929   2
  -3  14  -1 125.195   4.886   2
   4 -14   1 106.757   4.395   2
   5 -14   1 7.53560 1.46699   2
   6 -14   1 -0.3624  0.9419   2
   5 -15  -1 -0.2304  1.1026   2
   4 -15  -1 142.908   5.322   2
   3 -15  -1 37.8806  2.6973   2
   3  15  -1 35.9237  1.7235   2
  -3  15   1 38.3432  2.8189   2
   2 -15  -1 26.6929  2.4323   2
   2  15  -1 28.4289  2.0723   2
  -2  15   1 30.1671  2.5123   2
   1 -15  -1 8.02553 1.65721   2
  -1  15   1 5.83316 1.55472   2
   1  15  -1 7.85875 1.46947   2
   0  15   1 13.8918  1.9785   3
   0  15   1 14.4989  1.9464   2
   0  15  -1 19.1173  2.0790   2
   1 -15   1 0.04627 1.24407   2
   1  15   1 0.79362 0.68825   2
  -1  15  -1 -0.2088  1.1731   2
   2 -15   1 64.5470  3.4940   2
   2  15   1 57.3519  2.9016   2
  -2  15  -1 57.1128  3.3059   2
   3 -15   1 45.4807  2.9647   2
   3  15   1 42.0911  2.1042   2
  -3  15  -1 42.4286  2.9472   2
   4 -15   1 12.6545  1.8467   2
   5 -15   1 52.4526  2.9598   2
   4 -16  -1 10.1522  1.8097   2
   3 -16  -1 37.4551  2.8292   2
  -3  16   1 41.9058  3.0508   2
   2 -16  -1 2.55361 1.40759   2
  -2  16   1 0.23163 1.33367   2
   2  16  -1 0.93164 1.05344   2
   1 -16  -1 7.74807 1.69742   2
   1  16  -1 10.0199  1.6756   2
  -1  16   1 7.35511 1.65638   2
   0  16  -1 2.26051 1.29606   2
   0  16   1 3.15147 1.44805   2
   1 -16   1 10.9425  1.9470   2
   1  16   1 11.6572  1.7162   2
  -1  16  -1 7.51450 1.63270   2
   2 -16   1 66.9667  3.6649   2
   2  16   1 60.0715  3.0275   2
  -2  16  -1 62.6072  3.5494   2
   3 -16   1 43.7585  3.0160   2
   3  16   1 40.6822  1.9145   2
  -3  16  -1 40.6540  3.0139   2
   4 -16   1 82.0015  3.9439   2
   2 -17  -1 17.0629  2.3747   2
   2  17  -1 15.6328  1.7120   2
  -2  17   1 17.0307  2.2792   2
   1 -17  -1 23.3706  2.6025   2
   1  17  -1 18.5718  2.0756   2
  -1  17   1 16.6229  2.2162   2
   0  17   1 0.57664 1.31757   2
   0  17  -1 0.02324 1.20580   2
   1  17   1 83.1671  3.8479   2
  -1  17  -1 78.6735  3.9456   2
   2 -17   1 56.0678  3.4682   2
   2  17   1 51.9255  2.8012   2
  -2  17  -1 51.1661  3.2977   2
  11   0  -2 114.784   4.759   4
  11   0  -2 119.652   3.904   1
  10   0  -2 0.31537 1.07212   4
   9   0  -2 68.4477  3.1995   4
   8   0  -2 153.120   4.875   4
   7   0  -2 47.3977  2.2535   4
  -6   0   2 662.928  14.652   6
   6   0  -2 648.151  14.871   4
   5   0  -2 365.058   8.592   4
  -5   0   2 360.930   8.364   6
  -4   0   2 4610.19  123.70   7
  -4   0   2 4438.22   95.55   6
   4   0  -2 4356.83   94.20   4
  -3   0   2 21.5087  0.9050   6
  -3   0   2 20.4516  0.8490   7
  -2   0   2 9999.99  211.70   6
   0   0   2 492.732  12.971   5
   1   0   2 1170.24   24.61   3
  -1   0  -2 1050.69   24.47   3
   2   0   2 26.4777  0.8539   3
   3   0   2 169.894   4.059   3
  -3   0  -2 167.088   3.820   6
   4   0   2 19.6458  1.0859   4
  -4   0  -2 18.8615  0.7825   6
   5   0   2 779.069  17.161   4
  -5   0  -2 777.046  16.814   6
   6   0   2 1.23265 0.61517   4
   7   0   2 1212.15   26.65   4
   8   0   2 67.4880  2.9766   4
   9   0   2 1.61356 1.03426   4
  10   0   2 22.5731  1.6839   1
  10   0   2 30.5993  2.3624   4
  11   0   2 3.36029 1.15906   1
  11   0   2 2.69173 1.35849   4
  11  -1  -2 60.2353  2.7037   1
  11  -1  -2 62.6847  3.4825   4
  11   1  -2 62.7856  3.3875   4
  10  -1  -2 83.3494  2.9285   1
  10  -1  -2 83.0896  3.7983   4
  10   1  -2 80.2703  3.6693   4
   9  -1  -2 55.2494  2.8808   4
   9   1  -2 61.4129  2.9704   4
   8  -1  -2 53.3997  2.5901   4
   8   1  -2 49.5519  2.4692   4
   7  -1  -2 31.5418  1.8610   4
   7   1  -2 27.9668  1.7420   4
   6  -1  -2 0.59105 0.54554   4
  -6  -1   2 0.68729 0.47255   6
  -6   1   2 1.01822 0.55150   6
   6   1  -2 0.46173 0.55330   4
  -5  -1   2 33.8814  1.3638   6
   5  -1  -2 34.8505  1.6443   4
   5   1  -2 34.8667  1.5937   4
  -5   1   2 32.8474  1.4352   6
  -4  -1   2 41.9008  1.4485   6
  -4   1   2 41.7102  1.4988   6
   4   1  -2 38.3104  1.5342   4
  -4   1   2 42.2819  1.6655   7
  -3   1   2 729.890  15.817   6
  -3   1   2 726.593  20.276   7
   2  -1  -2 131.499   3.812   7
  -2   1   2 131.473   3.182   6
  -2   1   2 135.704   3.979   5
  -2   1   2 130.941   3.117   3
  -2   1   2 131.434   3.927   7
   1  -1  -2 2074.41   54.40   5
   1  -1  -2 1988.80   45.57   3
  -1  -1   2 2071.30   53.49   5
  -1   1   2 2062.08   53.93   5
  -1   1   2 2050.37   43.71   6
  -1   1   2 2088.05   45.57   3
   0  -1   2 2905.45   76.25   7
   0  -1   2 2608.41   77.06   5
   0  -1  -2 2937.71   60.28   3
   0   1   2 2855.28   60.36   3
   0   1   2 2467.19   71.29   5
   0   1  -2 2907.92   76.22   7
   0   1  -2 2420.44   76.95   5
   1  -1   2 976.858  20.987   3
   1  -1   2 973.083  26.471   7
  -1  -1  -2 919.260  24.745   5
   1   1   2 956.340  21.043   3
  -1   1  -2 971.686  27.090   7
  -2  -1  -2 38.2589  1.6799   5
   2  -1   2 37.6692  1.1839   2
   2  -1   2 38.7371  1.5179   7
   2   1   2 37.7734  1.2841   3
  -2   1  -2 39.7671  1.5610   7
  -2   1  -2 37.0578  1.1452   6
  -2   1  -2 38.3957  0.9718   3
  -3  -1  -2 628.852  13.340   6
  -3  -1  -2 621.544  16.930   5
  -3   1  -2 618.807  13.488   6
  -3   1  -2 628.174  13.725   3
  -3   1  -2 630.174  17.658   7
   3   1   2 625.629  14.105   3
  -4  -1  -2 9.85758 1.21914   5
  -4  -1  -2 16.7630  0.6757   6
  -4   1  -2 13.9391  0.9514   7
  -4   1  -2 11.5271  0.7151   6
  -5  -1  -2 46.1851  2.5412   5
  -5  -1  -2 47.4355  1.4346   6
   5  -1   2 44.1489  1.8554   4
  -5   1  -2 47.0483  1.5525   6
   5   1   2 43.1582  1.8013   4
   6  -1   2 15.8420  1.2571   4
   6   1   2 18.5000  1.3772   4
   7  -1   2 225.359   6.298   4
   7   1   2 234.814   6.343   4
   8  -1   2 220.336   6.386   4
   8   1   2 217.401   6.282   4
   9  -1   2 9.56187 1.47263   4
   9  -1   2 10.4167  1.1804   1
   9   1   2 12.6146  1.6101   4
  10  -1   2 206.892   6.007   1
  10  -1   2 218.823   6.817   4
  10   1   2 211.117   6.683   4
  11  -1   2 43.1196  2.9203   4
  11  -1   2 43.4940  2.4181   1
  11   1   2 44.9721  2.9368   4
  11   1   2 37.9871  2.2355   1
  11  -2  -2 0.34485 0.98412   1
  11  -2  -2 0.36968 1.21132   4
  11   2  -2 -0.0098  1.0420   4
  10  -2  -2 21.8059  2.2407   4
  10  -2  -2 14.9965  1.4305   1
  10   2  -2 19.1432  2.0553   4
   9  -2  -2 133.637   4.810   4
   9  -2  -2 137.755   3.986   1
   9   2  -2 135.317   4.642   4
   8  -2  -2 16.2548  1.6679   4
   8  -2  -2 13.0009  1.0824   1
   8   2  -2 12.7378  1.5147   4
   7  -2  -2 203.186   5.895   4
   7   2  -2 211.832   5.787   4
   6  -2  -2 38.9435  1.9082   4
  -6   2   2 36.5435  1.7216   6
   6   2  -2 38.2435  1.8365   4
  -5  -2   2 634.921  18.037   5
  -5   2   2 668.495  14.391   3
  -5   2   2 639.566  14.408   6
   5   2  -2 631.541  14.274   4
  -4  -2   2 0.32433 0.59374   5
  -4   2   2 2.40389 0.52502   6
  -4   2   2 0.77536 0.45575   5
   4   2  -2 -0.1997  0.3102   4
  -3  -2   2 4141.74  106.41   5
   3  -2  -2 4137.35  112.01   7
  -3   2   2 4164.76  112.99   7
  -3   2   2 3654.42  104.01   5
  -3   2   2 4057.06   86.20   6
  -3   2   2 3984.21   88.29   3
  -2  -2   2 223.892   6.259   5
   2  -2  -2 207.791   6.247   5
   2  -2  -2 229.582   5.035   2
   2  -2  -2 213.634   6.427   7
   2   2  -2 217.535   5.370   3
  -2   2   2 220.133   4.989   3
  -2   2   2 217.112   5.091   6
   1  -2  -2 230.181   6.655   5
  -1  -2   2 245.024   6.568   5
  -1   2   2 252.419   5.496   3
   1   2  -2 245.410   6.578   5
  -1   2   2 233.445   5.450   6
   1   2  -2 240.681   5.708   3
   0  -2   2 711.803  18.320   5
   0  -2  -2 703.152  18.537   5
   0   2   2 655.560  18.524   5
   0   2   2 722.533  15.643   3
   0   2  -2 748.976  18.379   5
   0   2  -2 692.682  15.625   3
  -1  -2  -2 865.290  23.155   5
   1  -2   2 903.623  23.023   5
   1  -2   2 878.467  19.602   3
   1  -2   2 882.775  24.756   7
   1   2   2 867.342  19.695   3
   1   2   2 883.036  23.178   5
  -1   2  -2 902.540  23.019   5
  -1   2  -2 949.360  24.818   7
  -1   2  -2 870.777  19.526   3
  -2  -2  -2 139.213   4.353   5
   2  -2   2 134.476   4.379   7
   2   2   2 143.916   3.305   2
  -2   2  -2 144.498   4.468   7
   2   2   2 138.008   3.609   3
  -2   2  -2 138.581   4.233   5
   2   2   2 139.401   4.352   5
  -3  -2  -2 310.960   9.094   5
   3  -2   2 308.989   9.221   7
   3  -2   2 325.383   7.288   1
   3  -2   2 313.635   7.307   2
   3   2   2 301.414   7.535   3
  -3   2  -2 329.832   9.397   7
  -3   2  -2 312.249   8.964   5
   4  -2   2 1643.32   36.36   1
   4  -2   2 1615.63   34.83   4
  -4  -2  -2 1632.40   43.15   5
  -4   2  -2 1667.94   45.73   7
   4   2   2 1671.65   36.49   3
   4   2   2 1648.85   34.74   4
  -4   2  -2 1632.29   35.08   6
  -5  -2  -2 91.8936  3.9228   5
  -5  -2  -2 95.5192  2.4350   6
   5  -2   2 96.9302  3.0398   4
   5  -2   2 92.2914  2.6201   1
  -5   2  -2 92.5795  2.6941   6
   5   2   2 92.7940  2.8902   4
   6  -2   2 442.341  10.257   1
   6  -2   2 436.302  10.456   4
   6   2   2 432.507  10.319   4
   7  -2   2 0.14772 0.57302   1
   7  -2   2 0.96039 0.75016   4
   7   2   2 0.47749 0.73866   4
   8  -2   2 223.932   5.863   1
   8  -2   2 216.367   6.411   4
   8   2   2 218.012   6.281   4
   9  -2   2 5.80282 1.35266   4
   9  -2   2 8.18780 1.14211   1
   9   2   2 7.15096 1.35478   4
  10  -2   2 34.4819  2.5135   4
  10  -2   2 32.4881  2.0763   1
  10   2   2 29.4492  2.2372   4
  11  -2   2 26.9844  2.6096   4
  11  -2   2 23.9289  2.0222   1
  11   2   2 26.0630  2.5141   4
  11  -3  -2 66.1691  3.5871   4
  11  -3  -2 65.8177  2.8900   1
  11   3  -2 68.5975  3.3963   4
  10  -3  -2 61.5288  2.6674   1
  10  -3  -2 68.1112  3.4763   4
  10   3  -2 64.3163  3.1815   4
   9  -3  -2 59.0524  3.0164   4
   9  -3  -2 51.9064  2.2642   1
   9   3  -2 57.7395  2.8146   4
   8  -3  -2 177.814   5.591   4
   8  -3  -2 178.630   4.825   1
   8   3  -2 177.239   5.338   4
   7  -3  -2 61.1607  2.1048   1
   7  -3  -2 61.6084  2.7137   4
   7   3  -2 60.6578  2.4895   4
   6  -3  -2 37.3907  1.9661   4
   6  -3  -2 39.6176  1.4912   1
  -6   3   2 40.9319  1.8273   6
   6   3  -2 39.6664  1.8616   4
   5  -3  -2 2.63190 0.47806   1
  -5  -3   2 1.18965 0.88775   5
   5   3  -2 1.44973 0.54537   4
  -5   3   2 1.57609 0.58761   6
  -4  -3   2 9.80056 1.22217   5
   4  -3  -2 9.08955 0.73482   7
   4  -3  -2 9.60035 0.66374   1
  -4   3   2 9.60220 0.87790   6
   4   3  -2 10.0721  0.7420   4
   3  -3  -2 196.740   4.738   1
  -3  -3   2 200.924   6.136   5
   3  -3  -2 205.626   4.686   2
   3  -3  -2 198.131   6.157   7
   3   3  -2 188.424   5.224   3
  -3   3   2 199.485   4.954   6
  -3   3   2 210.035   4.664   3
   2  -3  -2 166.980   5.124   5
   2  -3  -2 164.893   5.271   7
   2  -3  -2 164.553   4.116   2
  -2  -3   2 167.588   5.046   5
  -2   3   2 171.960   3.966   3
  -2   3   2 170.883   4.163   6
  -2   3   2 161.407   5.081   5
   2   3  -2 159.872   4.365   3
   2   3  -2 173.321   5.084   5
   1  -3  -2 3326.35   90.35   5
  -1  -3   2 3437.87   89.73   5
   1  -3  -2 3445.36   77.52   2
   1   3  -2 3457.67   77.00   2
   1   3  -2 3455.27   76.77   3
  -1   3   2 3407.09   73.79   6
  -1   3   2 3426.69   76.01   3
   1   3  -2 3526.41   90.39   5
  -1   3   2 3288.74   90.49   5
   0  -3  -2 486.909  13.361   5
   0  -3   2 509.616  13.180   5
   0   3   2 476.591  13.408   5
   0   3   2 499.795  11.188   3
   0   3  -2 471.707  11.152   3
   0   3  -2 506.457  13.238   5
  -1  -3  -2 2.03413 0.64775   5
   1  -3   2 1.77588 0.49417   7
   1  -3   2 1.76908 0.44042   5
   1   3   2 1.00454 0.39859   3
  -1   3  -2 1.41490 0.31575   3
   1   3   2 1.69339 0.38379   2
  -1   3  -2 2.48987 0.48722   5
   1   3   2 1.10716 0.56615   5
   2  -3   2 211.361   4.508   3
   2  -3   2 199.472   5.900   5
   2  -3   2 201.525   6.249   7
   2  -3   2 189.909   4.784   1
  -2  -3  -2 199.127   6.031   5
   2  -3   2 203.159   5.001   2
  -2   3  -2 200.428   4.528   3
  -2   3  -2 206.185   6.336   7
   2   3   2 206.148   4.785   2
   2   3   2 186.422   6.006   5
  -2   3  -2 202.880   5.880   5
   2   3   2 195.088   5.081   3
  -3  -3  -2 603.481  16.722   5
   3  -3   2 594.294  13.832   1
   3  -3   2 615.408  17.486   7
   3  -3   2 605.191  14.012   2
   3   3   2 647.784  13.616   1
  -3   3  -2 609.205  17.623   7
   3   3   2 572.975  16.692   5
  -3   3  -2 604.699  16.564   5
   3   3   2 645.724  14.211   3
  -4  -3  -2 188.614   6.232   5
   4  -3   2 192.564   4.528   2
   4  -3   2 189.788   5.990   7
   4  -3   2 184.658   4.703   1
   4  -3   2 192.413   4.495   2
   4   3   2 186.731   4.704   4
  -4   3  -2 188.164   6.219   7
  -4   3  -2 192.597   6.095   5
   4   3   2 188.097   5.137   3
   4   3   2 184.470   4.344   1
   5  -3   2 87.7117  2.8854   4
   5  -3   2 85.7345  2.5786   1
  -5  -3  -2 85.7492  3.7958   5
   5   3   2 85.8813  2.9886   3
   5   3   2 87.7546  2.7541   4
   6  -3   2 37.1365  1.8813   4
   6  -3   2 35.7486  1.6135   1
   6   3   2 40.2516  1.8373   4
   7  -3   2 62.5670  2.7387   4
   7  -3   2 66.6387  2.4023   1
   7   3   2 68.2261  2.6954   4
   8  -3   2 200.885   6.059   4
   8  -3   2 199.814   5.525   1
   8   3   2 201.592   5.884   4
   9  -3   2 56.2353  3.0314   4
   9  -3   2 56.9716  2.5228   1
   9   3   2 59.8861  2.8734   4
  10  -3   2 1.80293 1.03026   1
  10  -3   2 3.03775 1.21226   4
  10   3   2 5.58152 1.40228   4
  11  -3   2 92.9747  4.3366   4
  11  -4  -2 11.5826  1.5354   1
  11  -4  -2 11.4054  1.9679   4
  10  -4  -2 85.0781  3.9831   4
  10  -4  -2 81.6451  3.1783   1
  10   4  -2 83.7039  3.6459   4
   9  -4  -2 0.26766 0.82302   1
   9  -4  -2 0.01566 0.96749   4
   9   4  -2 -0.1687  0.7884   4
   8  -4  -2 116.658   4.278   4
   8  -4  -2 108.125   3.475   1
   8   4  -2 109.546   3.836   4
   7  -4  -2 229.515   6.518   4
   7  -4  -2 222.904   5.850   1
   7   4  -2 229.998   6.126   4
  -7   4   2 226.040   6.175   6
   6  -4  -2 802.670  18.503   1
   6   4  -2 808.193  17.994   4
  -6   4   2 827.959  18.397   6
  -5  -4   2 432.076  12.616   5
   5  -4  -2 410.660  12.376   7
   5  -4  -2 418.342   9.930   1
   5   4  -2 432.855   9.773   4
  -5   4   2 434.871  10.127   6
   4  -4  -2 278.933   8.352   7
   4  -4  -2 268.405   6.524   1
  -4  -4   2 271.585   8.370   5
   4   4  -2 278.690   6.398   4
  -4   4   2 278.524   6.243   3
  -4   4   2 270.297   6.746   6
  -4   4   2 258.939   8.290   5
  -3  -4   2 260.793   7.746   5
   3  -4  -2 263.097   6.230   2
   3  -4  -2 252.234   7.785   5
   3  -4  -2 254.940   6.153   1
   3  -4  -2 258.428   7.991   7
  -3   4   2 261.690   5.990   3
   3   4  -2 261.686   7.784   5
  -3   4   2 260.908   6.343   6
  -3   4   2 249.612   7.745   5
   3   4  -2 262.749   6.728   3
   2  -4  -2 710.249  20.908   7
   2  -4  -2 625.953  16.672   2
  -2  -4   2 740.836  19.557   5
   2  -4  -2 713.555  19.643   5
   2   4  -2 777.465  16.309   2
  -2   4   2 781.672  16.311   3
   2   4  -2 732.349  16.821   3
  -2   4   2 748.513  16.185   6
   2   4  -2 741.506  19.586   5
   2   4  -2 743.322  16.272   1
  -2   4   2 709.085  19.613   5
   2   4  -2 755.766  16.304   2
  -1  -4   2 20.8491  1.2968   5
   1  -4  -2 20.2904  1.2541   5
   1  -4  -2 19.5542  0.9929   2
   1   4  -2 18.1823  0.8512   2
  -1   4   2 18.8129  1.2850   5
  -1   4   2 19.0598  0.9034   3
   1   4  -2 19.1246  0.8312   1
   1   4  -2 18.3667  1.1925   5
   1   4  -2 16.1051  1.0017   3
   0  -4   2 307.025   8.474   5
   0  -4  -2 287.767   8.628   5
   0   4   2 302.602   8.773   5
   0   4   2 305.132   7.157   3
   0   4  -2 305.851   8.584   5
   0   4  -2 310.095   7.178   2
   0   4   2 286.404   7.176   2
   0   4  -2 296.513   7.136   3
   1  -4   2 779.622  22.227   7
   1  -4   2 767.140  20.594   5
   1  -4   2 750.174  17.868   2
  -1  -4  -2 785.159  20.901   5
  -1   4  -2 771.324  20.667   5
   1   4   2 789.543  17.768   2
   1   4   2 793.843  20.874   5
  -1   4  -2 788.016  17.378   3
   1   4   2 796.736  17.697   3
   2  -4   2 92.0176  2.7284   2
   2  -4   2 93.5055  3.4326   7
   2  -4   2 90.3703  3.2155   5
   2  -4   2 90.0284  2.5197   1
  -2  -4  -2 92.7616  3.3979   5
   2   4   2 90.8470  2.8484   3
  -2   4  -2 93.9428  2.3588   3
  -2   4  -2 88.5848  3.1887   5
   2   4   2 95.2420  3.4421   5
   2   4   2 92.1239  2.5219   2
   3  -4   2 1803.88   50.28   7
  -3  -4  -2 1769.41   47.16   5
   3  -4   2 1878.93   40.59   2
   3   4   2 1845.20   40.25   3
  -3   4  -2 1807.19   50.45   7
  -3   4  -2 1777.60   47.00   5
   3   4   2 1772.64   47.21   5
   4  -4   2 764.706  21.689   7
  -4  -4  -2 736.929  20.788   5
   4  -4   2 743.421  17.185   1
   4  -4   2 768.067  17.279   2
  -4   4  -2 749.549  20.618   5
  -4   4  -2 770.889  21.984   7
   4   4   2 756.739  17.643   3
   5  -4   2 720.879  20.584   7
   5  -4   2 680.706  16.423   1
  -5  -4  -2 738.117  20.222   5
   5  -4   2 713.607  16.116   4
   5   4   2 724.619  16.988   3
   5   4   2 723.811  15.871   4
   6  -4   2 6.40472 0.84481   1
   6  -4   2 5.69423 0.95330   4
   6   4   2 6.39956 0.95245   4
   7  -4   2 468.619  11.423   1
   7  -4   2 481.315  11.656   4
   7   4   2 472.822  11.333   4
   8  -4   2 44.0100  2.4637   4
   8  -4   2 47.6600  2.1988   1
   8   4   2 44.2831  2.3725   4
   9  -4   2 45.8204  2.6601   4
   9  -4   2 37.6755  2.1811   1
  10  -4   2 51.5057  2.5572   1
  10  -4   2 50.7290  2.9933   4
  11  -4   2 27.6716  2.6589   4
  11  -4   2 24.9952  2.0324   1
  11  -5  -2 -0.5091  1.0455   1
  11  -5  -2 0.75865 1.22511   4
  10  -5  -2 157.227   5.747   4
  10  -5  -2 154.147   4.896   1
   9  -5  -2 14.2752  1.4833   1
   9  -5  -2 17.6148  1.9873   4
   8  -5  -2 281.429   7.987   4
   8  -5  -2 271.617   7.277   1
   8   5  -2 287.042   7.487   4
   7  -5  -2 44.2550  2.3726   4
   7  -5  -2 39.7886  1.8648   1
   7   5  -2 41.5719  2.0351   4
   6  -5  -2 124.993   3.636   1
   6   5  -2 122.768   3.689   4
  -5  -5   2 50.9179  2.7789   5
   5  -5  -2 46.5752  1.8481   1
   4  -5  -2 43.9153  2.1614   7
   4  -5  -2 44.2360  1.4908   2
  -4  -5   2 44.0016  2.3868   5
   4  -5  -2 42.4270  1.6603   1
   4   5  -2 41.0021  1.2282   1
  -4   5   2 42.0996  1.3248   3
   4   5  -2 42.3679  2.0776   3
   3  -5  -2 108.196   3.023   2
   3  -5  -2 96.0854  3.8594   5
   3  -5  -2 106.365   3.951   7
  -3  -5   2 103.159   3.850   5
   3   5  -2 107.747   3.457   3
  -3   5   2 100.330   3.860   5
   3   5  -2 105.501   3.892   5
   3   5  -2 102.188   2.658   1
  -3   5   2 106.266   2.751   3
   2  -5  -2 355.521   8.478   1
   2  -5  -2 361.623   8.748   2
   2  -5  -2 346.016  10.383   5
  -2  -5   2 359.133  10.330   5
   2   5  -2 365.554   8.369   1
   2   5  -2 372.916   8.369   2
  -2   5   2 357.652  10.432   5
  -2   5   2 353.796   8.379   3
   2   5  -2 363.923  10.345   5
   2   5  -2 362.736   8.949   3
   1  -5  -2 1400.45   31.69   1
   1  -5  -2 1379.50   37.30   5
  -1  -5   2 1413.30   37.26   5
   1  -5  -2 1474.24   32.24   2
  -1   5   2 1399.64   37.48   5
   1   5  -2 1421.33   37.21   5
   1   5  -2 1425.60   31.79   3
  -1   5   2 1431.88   32.15   2
  -1   5   2 1475.10   31.52   3
   0  -5   2 274.625   7.994   5
   0  -5  -2 263.730   6.806   2
   0  -5  -2 273.161   8.202   5
   0   5   2 274.832   6.770   2
   0   5  -2 279.749   6.721   2
   0   5   2 267.392   8.309   5
   0   5  -2 268.791   6.596   1
   0   5  -2 283.427   8.188   5
   0   5   2 282.437   6.784   3
   0   5  -2 266.458   6.721   3
   1  -5   2 843.813  22.893   5
   1  -5   2 819.414  19.827   2
  -1  -5  -2 880.649  23.294   5
   1  -5   2 828.284  24.642   7
   1   5   2 889.062  19.667   3
   1   5   2 887.764  19.740   2
  -1   5  -2 858.993  23.050   5
   1   5   2 881.750  23.221   5
  -1   5  -2 866.148  19.322   3
   2  -5   2 215.806   6.670   5
   2  -5   2 214.147   5.388   1
   2  -5   2 219.981   5.698   2
  -2  -5  -2 214.454   6.869   5
   2  -5   2 208.385   7.092   7
  -2   5  -2 225.938   5.668   2
  -2   5  -2 218.996   5.256   3
   2   5   2 229.835   5.887   3
  -2   5  -2 213.276   6.652   5
   2   5   2 221.319   5.460   2
   2   5   2 220.822   6.909   5
   3  -5   2 354.576  10.465   5
   3  -5   2 352.810  11.035   7
  -3  -5  -2 348.872  10.568   5
   3  -5   2 351.216   8.528   1
   3  -5   2 388.700   8.862   2
   3   5   2 365.073   8.281   2
  -3   5  -2 341.103  10.366   5
   3   5   2 361.387   9.073   3
   3   5   2 360.977   8.272   2
  -3   5  -2 372.134   8.127   3
   3   5   2 348.794  10.621   5
   4  -5   2 93.1041  3.6762   7
  -4  -5  -2 87.1722  3.7993   5
   4  -5   2 93.5403  2.8171   2
   4   5   2 91.8007  3.2689   3
   5  -5   2 46.4462  1.5414   2
  -5  -5  -2 49.0152  2.8357   5
   5  -5   2 44.2549  1.8553   1
   5   5   2 44.2377  2.2506   3
   6  -5   2 157.376   4.697   4
   6  -5   2 143.637   4.288   1
   6   5   2 155.156   4.998   3
   7  -5   2 1.38833 0.81949   4
   7  -5   2 1.45248 0.77817   1
   8  -5   2 92.4604  3.7819   4
   8  -5   2 97.3861  3.3857   1
   9  -5   2 65.8176  2.8972   1
   9  -5   2 74.5394  3.5332   4
  10  -5   2 31.1762  2.5810   4
  10  -5   2 35.5761  2.2528   1
  11  -5   2 52.8397  2.8386   1
  11  -5   2 50.8196  3.3069   4
  10  -6  -2 5.02083 1.28346   1
  10  -6  -2 6.72647 1.59415   4
   9  -6  -2 4.76538 1.13396   1
   9  -6  -2 5.63541 1.41761   4
   8  -6  -2 1.87854 0.91852   1
   8  -6  -2 2.38106 1.03923   4
   7  -6  -2 177.299   4.978   1
   7   6  -2 169.617   4.432   1
   6  -6  -2 16.4579  1.3084   1
   6   6  -2 13.8706  0.8775   1
   5  -6  -2 570.302  12.735   2
   5  -6  -2 555.361  13.235   1
  -5  -6   2 563.114  16.341   5
   5   6  -2 566.226  12.852   1
   4  -6  -2 147.012   5.235   7
   4  -6  -2 137.564   3.866   2
  -4  -6   2 144.621   5.211   5
   4   6  -2 135.065   4.550   3
   4   6  -2 140.171   3.648   1
   3  -6  -2 160.119   5.549   5
   3  -6  -2 152.188   4.199   1
  -3  -6   2 163.094   5.524   5
   3  -6  -2 163.043   5.699   7
  -3   6   2 155.465   4.036   3
   3   6  -2 157.989   5.473   5
   3   6  -2 155.370   4.044   1
   3   6  -2 153.265   4.786   3
  -2  -6   2 13.7030  1.4033   5
   2  -6  -2 12.5336  1.0087   2
   2  -6  -2 12.8311  0.9395   1
   2  -6  -2 12.3543  1.1554   5
  -2   6   2 10.8176  1.2877   5
   2   6  -2 12.1253  1.3423   5
   2   6  -2 11.7353  1.1513   3
   2   6  -2 11.0192  0.8239   1
  -2   6   2 12.1979  0.8344   3
   2   6  -2 12.3012  0.8220   2
   1  -6  -2 1401.40   36.04   5
   1  -6  -2 1337.12   30.48   1
   1  -6  -2 1378.35   31.05   2
  -1  -6   2 1357.45   35.94   5
  -1   6   2 1282.31   36.17   5
  -1   6   2 1405.58   30.39   3
   1   6  -2 1379.06   30.66   3
  -1   6   2 1340.10   30.93   2
   1   6  -2 1396.42   30.83   2
   1   6  -2 1376.68   30.50   1
   1   6  -2 1337.47   35.89   5
   0  -6   2 321.428   8.026   2
   0  -6   2 316.085   9.346   5
   0  -6  -2 311.110   7.987   2
   0  -6  -2 313.426   9.558   5
   0   6   2 320.858   7.935   2
   0   6  -2 333.445   7.897   2
   0   6  -2 312.034   7.877   3
   0   6   2 312.641   9.706   5
   0   6  -2 322.767   7.758   1
   0   6   2 330.782   7.939   3
   0   6  -2 316.893   9.543   5
  -1  -6  -2 39.1944  2.2723   5
   1  -6   2 43.0564  2.0714   5
   1  -6   2 43.0031  1.8396   2
   1  -6   2 41.0984  2.2454   7
   1   6   2 44.7692  1.7453   2
  -1   6  -2 43.2834  2.2573   5
  -1   6  -2 43.1600  1.6925   3
   1   6   2 45.9753  1.8935   3
   1   6   2 46.7683  2.3937   5
  -1   6  -2 45.0627  1.7594   2
   2  -6   2 749.448  20.299   5
   2  -6   2 744.267  17.027   1
   2  -6   2 739.977  17.488   2
   2  -6   2 729.503  21.760   7
  -2  -6  -2 730.901  20.555   5
  -2   6  -2 727.398  20.335   5
  -2   6  -2 762.565  16.841   3
   2   6   2 765.983  17.261   2
   2   6   2 768.414  20.603   5
   2   6   2 740.419  17.457   3
   3  -6   2 41.0219  1.6838   1
  -3  -6  -2 39.9646  2.4087   5
   3  -6   2 34.7341  2.0842   5
   3  -6   2 43.9076  2.3302   7
   3  -6   2 40.6582  1.7960   2
  -3   6  -2 41.1147  1.3893   3
  -3   6  -2 38.7268  2.1484   5
   3   6   2 43.5202  1.4712   2
   3   6   2 40.7898  2.0212   3
  -3   6  -2 40.8666  1.8004   2
   3   6   2 42.5387  2.4132   5
   3   6   2 41.6915  1.4450   2
   4  -6   2 531.990  12.844   1
   4  -6   2 568.935  16.522   7
   4  -6   2 559.802  13.102   2
  -4  -6  -2 516.112  15.734   5
   4   6   2 561.520  13.575   3
   5  -6   2 9.54091 0.86905   2
   5  -6   2 7.60706 0.93665   1
   5   6   2 7.36218 1.17810   3
   6  -6   2 801.204  18.101   4
   6  -6   2 789.958  18.412   1
   6   6   2 779.020  19.156   3
   7  -6   2 0.99931 0.80111   1
   7  -6   2 0.60304 0.83935   4
   8  -6   2 63.7427  3.1607   4
   8  -6   2 60.0411  2.6872   1
   9  -6   2 28.3995  2.3884   4
   9  -6   2 33.7095  2.1376   1
  10  -6   2 79.3922  3.8759   4
  10  -6   2 71.7812  3.2633   1
  10  -7  -2 27.1481  2.7292   4
  10  -7  -2 24.1858  2.0558   1
   9  -7  -2 145.789   4.804   1
   9  -7  -2 148.113   5.476   4
   8  -7  -2 49.8764  2.4300   1
   8  -7  -2 49.7068  2.8544   4
   7  -7  -2 30.6615  1.8508   1
   6  -7  -2 22.2001  1.5108   1
   6   7  -2 21.6511  1.2271   1
   5  -7  -2 4.21671 0.62429   2
   5  -7  -2 4.65005 0.83064   1
   5   7  -2 5.35531 0.72582   1
  -4  -7   2 18.0664  1.8642   5
   4  -7  -2 14.8297  1.3087   1
   4  -7  -2 16.9099  1.2443   2
   4   7  -2 17.4525  1.1271   1
   4   7  -2 19.4833  1.6039   3
   3  -7  -2 473.559  11.458   2
   3  -7  -2 449.550  11.108   1
  -3  -7   2 471.981  13.668   5
   3  -7  -2 464.765  14.436   7
   3  -7  -2 476.874  13.780   5
   3   7  -2 457.075  11.016   1
   3   7  -2 476.413  11.881   3
  -3   7   2 473.253  10.926   3
   2  -7  -2 204.476   5.355   1
  -2  -7   2 207.800   6.905   5
   2  -7  -2 203.567   5.657   2
   2  -7  -2 208.708   6.876   5
   2   7  -2 207.643   5.916   3
  -2   7   2 205.505   5.598   2
   2   7  -2 210.977   6.804   5
   2   7  -2 210.778   5.307   2
   2   7  -2 191.743   5.277   1
  -2   7   2 209.513   5.370   3
   1  -7  -2 316.627   9.622   5
   1  -7  -2 315.834   7.756   1
  -1  -7   2 301.997   9.504   5
   1  -7  -2 306.358   8.096   2
  -1   7   2 321.907   7.900   3
  -1   7   2 310.250   8.019   2
   1   7  -2 310.274   7.764   1
   1   7  -2 323.932   7.915   2
   1   7  -2 319.685   9.605   5
   1   7  -2 324.067   8.191   3
  -1   7   2 321.273   9.961   5
   0  -7   2 191.428   6.045   5
   0  -7  -2 177.858   5.082   2
   0  -7   2 185.063   5.119   2
   0  -7  -2 179.681   6.172   5
   0   7  -2 177.275   6.180   5
   0   7   2 190.616   5.096   3
   0   7  -2 175.284   4.931   2
   0   7  -2 181.686   5.052   3
   0   7   2 177.549   4.999   2
   0   7   2 178.551   6.362   5
  -1  -7  -2 490.084  12.188   2
   1  -7   2 511.188  14.210   5
  -1  -7  -2 506.924  14.570   5
   1  -7   2 498.579  12.247   2
   1  -7   2 494.306  11.747   1
  -1   7  -2 508.182  14.510   5
  -1   7  -2 492.361  11.861   3
   1   7   2 495.075  12.181   3
   1   7   2 505.132  14.566   5
  -1   7  -2 512.463  12.132   2
   1   7   2 506.466  12.101   2
  -2  -7  -2 343.657  10.663   5
   2  -7   2 341.188   8.804   2
   2  -7   2 349.109  10.324   5
   2  -7   2 356.314   8.434   1
   2  -7   2 341.331  11.058   7
  -2   7  -2 346.523   8.344   3
   2   7   2 345.112  10.572   5
   2   7   2 354.952   8.603   2
   2   7   2 358.337   9.037   3
  -2   7  -2 321.408  10.376   5
   3  -7   2 514.919  12.711   2
   3  -7   2 523.490  15.972   7
  -3  -7  -2 519.033  15.238   5
   3  -7   2 524.264  15.008   5
   3  -7   2 510.226  12.323   1
   3   7   2 530.403  12.239   2
   3   7   2 521.930  12.997   3
  -3   7  -2 536.092  12.023   3
   4  -7   2 9.62904 1.06083   2
  -4  -7  -2 11.6993  1.7787   5
   4  -7   2 10.1229  1.0610   1
   4   7   2 9.58093 1.28890   3
   5  -7   2 51.0576  2.1552   1
   5  -7   2 51.8489  2.0270   2
   5   7   2 50.1019  2.6377   3
   6  -7   2 2.47486 0.43333   2
   6  -7   2 2.78751 0.87180   1
   6   7   2 0.78568 0.85317   3
   7  -7   2 96.3526  3.7091   4
   7  -7   2 82.3595  3.1043   1
   8  -7   2 78.6340  3.0715   1
   9  -7   2 30.6821  2.1227   1
   9  -7   2 33.0939  2.5655   4
  10  -7   2 122.813   5.052   4
  10  -7   2 119.974   4.410   1
  10  -8  -2 3.11271 1.20160   1
  10  -8  -2 3.46038 1.53460   4
   9  -8  -2 35.8004  2.6402   4
   9  -8  -2 30.4143  2.0604   1
   8  -8  -2 110.073   4.301   4
   8  -8  -2 83.1676  3.3559   1
   7  -8  -2 31.9311  1.8494   1
   6  -8  -2 231.915   6.379   1
   5  -8  -2 2.40030 0.82489   1
   5  -8  -2 1.84160 0.64779   2
   5   8  -2 1.31322 0.63779   1
   4  -8  -2 559.902  13.197   1
   4  -8  -2 556.631  13.382   2
   4   8  -2 546.570  14.054   3
   4   8  -2 543.115  13.025   1
   3  -8  -2 14.6048  1.3313   2
  -3  -8   2 16.5616  1.9336   5
   3  -8  -2 16.3878  1.6259   7
   3  -8  -2 14.3493  1.2498   1
   3   8  -2 13.0767  1.1274   1
  -3   8   2 15.4044  1.0631   3
   3   8  -2 13.6577  1.4901   3
   3   8  -2 13.6482  0.8519   2
  -2  -8   2 721.163  21.050   5
   2  -8  -2 760.240  17.528   1
   2  -8  -2 770.504  21.182   5
   2  -8  -2 737.905  18.010   2
  -2   8   2 768.344  17.977   2
   2   8  -2 756.470  17.566   1
  -2   8   2 762.023  17.467   3
   2   8  -2 767.255  17.628   2
   2   8  -2 765.297  18.142   3
  -1  -8   2 71.8790  2.6510   2
   1  -8  -2 61.0329  2.5161   2
   1  -8  -2 60.7137  2.9989   5
  -1  -8   2 63.3154  3.0636   5
   1  -8  -2 62.0609  2.2719   1
  -1   8   2 59.1363  2.3413   3
  -1   8   2 58.3176  2.4118   2
   1   8  -2 65.2465  3.1685   5
   1   8  -2 64.7869  2.6446   3
   1   8  -2 62.9880  2.3949   2
   0  -8   2 92.8715  3.6863   5
   0  -8  -2 88.3807  3.1615   2
   0  -8   2 82.8031  3.0653   2
   0  -8  -2 92.6886  3.8764   5
   0   8  -2 81.9306  3.0473   3
   0   8   2 85.7536  3.0635   2
   0   8  -2 91.8970  3.9715   5
   0   8  -2 86.5508  2.9780   2
   0   8   2 87.1501  3.0829   3
   1  -8   2 366.271   9.037   1
   1  -8   2 360.227   9.525   2
   1  -8   2 379.064  11.111   5
  -1  -8  -2 375.308  11.438   5
  -1  -8  -2 378.157   9.552   2
  -1   8  -2 362.870   9.368   2
   1   8   2 377.671   9.594   3
   1   8   2 379.752   9.433   2
  -1   8  -2 377.259   9.263   3
   2  -8   2 75.8130  2.5845   1
   2  -8   2 75.9328  3.3539   5
   2  -8   2 71.6179  2.8219   2
  -2  -8  -2 79.8965  3.7717   5
   2  -8   2 77.7156  3.6717   7
  -2   8  -2 76.4356  2.5880   3
  -2   8  -2 73.8754  2.8437   2
   2   8   2 76.4909  2.6965   2
   2   8   2 71.8938  2.9969   3
   3  -8   2 238.384   6.536   2
   3  -8   2 240.605   7.849   5
   3  -8   2 229.782   6.170   1
   3  -8   2 231.293   8.246   7
  -3  -8  -2 233.976   8.132   5
   3   8   2 236.102   6.050   2
   3   8   2 236.455   6.891   3
   4  -8   2 7.58439 1.03655   2
   4  -8   2 9.54959 1.07821   1
   4   8   2 9.67000 1.38500   3
   5  -8   2 976.360  22.591   2
   5  -8   2 969.835  22.451   1
   5   8   2 962.614  23.373   3
   6  -8   2 6.33671 0.76549   2
   6  -8   2 5.55196 1.06350   1
   6   8   2 4.46094 1.24824   3
   7  -8   2 37.7850  2.4287   4
   7  -8   2 38.9672  2.1544   1
   8  -8   2 66.5557  2.9634   1
   8  -8   2 67.7758  3.4034   4
   9  -8   2 44.5971  2.9574   4
   9  -8   2 44.4499  2.5846   1
  10  -8   2 5.81508 1.41932   1
  10  -8   2 6.25397 1.64945   4
   9  -9  -2 6.23244 1.59956   4
   9  -9  -2 6.41880 1.43472   1
   8  -9  -2 53.4832  2.7456   1
   8  -9  -2 56.7028  3.2227   4
   7  -9  -2 0.93344 1.00718   1
   6  -9  -2 6.92857 0.60740   2
   6  -9  -2 6.61805 1.15134   1
   5  -9  -2 126.195   4.048   1
   5  -9  -2 119.906   3.797   2
   4  -9  -2 43.9135  2.1171   2
   4  -9  -2 44.5087  2.1197   1
   4   9  -2 47.1701  2.6761   3
   3  -9  -2 218.280   5.965   1
   3  -9  -2 218.412   6.278   2
   3   9  -2 224.254   6.771   3
   3   9  -2 218.091   5.465   2
   2  -9  -2 77.3235  2.6710   1
  -2  -9   2 71.4290  3.5535   5
   2  -9  -2 68.2364  3.6230   7
   2  -9  -2 71.8632  2.9294   2
  -2   9   2 69.0733  2.6411   3
  -2   9   2 75.4109  2.8764   2
   2   9  -2 71.7012  3.1306   3
   2   9  -2 72.2203  2.6051   2
   1  -9  -2 244.403   7.025   2
   1  -9  -2 263.493   8.437   5
   1  -9  -2 255.012   6.607   1
  -1  -9   2 256.096   8.342   5
  -1   9   2 256.080   6.974   2
   1   9  -2 260.008   6.841   2
   1   9  -2 249.593   7.137   3
  -1   9   2 246.946   6.829   3
   0  -9   2 118.715   4.493   5
   0  -9  -2 105.088   3.811   2
   0  -9   2 110.903   3.836   2
   0  -9  -2 113.044   4.609   5
   0   9   2 110.109   3.746   2
   0   9  -2 111.431   3.811   3
   0   9  -2 113.393   3.675   2
   0   9   2 106.648   3.742   3
  -1  -9  -2 197.932   5.875   2
  -1  -9  -2 210.192   7.214   5
   1  -9   2 203.345   5.888   2
   1  -9   2 193.500   7.362   7
   1  -9   2 197.683   6.786   5
   1   9   2 201.096   5.737   2
  -1   9  -2 199.739   5.716   2
  -1   9  -2 198.828   5.659   3
   1   9   2 198.398   5.937   3
   2  -9   2 13.5418  1.2228   1
   2  -9   2 13.9387  1.7543   7
   2  -9   2 19.1154  1.6267   5
   2   9   2 13.7902  1.2899   2
   2   9   2 11.8218  1.4290   3
  -2   9  -2 11.5622  1.3296   2
  -2   9  -2 13.9980  1.1834   3
   3  -9   2 275.239   7.536   2
   3  -9   2 264.393   7.087   1
   3   9   2 272.523   7.899   3
   3   9   2 278.378   7.028   2
   4  -9   2 125.399   3.922   1
   4  -9   2 122.803   4.100   2
   4   9   2 116.895   4.586   3
   5  -9   2 4.47646 0.99857   1
   5  -9   2 1.85928 0.82911   2
   5   9   2 0.47351 0.93532   3
   6  -9   2 102.832   3.682   1
   6  -9   2 103.407   3.260   2
   6   9   2 108.936   4.581   3
   7  -9   2 14.0025  1.8018   4
   7  -9   2 13.8531  1.5492   1
   8  -9   2 84.9258  3.5243   1
   8  -9   2 85.8673  3.9109   4
   9  -9   2 4.60931 1.40220   1
   9  -9   2 4.50683 1.43821   4
   9 -10  -2 43.5903  2.9893   4
   9 -10  -2 46.0011  2.7595   1
   8 -10  -2 3.71228 1.28024   1
   8 -10  -2 7.27367 1.58861   4
   7 -10  -2 56.6296  2.7862   1
   6 -10  -2 187.568   5.721   1
   6 -10  -2 188.073   4.908   2
   5 -10  -2 311.621   8.341   1
   5 -10  -2 312.120   8.223   2
   4 -10  -2 8.03292 1.19312   1
   4  10  -2 7.22729 1.42722   3
   3 -10  -2 198.567   5.635   1
   3 -10  -2 202.071   5.990   2
   3  10  -2 197.582   6.428   3
   3  10  -2 195.387   5.127   2
   2 -10  -2 64.3540  3.5755   7
   2 -10  -2 66.8687  2.5479   1
   2 -10  -2 57.1105  2.7479   2
   2  10  -2 60.7654  2.9853   3
   2  10  -2 63.5534  2.4882   2
  -2  10   2 65.5155  2.6265   3
  -2  10   2 64.5149  2.7633   2
   1 -10  -2 84.2305  3.3296   2
   1  10  -2 84.7570  3.4610   3
   1  10  -2 88.9317  3.1994   2
  -1  10   2 90.4696  3.3330   2
  -1  10   2 82.2669  3.2083   3
   0 -10   2 2.02901 0.86773   2
   0 -10  -2 1.77594 0.81123   2
   0  10   2 1.28063 0.82293   3
   0  10   2 3.17591 0.88442   2
   0  10  -2 3.59621 0.88575   3
   0  10  -2 3.24531 0.87907   2
   1 -10   2 44.9759  2.3835   2
  -1  10  -2 43.0757  2.1537   2
   1  10   2 40.8827  2.1439   2
  -1  10  -2 42.2945  2.1561   3
   1  10   2 35.6439  2.1825   3
   2 -10   2 126.901   5.558   7
   2 -10   2 134.364   4.482   2
   2  10   2 135.336   4.701   3
  -2  10  -2 124.466   4.072   3
  -2  10  -2 120.708   4.213   2
   2  10   2 132.564   4.205   2
   3 -10   2 344.208   8.673   1
   3 -10   2 342.434   9.167   2
  -3  10  -2 338.588   9.073   2
   3  10   2 324.911   8.530   2
   3  10   2 333.637   9.491   3
   4 -10   2 635.194  15.867   2
   4 -10   2 638.090  15.449   1
   4  10   2 654.476  16.525   3
   5 -10   2 3.65827 1.07381   1
   5 -10   2 6.61117 1.19497   2
   5  10   2 5.61657 1.35185   3
   6 -10   2 87.0814  3.0678   2
   6 -10   2 89.8486  3.4923   1
   6  10   2 90.6934  4.2580   3
   7 -10   2 140.230   4.848   1
   7 -10   2 144.755   5.116   4
   8 -10   2 64.5217  3.1554   1
   8 -10   2 64.9413  3.4200   4
   9 -10   2 21.9935  2.4059   4
   9 -10   2 22.0965  2.1560   1
   9 -11  -2 33.1933  3.0298   4
   8 -11  -2 47.9408  3.0989   4
   8 -11  -2 50.4952  2.9176   1
   7 -11  -2 120.024   4.455   1
   6 -11  -2 21.0223  1.9026   1
   6 -11  -2 19.5817  1.3225   2
   5 -11  -2 4.85846 1.17739   1
   5 -11  -2 4.42776 0.98551   2
   4 -11  -2 49.4232  2.5299   2
   4 -11  -2 53.7654  2.5093   1
   4  11  -2 45.9917  3.0535   3
   3 -11  -2 1.36005 0.87362   1
   3 -11  -2 0.85616 0.89521   2
   3  11  -2 0.79991 1.01314   3
   3  11  -2 1.60947 0.62794   2
   2 -11  -2 26.1884  2.0268   2
   2  11  -2 31.6268  2.2769   3
   2  11  -2 30.1248  1.7695   2
  -2  11   2 30.8509  2.0222   2
  -2  11   2 34.0667  1.9381   3
   1 -11  -2 242.210   7.149   2
   1  11  -2 235.992   7.202   3
   1  11  -2 250.426   6.867   2
  -1  11   2 232.364   6.950   2
  -1  11   2 242.032   6.925   3
   0 -11  -2 446.427  11.812   2
   0 -11   2 442.381  11.756   2
   0  11   2 457.746  11.673   2
   0  11   2 443.691  11.620   3
   0  11  -2 446.924  11.691   3
   0  11  -2 456.881  11.592   2
   1 -11   2 2.17051 1.02387   2
  -1  11  -2 1.69884 0.93517   2
   1  11   2 -1.1667  0.6926   2
  -1  11  -2 2.04824 0.89382   3
   1  11   2 -0.1310  0.8225   3
   2 -11   2 90.8748  3.7057   2
   2  11   2 89.8092  3.8502   3
   2  11   2 91.7054  3.4298   2
  -2  11  -2 96.4941  3.6232   2
   3 -11   2 25.8987  1.9974   2
   3  11   2 21.7868  1.5728   2
  -3  11  -2 21.7026  1.9515   2
   3  11   2 23.6966  2.0709   3
   4 -11   2 4.43026 1.13527   2
   4 -11   2 4.94771 1.15374   1
   4  11   2 4.69460 1.33745   3
   5 -11   2 13.5007  1.5350   2
   5 -11   2 16.8414  1.6716   1
   5  11   2 13.3772  1.9438   3
   6 -11   2 7.19435 1.40522   1
   6 -11   2 5.35894 1.05801   2
   6  11   2 4.63446 1.59031   3
   7 -11   2 78.4043  3.6410   4
   7 -11   2 73.9773  3.3611   1
   8 -11   2 35.2270  2.5499   4
   8 -11   2 32.7417  2.4523   1
   8 -12  -2 74.7948  3.5533   1
   8 -12  -2 75.5388  3.8841   4
   7 -12  -2 25.5325  2.2971   1
   6 -12  -2 214.128   6.439   1
   6 -12  -2 199.219   5.665   2
   5 -12  -2 0.06176 0.83044   2
   5 -12  -2 -0.3474  0.9857   1
   4 -12  -2 115.905   4.260   2
   4 -12  -2 113.754   4.058   1
   3 -12  -2 41.9221  2.5152   2
   3  12  -2 45.0604  1.8711   2
   3  12  -2 43.9964  2.8421   3
   2 -12  -2 160.129   5.409   2
  -2  12   2 158.948   5.352   2
   2  12  -2 152.234   4.839   2
   2  12  -2 155.689   5.616   3
   1 -12  -2 78.9809  3.4851   2
  -1  12   2 81.4791  3.4775   2
   1  12  -2 78.4800  3.2603   2
   1  12  -2 75.6958  3.5479   3
  -1  12   2 83.6950  3.4393   3
   0 -12  -2 11.2420  1.6563   2
   0  12   2 13.7380  1.6795   2
   0  12   2 10.6706  1.5381   3
   0  12  -2 10.2182  1.4609   2
   0  12  -2 11.2998  1.5962   3
   1 -12   2 52.1585  2.8642   2
  -1  12  -2 55.4121  2.7750   3
   1  12   2 61.2507  3.1151   3
   1  12   2 60.2604  2.8419   2
  -1  12  -2 56.3321  2.7823   2
   2 -12   2 14.3156  1.7927   2
  -2  12  -2 14.5389  1.7192   2
   2  12   2 15.9952  1.8850   3
   2  12   2 13.0033  1.5409   2
   3 -12   2 92.9832  3.8660   2
  -3  12  -2 90.0372  3.7527   2
   3  12   2 95.4326  4.2343   3
   3  12   2 93.2374  3.3232   2
   4 -12   2 163.005   5.520   2
   4  12   2 168.710   6.205   3
   5 -12   2 246.985   7.016   1
   5 -12   2 233.667   7.040   2
   5  12   2 233.592   8.044   3
   6 -12   2 1.18558 0.87400   2
   6 -12   2 1.10675 1.11633   1
   7 -12   2 116.781   4.632   4
   7 -12   2 119.638   4.544   1
   8 -12   2 0.39242 1.15493   4
   8 -12   2 0.26881 1.28999   1
   7 -13  -2 -0.8932  1.1484   1
   6 -13  -2 25.1969  2.1757   1
   6 -13  -2 20.9565  1.5852   2
   5 -13  -2 12.9855  1.6206   2
   4 -13  -2 4.43278 1.22742   2
   3 -13  -2 30.5916  2.2900   2
   3  13  -2 35.0699  1.6800   2
   3  13  -2 34.6401  2.6924   3
   2 -13  -2 5.43917 1.40203   2
   2  13  -2 5.50281 1.39901   3
  -2  13   2 4.89975 1.30055   2
   2  13  -2 6.85257 1.20599   2
   1 -13  -2 331.028   9.550   2
   1  13  -2 321.245   9.568   3
  -1  13   2 334.542   9.319   3
  -1  13   2 338.329   9.472   2
   0  13   2 53.0063  2.9522   3
   0  13   2 53.1745  2.8492   2
   0  13  -2 53.1195  2.9380   3
   0  13  -2 52.6327  2.7800   2
   1 -13   2 138.030   5.106   2
   1  13   2 135.603   5.137   3
  -1  13  -2 126.410   4.712   2
   1  13   2 134.107   4.784   2
   2 -13   2 16.6934  1.9666   2
   2  13   2 15.0238  1.9762   3
   2  13   2 13.6329  1.6108   2
  -2  13  -2 15.3670  1.7737   2
   3 -13   2 33.0221  2.3965   2
  -3  13  -2 36.6503  2.5042   2
   3  13   2 32.4912  2.5913   3
   3  13   2 33.9777  1.9597   2
   4 -13   2 3.44692 1.26325   2
   4  13   2 3.80536 1.39202   3
   5 -13   2 8.20219 1.40997   2
   6 -13   2 5.73312 1.23881   2
   7 -13   2 19.6827  2.2130   4
   6 -14  -2 68.5053  2.8350   2
   5 -14  -2 67.9932  3.2065   2
   4 -14  -2 7.83536 1.54157   2
   3 -14  -2 98.6276  4.2009   2
   3  14  -2 93.0603  2.9914   2
   2 -14  -2 -1.5335  1.0261   2
  -2  14   2 0.48799 1.16692   2
   2  14  -2 0.79561 0.99735   2
   1 -14  -2 62.4814  3.3643   2
  -1  14   2 60.0505  3.2480   2
   1  14  -2 58.6328  2.8672   2
   1  14  -2 58.9876  3.3188   3
   0  14   2 172.180   5.950   2
   0  14  -2 170.437   5.802   2
   0  14  -2 179.738   6.141   3
   0  14   2 181.223   6.198   3
   1 -14   2 1.40807 1.23696   2
  -1  14  -2 1.86849 1.20540   2
   1  14   2 1.78200 1.14395   2
   1  14   2 2.45247 1.31260   3
   2 -14   2 92.9509  4.1756   2
  -2  14  -2 99.5372  4.1545   2
   2  14   2 92.4949  4.3888   3
   2  14   2 95.3775  3.8368   2
   3 -14   2 -0.3421  1.1377   2
   3  14   2 -0.2538  0.8578   2
  -3  14  -2 0.36906 1.21763   2
   4 -14   2 10.7247  1.7186   2
   5 -14   2 -1.2645  0.8766   2
   6 -14   2 78.0187  3.3077   2
   5 -15  -2 72.7737  3.4008   2
   4 -15  -2 0.24855 1.14100   2
   3 -15  -2 46.1119  2.9161   2
   2 -15  -2 38.2259  2.6896   2
   2  15  -2 36.6624  2.2389   2
  -2  15   2 36.7467  2.7243   2
   1 -15  -2 20.4411  2.3113   2
  -1  15   2 21.8349  2.2993   2
   1  15  -2 20.0134  1.9866   2
   0  15  -2 43.3579  2.6754   2
   0  15   2 42.9329  2.8851   3
   0  15   2 40.3243  2.7319   2
   1 -15   2 77.1726  3.8660   2
  -1  15  -2 79.8447  3.7624   2
   1  15   2 78.5774  3.6052   2
   2 -15   2 1.69076 1.25649   2
   2  15   2 -0.2647  0.9911   2
  -2  15  -2 1.23579 1.30714   2
   3 -15   2 35.3856  2.6815   2
  -3  15  -2 34.8588  2.6244   2
   3  15   2 34.4963  2.0001   2
   4 -15   2 1.22983 1.26774   2
   5 -15   2 18.0099  1.9991   2
   4 -16  -2 79.8232  3.8896   2
   3 -16  -2 2.67378 1.41321   2
   2 -16  -2 126.305   5.272   2
  -2  16   2 127.064   5.239   2
   2  16  -2 132.933   4.448   2
   1 -16  -2 -1.3745  1.2101   2
  -1  16   2 0.64060 1.32339   2
   1  16  -2 0.20846 1.11313   2
   0  16   2 -0.5204  1.2168   2
   0  16  -2 1.03341 1.26558   2
   1  16   2 52.7232  2.9595   2
  -1  16  -2 56.4757  3.2104   2
   2 -16   2 0.10476 1.29752   2
   2  16   2 0.47212 1.13875   2
  -2  16  -2 0.70977 1.31875   2
   3 -16   2 93.7727  4.4422   2
  -3  16  -2 98.7443  4.5458   2
   3  16   2 98.9965  3.3365   2
   4 -16   2 3.97798 1.56504   2
   2 -17  -2 14.9452  2.2111   2
  -2  17   2 11.8562  2.0573   2
   2  17  -2 12.6864  1.4980   2
   1 -17  -2 65.1974  3.8538   2
   1  17  -2 68.0871  3.3844   2
  -1  17   2 72.2106  3.8120   2
   0  17  -2 1.11090 1.07597   2
   0  17   2 2.44227 1.46098   2
   1  17   2 15.0042  2.0190   2
  -1  17  -2 16.5478  2.1588   2
   2 -17   2 22.6241  2.5560   2
  -2  17  -2 28.9734  2.6259   2
   2  17   2 24.3380  2.0932   2
  11   0  -3 0.63326 1.10398   4
  11   0  -3 -0.2795  0.8546   1
  10   0  -3 -1.0497  1.0102   4
   9   0  -3 -0.4672  0.7954   4
   8   0  -3 -0.7025  0.6625   4
   7   0  -3 0.40306 0.70519   4
   6   0  -3 -0.0188  0.5839   4
  -6   0   3 -0.3498  0.4486   6
  -5   0   3 0.62760 0.44957   6
   5   0  -3 0.34165 0.46276   4
  -4   0   3 0.25041 0.33971   6
  -4   0   3 0.87305 0.27683   7
   4   0  -3 0.55144 0.40110   4
  -3   0   3 -0.8945  0.2364   6
  -3   0   3 -0.0517  0.1784   7
  -1   0   3 0.20497 0.07394   7
   0   0  -3 0.07641 0.06955   3
   0   0  -3 0.37867 0.11056   5
   0   0   3 0.27402 0.10353   5
   0   0  -3 -0.0491  0.0842   7
   1   0   3 0.28474 0.11770   3
  -1   0  -3 1.52745 0.27808   5
  -1   0  -3 0.36719 0.11200   3
   2   0   3 -2.3957  0.1886   2
   2   0   3 -1.7354  0.2010   3
  -3   0  -3 0.43775 0.27129   7
   3   0   3 0.44107 0.21587   3
  -3   0  -3 0.27425 0.17436   6
  -4   0  -3 -0.3070  0.2815   7
   4   0   3 0.72717 0.40354   4
  -4   0  -3 0.12706 0.22817   6
   4   0   3 -0.6286  0.2393   3
   6   0   3 0.52895 0.56740   4
   7   0   3 0.77962 0.74662   4
   8   0   3 0.64002 0.83449   4
   9   0   3 0.55238 0.93013   4
  10   0   3 0.89542 1.12150   4
  10   0   3 0.26607 0.84856   1
  11   0   3 -1.7763  0.9539   1
  11   0   3 1.14248 1.25501   4
  11  -1  -3 63.0952  3.4865   4
  11  -1  -3 57.3960  2.5860   1
  11   1  -3 62.2546  3.2708   4
  10  -1  -3 1.10858 0.80559   1
  10  -1  -3 2.45798 1.23664   4
  10   1  -3 0.90827 1.02473   4
   9  -1  -3 79.4348  3.4696   4
   9   1  -3 72.5587  3.2876   4
   8  -1  -3 74.1804  3.2124   4
   8   1  -3 78.0005  3.1583   4
   7  -1  -3 408.682   9.973   4
   7   1  -3 395.101   9.822   4
  -6  -1   3 7.33691 1.42252   5
   6  -1  -3 7.09133 1.02584   4
  -6  -1   3 6.19169 0.78376   6
  -6   1   3 7.41263 0.88754   6
   6   1  -3 7.04767 0.93262   4
  -5  -1   3 714.283  19.581   7
   5  -1  -3 688.690  15.657   4
  -5  -1   3 697.765  15.520   6
   5   1  -3 701.220  15.554   4
  -5   1   3 711.475  15.623   6
  -4  -1   3 731.528  15.965   6
  -4   1   3 707.469  16.004   6
   4   1  -3 729.761  15.862   4
  -4   1   3 748.237  20.413   7
  -3   1   3 -0.0301  0.3463   6
   2  -1  -3 1236.18   34.59   7
  -2   1   3 1234.37   27.22   3
  -2   1   3 1270.09   26.53   6
  -2   1   3 1236.40   32.18   5
  -1  -1   3 1313.26   33.15   5
   1  -1  -3 1247.67   33.29   5
  -1   1   3 1285.66   28.30   3
  -1   1   3 1256.93   27.10   6
  -1   1   3 1236.43   33.77   5
   0  -1   3 28.1995  0.8194   5
   0  -1  -3 27.6679  1.0817   5
   0   1  -3 28.4779  0.8344   5
   0   1   3 26.7276  1.0722   5
   0   1   3 29.0931  0.8531   3
   0   1  -3 31.4090  1.0725   7
   0   1   3 27.5823  0.7883   6
   1  -1   3 45.0669  1.0804   3
   1  -1   3 45.5392  1.5955   7
  -1  -1  -3 41.8094  1.5658   5
  -1   1  -3 47.2369  1.6101   7
   1   1   3 44.5052  1.2731   3
   1   1   3 41.2078  1.5595   5
   2  -1   3 1.75927 0.37236   7
  -2  -1  -3 0.93024 0.47458   5
   2  -1   3 1.71253 0.32164   2
   2  -1   3 1.86171 0.18513   3
  -2   1  -3 2.24474 0.40417   7
  -2   1  -3 1.53450 0.17651   3
   2   1   3 1.95367 0.34823   3
   2   1   3 1.88752 0.28557   2
  -3  -1  -3 117.556   3.702   5
   3  -1   3 97.4972  2.5145   2
   3   1   3 96.0049  2.7230   3
  -3   1  -3 98.5041  2.3706   3
  -3   1  -3 99.2691  3.3901   7
  -4  -1  -3 211.141   6.826   5
  -4  -1  -3 215.095   4.798   6
   4  -1   3 217.285   5.329   4
   4   1   3 219.231   5.386   3
  -4   1  -3 215.877   4.998   6
  -4   1  -3 214.239   6.688   7
   5  -1   3 4.28729 0.71797   4
  -5  -1  -3 2.02508 0.86183   5
   5   1   3 1.83288 0.54208   4
  -5   1  -3 2.40731 0.45972   6
   6  -1   3 519.645  12.125   4
   6   1   3 520.385  12.080   4
   7  -1   3 197.381   5.686   4
   7   1   3 198.823   5.657   4
   8  -1   3 107.465   3.397   1
   8  -1   3 112.438   4.044   4
   8   1   3 108.879   3.962   4
   9  -1   3 19.5473  2.0029   4
   9  -1   3 16.7145  1.5058   1
   9   1   3 18.5768  1.9046   4
  10  -1   3 1.82578 1.00074   1
  10  -1   3 1.10191 1.12791   4
  10   1   3 1.29992 1.15240   4
  11  -1   3 13.0710  1.6338   1
  11  -1   3 12.9946  2.0046   4
  11   1   3 14.2749  1.6134   1
  11   1   3 8.20949 1.71243   4
  11  -2  -3 9.24645 1.37018   1
  11  -2  -3 12.2031  1.9647   4
  11   2  -3 11.7938  1.9093   4
  10  -2  -3 30.6293  1.7987   1
  10  -2  -3 28.5998  2.4261   4
  10   2  -3 28.9089  2.1939   4
   9  -2  -3 2.57584 0.79510   1
   9  -2  -3 2.53848 1.07637   4
   9   2  -3 2.91299 1.05933   4
   8  -2  -3 50.8527  2.5899   4
   8  -2  -3 50.1212  1.8240   1
   8   2  -3 49.6999  2.4842   4
   7  -2  -3 98.9864  3.5673   4
   7   2  -3 97.1907  3.3506   4
  -6  -2   3 36.5487  1.5697   6
   6  -2  -3 30.4466  1.8210   4
   6   2  -3 34.7869  1.7506   4
  -6   2   3 34.6316  1.6736   6
  -5  -2   3 8.88865 1.40574   5
  -5   2   3 10.6881  0.9684   6
   5   2  -3 9.51702 0.92725   4
  -5   2   3 9.00853 0.69146   3
  -4  -2   3 100.283   3.754   5
  -4   2   3 99.9294  3.6836   5
  -4   2   3 101.641   2.892   6
  -4   2   3 96.9222  3.4390   7
  -4   2   3 102.723   2.612   3
   4   2  -3 100.852   2.803   4
   3  -2  -3 58.3144  1.9853   7
  -3   2   3 55.8216  1.8436   6
  -3   2   3 59.1829  1.6309   3
  -3   2   3 60.1750  2.3569   5
   2  -2  -3 193.676   4.295   2
  -2  -2   3 196.316   5.449   5
   2  -2  -3 186.736   5.586   7
   2  -2  -3 185.200   5.504   5
  -2   2   3 181.694   4.455   6
  -2   2   3 176.466   5.451   5
  -2   2   3 190.410   4.385   3
   1  -2  -3 428.473  11.409   5
  -1  -2   3 432.424  11.200   5
  -1   2   3 414.482   9.339   6
  -1   2   3 434.561   9.530   3
   1   2  -3 428.334  11.206   5
  -1   2   3 412.624  11.384   5
   0  -2   3 436.223  11.269   5
   0  -2   3 423.841  12.226   7
   0  -2  -3 427.478  11.592   5
   0   2   3 422.836   9.373   6
   0   2  -3 448.905  11.331   5
   0   2   3 429.745   9.701   3
  -1  -2  -3 317.692   9.316   5
   1  -2   3 345.236   9.916   7
   1  -2   3 337.478   9.137   5
   1  -2   3 338.159   7.619   3
  -1   2  -3 347.344   9.929   7
  -1   2  -3 333.683   9.127   5
   1   2   3 335.944   7.888   3
  -2  -2  -3 102.357   3.477   5
   2  -2   3 106.829   3.480   7
   2   2   3 99.1800  3.4436   5
  -2   2  -3 106.857   3.340   5
   2   2   3 102.440   2.850   3
  -2   2  -3 106.924   3.534   7
   2   2   3 104.370   2.639   2
   3  -2   3 3.00259 0.41420   1
   3  -2   3 2.57404 0.47993   7
   3  -2   3 3.27448 0.41099   2
  -3   2  -3 2.67467 0.53386   7
   4  -2   3 3.85214 0.34220   2
  -4  -2  -3 2.23886 0.75032   5
   4  -2   3 0.65070 0.39421   4
   4  -2   3 0.76531 0.37205   1
  -5  -2  -3 61.6306  3.0232   5
   5  -2   3 57.4687  2.1748   4
   5  -2   3 56.8925  1.9073   1
   5   2   3 55.7428  2.1463   3
   5   2   3 57.5381  2.1117   4
   6  -2   3 2.22447 0.64406   4
   6  -2   3 2.04029 0.60608   1
   6   2   3 2.31070 0.73419   4
   7  -2   3 69.2668  2.8741   4
   7  -2   3 70.7552  2.4533   1
   7   2   3 70.8641  2.8303   4
   8  -2   3 46.0945  2.5023   4
   8  -2   3 42.5812  2.0284   1
   8   2   3 44.1353  2.4084   4
   9  -2   3 28.2105  1.8012   1
   9  -2   3 26.6255  2.0890   4
   9   2   3 25.3786  2.0756   4
  10  -2   3 5.00327 1.18752   1
  10  -2   3 6.65465 1.48802   4
  10   2   3 5.49846 1.32752   4
  11  -2   3 1.08200 1.19380   4
  11  -2   3 0.57105 1.09660   1
  11   2   3 1.08214 1.24467   4
  11  -3  -3 2.64862 1.12517   1
  11  -3  -3 3.85884 1.41698   4
  11   3  -3 3.12223 1.35999   4
  10  -3  -3 15.6099  1.4705   1
  10  -3  -3 15.1358  2.0259   4
  10   3  -3 18.2124  1.9818   4
   9  -3  -3 30.2187  1.7225   1
   9  -3  -3 31.2063  2.2657   4
   9   3  -3 27.5159  2.0707   4
   8  -3  -3 115.474   4.294   4
   8  -3  -3 119.413   3.467   1
   8   3  -3 117.956   4.027   4
   7  -3  -3 15.8381  1.5893   4
   7  -3  -3 16.3857  1.0769   1
  -7   3   3 16.0130  1.4160   6
   7   3  -3 15.0825  1.4302   4
   6  -3  -3 68.7908  2.0730   1
  -6   3   3 70.4674  2.5446   6
   6   3  -3 67.4641  2.5030   4
   5  -3  -3 170.786   4.284   1
  -5  -3   3 183.255   6.137   5
  -5   3   3 170.917   4.701   6
   5   3  -3 171.305   4.559   4
  -5   3   3 184.751   4.265   3
   4  -3  -3 390.275  11.090   7
   4  -3  -3 390.342   8.783   1
  -4  -3   3 381.955  11.122   5
  -4   3   3 386.844   8.999   6
  -4   3   3 378.967  11.107   5
  -4   3   3 385.342   8.723   3
   4   3  -3 380.207   8.684   4
   3  -3  -3 4.57366 0.32468   2
   3  -3  -3 4.22051 0.59134   7
  -3  -3   3 5.33462 0.91036   5
   3  -3  -3 4.77136 0.47740   1
   3  -3  -3 4.65728 0.34142   2
  -3   3   3 3.73667 0.69960   5
  -3   3   3 4.00936 0.61150   6
  -3   3   3 4.45575 0.45731   3
  -2  -3   3 471.933  12.969   5
   2  -3  -3 478.521  11.016   2
   2  -3  -3 468.560  13.844   7
   2  -3  -3 483.083  10.846   1
   2  -3  -3 467.827  13.121   5
  -2   3   3 495.706  10.807   3
  -2   3   3 483.182  10.761   6
   2   3  -3 487.697  12.998   5
   1  -3  -3 528.246  14.909   5
   1  -3  -3 553.619  12.758   2
  -1  -3   3 577.071  14.771   5
  -1   3   3 558.891  12.485   3
   1   3  -3 578.488  12.570   2
  -1   3   3 549.794  12.246   6
   1   3  -3 558.311  14.717   5
   1   3  -3 550.254  12.715   3
   0  -3  -3 120.412   3.966   5
   0  -3   3 121.856   3.672   5
   0   3   3 122.337   3.160   3
   0   3  -3 128.365   3.778   5
   0   3  -3 119.777   3.155   3
   0   3   3 119.638   4.007   5
   1  -3   3 1506.36   43.23   7
  -1  -3  -3 1523.06   40.44   5
   1  -3   3 1562.61   41.26   5
  -1   3  -3 1565.45   34.10   3
   1   3   3 1560.86   40.44   5
   1   3   3 1574.40   34.40   3
   1   3   3 1531.25   34.86   2
  -1   3  -3 1668.66   40.82   5
   2  -3   3 1520.78   34.15   2
   2  -3   3 1482.52   33.23   3
  -2  -3  -3 1487.12   39.53   5
   2  -3   3 1543.02   33.67   1
   2  -3   3 1529.62   42.26   7
  -2   3  -3 1556.48   42.33   7
   2   3   3 1506.34   33.95   2
  -2   3  -3 1590.92   39.38   5
   2   3   3 1490.89   39.59   5
   2   3   3 1503.21   33.67   3
  -3  -3  -3 970.093  26.763   5
   3  -3   3 1029.71   28.33   7
   3  -3   3 1030.97   22.54   1
   3  -3   3 987.451  22.800   2
  -3   3  -3 993.373  26.589   5
  -3   3  -3 1040.68   28.48   7
   3   3   3 1017.25   22.73   3
   3   3   3 986.399  26.814   5
   4  -3   3 133.945   3.773   4
   4  -3   3 133.739   4.615   7
   4  -3   3 138.588   3.647   1
   4  -3   3 136.535   3.519   2
  -4  -3  -3 137.123   4.925   5
  -4   3  -3 145.755   4.814   5
  -4   3  -3 140.544   4.868   7
   4   3   3 145.804   4.071   3
   4   3   3 131.492   3.636   4
  -5  -3  -3 326.146  10.127   5
   5  -3   3 321.995   7.846   1
   5   3   3 324.582   7.778   4
   5   3   3 328.857   8.305   3
   6  -3   3 103.022   3.098   1
   6  -3   3 98.4917  3.3843   4
   6   3   3 103.724   3.300   4
   7  -3   3 138.732   4.467   4
   7  -3   3 136.421   4.032   1
   7   3   3 139.009   4.314   4
   8  -3   3 181.081   5.160   1
   8  -3   3 184.078   5.659   4
   8   3   3 181.330   5.468   4
   9  -3   3 55.7684  2.9558   4
   9  -3   3 57.5626  2.5758   1
   9   3   3 60.5890  2.8981   4
  10  -3   3 134.213   4.544   1
  10  -3   3 136.597   5.150   4
  10   3   3 144.838   5.041   4
  11  -3   3 1.04447 1.30147   4
  11  -3   3 2.16765 1.23984   1
  11  -4  -3 0.75676 1.02201   1
  11  -4  -3 0.89742 1.30820   4
  10  -4  -3 1.07318 0.93864   1
  10  -4  -3 1.82394 1.25895   4
  10   4  -3 1.97802 1.14246   4
   9  -4  -3 14.0113  1.3637   1
   9  -4  -3 17.4510  2.0100   4
   9   4  -3 17.8822  1.7979   4
   8  -4  -3 54.1959  2.1764   1
   8  -4  -3 52.2154  2.7627   4
   8   4  -3 51.3906  2.4981   4
   7  -4  -3 -0.8902  0.6765   4
   7  -4  -3 1.70020 0.65908   1
  -7   4   3 -0.7141  0.6152   6
   7   4  -3 1.27467 0.67860   4
   6  -4  -3 17.2551  1.1551   1
   6   4  -3 20.1697  1.3502   4
  -6   4   3 20.7967  1.4617   6
  -5  -4   3 2.12472 0.93220   5
   5  -4  -3 3.08362 0.55819   1
   5  -4  -3 1.88094 0.49728   7
   5   4  -3 2.46705 0.60563   4
  -5   4   3 2.38068 0.68510   6
   4  -4  -3 53.5076  1.7419   1
   4  -4  -3 52.0364  2.2531   7
  -4  -4   3 53.2414  2.5891   5
  -4   4   3 56.2297  2.0973   6
   4   4  -3 55.4343  1.8020   4
  -4   4   3 57.9744  1.6124   3
   3  -4  -3 62.1106  2.7022   5
   3  -4  -3 63.1362  1.9040   1
   3  -4  -3 67.3664  2.6311   7
  -3  -4   3 65.1287  2.6869   5
   3  -4  -3 68.9622  1.9167   2
  -3   4   3 65.2202  2.1818   6
   3   4  -3 62.9049  2.6433   5
  -3   4   3 64.9538  1.8281   3
  -3   4   3 56.9941  2.5783   5
  -2  -4   3 265.117   7.590   5
   2  -4  -3 247.589   7.697   5
  -2   4   3 265.122   6.336   6
   2   4  -3 261.331   5.978   1
  -2   4   3 274.828   6.195   3
   2   4  -3 268.272   7.625   5
  -2   4   3 254.309   7.720   5
   2   4  -3 258.717   6.637   3
  -1  -4   3 148.342   4.540   5
   1  -4  -3 140.642   3.796   2
   1  -4  -3 142.345   4.627   5
  -1   4   3 140.774   3.665   3
   1   4  -3 142.475   3.612   2
   1   4  -3 149.672   3.566   1
   1   4  -3 145.919   4.461   5
  -1   4   3 141.596   4.722   5
   1   4  -3 146.149   3.929   3
   0  -4   3 111.485   3.520   5
   0  -4  -3 104.987   3.755   5
   0   4   3 106.111   2.972   2
   0   4  -3 110.961   3.619   5
   0   4  -3 109.695   2.923   2
   0   4   3 107.223   2.976   3
   0   4  -3 106.997   2.984   3
   0   4   3 109.030   3.862   5
  -1  -4  -3 72.8002  2.9194   5
   1  -4   3 69.0130  2.8546   7
   1  -4   3 73.4776  2.6124   5
   1  -4   3 77.3421  2.3613   2
   1   4   3 73.7877  2.2063   2
  -1   4  -3 72.2899  2.1142   3
  -1   4  -3 78.9287  2.2836   2
   1   4   3 72.7254  2.3325   3
  -1   4  -3 74.3708  2.6523   5
   1   4   3 75.1875  2.9014   5
   2  -4   3 81.0152  2.9411   5
   2  -4   3 83.4686  3.1714   7
   2  -4   3 79.6631  2.3135   1
  -2  -4  -3 80.8157  3.1671   5
   2  -4   3 78.3477  2.4875   2
  -2   4  -3 82.2680  2.9379   5
   2   4   3 79.5511  3.1507   5
   2   4   3 82.5512  2.6440   3
   2   4   3 83.3083  2.3605   2
  -3  -4  -3 39.8106  2.1486   5
   3  -4   3 42.3261  1.5347   1
   3  -4   3 39.9081  2.0118   7
   3   4   3 47.5161  1.2991   2
  -3   4  -3 39.1352  1.9613   5
   3   4   3 42.4691  1.2795   2
   3   4   3 46.3307  1.9176   3
  -3   4  -3 41.4283  2.1515   7
   3   4   3 40.5361  2.1604   5
   4  -4   3 15.7069  0.9449   2
  -4  -4  -3 15.1835  1.4904   5
   4  -4   3 15.7394  1.0152   1
   4  -4   3 15.3952  1.1677   7
  -4   4  -3 16.0955  1.3291   5
  -4   4  -3 16.3987  1.3921   7
   4   4   3 16.9729  1.5345   5
   4   4   3 16.1849  1.2659   3
   5  -4   3 6.94547 0.91422   4
   5  -4   3 5.27672 0.81418   7
  -5  -4  -3 5.00885 1.22107   5
   5  -4   3 5.72357 0.79877   1
   5  -4   3 6.26136 0.50422   2
   5  -4   3 7.41248 0.54271   2
   5   4   3 4.99935 0.91268   3
   6  -4   3 3.29264 0.72774   1
   6  -4   3 3.14603 0.78653   4
   6   4   3 2.18200 0.66956   4
   6   4   3 2.71433 0.80604   3
   7  -4   3 1.94931 0.77331   1
   7  -4   3 3.16111 0.86607   4
   7   4   3 2.44196 0.92106   4
   8  -4   3 13.6350  1.6328   4
   8  -4   3 14.8837  1.4188   1
   8   4   3 15.8153  1.6223   4
   9  -4   3 36.2445  2.1217   1
   9  -4   3 36.4886  2.4203   4
  10  -4   3 2.77385 1.15527   1
  10  -4   3 2.60926 1.25511   4
  11  -4   3 6.21930 1.59778   4
  11  -4   3 5.03153 1.41935   1
  11  -5  -3 16.4663  1.7856   1
  11  -5  -3 12.6936  2.0208   4
  10  -5  -3 1.70291 1.03438   1
  10  -5  -3 2.02205 1.22654   4
   9  -5  -3 16.9262  2.0173   4
   9  -5  -3 14.3726  1.4768   1
   8  -5  -3 63.7108  3.1759   4
   8  -5  -3 63.0557  2.4897   1
   8   5  -3 63.7200  2.7393   4
   7  -5  -3 15.4545  1.3106   1
   7  -5  -3 17.4743  1.7435   4
   7   5  -3 13.6657  1.3836   4
   6  -5  -3 83.2229  2.6707   1
   6   5  -3 79.3622  2.7474   4
  -6   5   3 82.7948  3.0276   6
   5  -5  -3 12.4386  1.0756   1
  -5  -5   3 14.8797  1.7271   5
  -5   5   3 12.7803  1.2816   6
   4  -5  -3 62.5059  1.8787   2
   4  -5  -3 67.5121  2.8245   7
   4  -5  -3 65.0001  1.8394   2
  -4  -5   3 60.6967  2.9237   5
   4  -5  -3 64.2052  2.1185   1
  -4   5   3 65.4121  2.4488   6
  -4   5   3 62.2409  1.8523   3
  -3  -5   3 3.74744 0.87057   5
   3  -5  -3 2.24580 0.65691   5
   3  -5  -3 2.79175 0.70494   7
   3  -5  -3 1.54406 0.42221   1
   3  -5  -3 3.36847 0.54346   2
  -3   5   3 2.49795 0.68927   5
   3   5  -3 1.99055 0.32487   1
  -3   5   3 3.47638 0.46292   3
  -3   5   3 1.36857 0.53873   6
   3   5  -3 0.88991 0.60022   5
  -2  -5   3 979.252  26.630   5
   2  -5  -3 1008.38   22.96   2
   2  -5  -3 995.271  22.571   1
   2  -5  -3 1004.17   26.85   5
   2   5  -3 1000.82   22.91   3
  -2   5   3 1024.33   22.38   3
   2   5  -3 1012.18   26.66   5
   2   5  -3 1046.28   22.52   2
   2   5  -3 1009.67   22.42   1
  -2   5   3 972.050  26.852   5
   1  -5  -3 75.3180  2.3004   1
  -1  -5   3 74.5453  2.9610   5
   1  -5  -3 78.5838  2.4965   2
   1  -5  -3 77.5018  3.0560   5
  -1   5   3 80.3989  2.3760   3
   1   5  -3 81.3431  2.9773   5
  -1   5   3 77.3717  2.4236   2
  -1   5   3 75.4648  3.1853   5
   1   5  -3 81.7547  2.6133   3
   0  -5  -3 2306.31   60.64   5
   0  -5   3 2315.74   61.31   5
   0  -5  -3 2339.77   52.39   2
   0   5   3 2281.99   60.76   5
   0   5   3 2410.45   51.45   3
   0   5  -3 2351.22   51.43   3
   0   5  -3 2299.49   60.46   5
   0   5  -3 2431.37   51.75   1
   0   5   3 2287.72   52.31   2
   0   5  -3 2377.63   52.78   2
  -1  -5  -3 544.280  15.524   5
   1  -5   3 555.395  15.108   5
   1  -5   3 535.127  16.316   7
   1  -5   3 539.481  13.124   2
   1   5   3 578.738  15.537   5
  -1   5  -3 557.651  12.725   3
   1   5   3 569.936  13.055   3
   1   5   3 575.732  13.037   2
  -1   5  -3 551.748  15.245   5
   2  -5   3 57.9711  1.9107   1
   2  -5   3 56.4945  2.6108   7
  -2  -5  -3 61.6007  2.7468   5
   2  -5   3 59.2741  2.1279   2
   2  -5   3 57.0989  2.4212   5
  -2   5  -3 58.5596  2.4380   5
  -2   5  -3 57.6675  1.7723   3
   2   5   3 54.8440  2.6371   5
   2   5   3 59.7606  1.9645   2
  -2   5  -3 64.2126  2.1063   2
   2   5   3 55.8617  2.1949   3
  -3  -5  -3 1173.51   31.32   5
   3  -5   3 1166.27   26.31   1
   3  -5   3 1198.35   26.79   2
   3  -5   3 1199.52   33.30   7
   3   5   3 1180.01   26.32   2
  -3   5  -3 1132.68   31.02   5
   3   5   3 1186.83   26.33   2
   3   5   3 1155.56   26.67   3
   3   5   3 1156.33   31.36   5
   4  -5   3 7.49084 0.83444   1
   4  -5   3 7.17355 1.00191   7
   4  -5   3 7.69599 0.82180   2
  -4  -5  -3 7.55885 1.36934   5
   4   5   3 6.97331 0.99476   3
   5  -5   3 128.622   3.832   1
   5  -5   3 139.366   3.639   2
   5  -5   3 130.176   4.026   4
   5   5   3 140.092   4.486   3
   6  -5   3 70.2597  2.5877   1
   6  -5   3 73.2055  2.9254   4
   6   5   3 76.1194  3.1075   3
   7  -5   3 273.659   7.251   1
   7  -5   3 280.146   7.595   4
   8  -5   3 1.59384 0.90928   1
   8  -5   3 2.41642 1.00821   4
   9  -5   3 24.4955  2.3189   4
   9  -5   3 26.7538  1.9687   1
  10  -5   3 141.345   4.774   1
  10  -5   3 143.080   5.367   4
  11  -5   3 13.2508  1.7747   1
  11  -5   3 14.7585  2.0975   4
  10  -6  -3 7.27925 1.63572   4
  10  -6  -3 3.57398 1.21647   1
   9  -6  -3 1.71963 1.02335   1
   9  -6  -3 2.78435 1.23530   4
   8  -6  -3 15.2247  1.4557   1
   8  -6  -3 18.9555  2.0497   4
   7  -6  -3 8.77671 1.15610   1
   7   6  -3 9.38757 0.76442   1
   6  -6  -3 5.14645 0.86135   1
   6   6  -3 5.98310 0.59362   1
  -5  -6   3 -0.6964  0.8294   5
   5  -6  -3 -0.2953  0.5759   1
   5   6  -3 0.76010 0.37792   1
   4  -6  -3 7.07315 1.20429   5
   4  -6  -3 8.73358 1.17660   7
   4  -6  -3 6.61403 0.72955   2
  -4  -6   3 8.42962 1.34343   5
   4   6  -3 7.37240 0.66062   1
  -4   6   3 7.63751 0.65894   3
  -3  -6   3 446.179  12.874   5
   3  -6  -3 441.805  13.053   5
   3  -6  -3 446.209  13.667   7
   3  -6  -3 453.405  10.583   1
   3  -6  -3 455.046  10.799   2
   3   6  -3 439.469  12.868   5
   3   6  -3 447.596  11.223   3
  -3   6   3 457.954  10.387   3
   3   6  -3 444.759  10.371   1
   2  -6  -3 3.48282 0.78953   5
  -2  -6   3 5.17648 1.01489   5
   2  -6  -3 4.64509 0.67286   1
   2   6  -3 3.86193 0.87591   5
  -2   6   3 4.59151 0.90261   5
  -2   6   3 3.92063 0.60730   3
   2   6  -3 4.56152 0.53107   2
  -2   6   3 4.27026 0.69847   2
   1  -6  -3 210.942   5.573   2
   1  -6  -3 213.122   5.305   1
  -1  -6   3 200.986   6.534   5
   1  -6  -3 212.824   6.713   5
  -1   6   3 204.236   5.486   2
  -1   6   3 213.831   5.399   3
   1   6  -3 209.699   5.658   3
   1   6  -3 209.424   5.274   1
  -1   6   3 205.537   6.917   5
   1   6  -3 207.909   6.534   5
   0  -6   3 280.889   6.758   2
   0  -6  -3 252.411   8.057   5
   0  -6   3 258.944   7.757   5
   0  -6  -3 255.134   6.683   2
   0   6   3 253.025   8.215   5
   0   6  -3 257.513   6.537   2
   0   6   3 259.583   6.633   3
   0   6  -3 245.422   7.900   5
   0   6   3 258.299   6.625   2
   0   6  -3 282.569   6.495   1
   0   6  -3 250.265   6.586   3
  -1  -6  -3 249.683   7.868   5
   1  -6   3 241.331   6.424   2
   1  -6   3 233.378   8.043   7
  -1  -6  -3 245.567   6.417   2
   1  -6   3 243.354   7.426   5
   1   6   3 244.840   6.458   3
   1   6   3 244.825   7.819   5
   1   6   3 257.192   6.350   2
  -1   6  -3 254.263   6.215   3
  -1   6  -3 250.013   7.638   5
  -2  -6  -3 4.90844 1.12958   5
   2  -6   3 6.37814 0.75825   1
   2  -6   3 4.34502 0.88181   7
   2  -6   3 5.97687 0.83088   2
   2  -6   3 4.75976 0.83068   5
  -2   6  -3 6.96719 0.71126   3
   2   6   3 5.12596 0.86495   3
   2   6   3 5.17042 1.08982   5
  -2   6  -3 5.83560 0.94868   5
   2   6   3 5.55656 0.71455   2
  -3  -6  -3 48.0021  2.6850   5
   3  -6   3 50.2633  2.4581   5
   3  -6   3 49.3708  2.0424   2
   3  -6   3 51.4569  2.5925   7
   3  -6   3 50.0136  1.8862   1
   3   6   3 49.7346  2.2709   3
   3   6   3 51.3424  1.7478   2
  -3   6  -3 53.4506  2.0777   2
  -3   6  -3 48.8743  2.4310   5
   4  -6   3 87.6322  3.7518   7
   4  -6   3 90.0896  2.8868   2
  -4  -6  -3 83.8196  3.8707   5
   4  -6   3 83.9714  2.7823   1
   4   6   3 87.7751  3.3220   3
   5  -6   3 47.3840  1.8185   2
   5  -6   3 43.5787  1.9384   1
   5   6   3 41.6548  2.3041   3
   6  -6   3 24.8647  1.8006   4
   6   6   3 22.8712  1.8862   3
   7  -6   3 61.3860  2.9155   4
   7  -6   3 62.3946  2.5919   1
   8  -6   3 19.0199  1.6868   1
   8  -6   3 16.2002  1.8554   4
   9  -6   3 1.38390 1.04425   1
   9  -6   3 1.65112 1.07465   4
  10  -6   3 0.06419 1.11236   1
  10  -6   3 2.57799 1.25879   4
  10  -7  -3 79.8180  3.3936   1
  10  -7  -3 72.5070  3.9425   4
   9  -7  -3 11.4132  1.8316   4
   9  -7  -3 10.1889  1.4604   1
   8  -7  -3 55.0841  2.5492   1
   8  -7  -3 57.5506  3.1565   4
   7  -7  -3 0.70693 0.81944   1
   7   7  -3 1.14869 0.57042   1
   6  -7  -3 122.120   3.789   1
   6   7  -3 122.729   3.443   1
   5  -7  -3 28.3975  1.1934   2
   5   7  -3 27.3158  1.3112   1
   4  -7  -3 22.1824  1.3647   1
   4  -7  -3 19.4783  1.2675   2
  -4  -7   3 21.6863  1.9547   5
   4   7  -3 21.5704  1.1832   1
   3  -7  -3 16.1749  1.2241   2
   3  -7  -3 13.5701  1.1894   1
  -3  -7   3 18.1694  1.7278   5
   3  -7  -3 17.9474  1.5816   5
   3  -7  -3 16.9589  1.5699   7
   3   7  -3 17.6220  1.4952   3
   3   7  -3 17.3210  1.6088   5
  -3   7   3 17.6197  1.0565   3
   3   7  -3 17.1492  1.0816   1
   2  -7  -3 21.1168  1.2891   1
   2  -7  -3 21.1381  1.3929   2
  -2  -7   3 21.7489  1.7696   5
   2  -7  -3 20.7940  1.6199   5
   2   7  -3 21.9497  1.1443   2
   2   7  -3 21.8161  1.6578   5
   2   7  -3 21.1090  1.1963   1
  -2   7   3 21.1437  1.4315   2
   2   7  -3 21.3632  1.5473   3
  -2   7   3 20.3478  1.1841   3
  -1  -7   3 363.574  10.769   5
   1  -7  -3 354.143   9.189   2
   1  -7  -3 376.820  10.974   5
   1  -7  -3 360.476   8.839   1
   1   7  -3 367.718  10.802   5
   1   7  -3 358.662   8.855   1
  -1   7   3 373.560   9.009   3
   1   7  -3 372.696   9.006   2
  -1   7   3 369.742   9.135   2
  -1   7   3 367.967  11.273   5
   1   7  -3 361.043   9.246   3
   0  -7   3 48.3550  2.3123   5
   0  -7   3 47.2800  2.0240   2
   0  -7  -3 47.6906  2.5485   5
   0  -7  -3 46.8397  1.9907   2
   0   7   3 47.0822  2.6894   5
   0   7   3 48.9012  2.0001   3
   0   7  -3 42.5155  1.9088   3
   0   7  -3 47.5637  1.8355   1
   0   7  -3 45.7014  2.4607   5
   0   7   3 45.0295  1.9224   2
   0   7  -3 45.6127  1.8857   2
   1  -7   3 902.362  20.323   1
  -1  -7  -3 922.058  20.945   2
   1  -7   3 901.494  20.955   2
   1  -7   3 848.594  25.966   7
  -1  -7  -3 898.226  24.607   5
   1  -7   3 897.246  24.115   5
  -1   7  -3 886.293  20.383   3
  -1   7  -3 881.883  24.402   5
   1   7   3 907.663  20.811   2
   1   7   3 883.922  24.571   5
   1   7   3 898.952  20.718   3
  -1   7  -3 904.938  20.790   2
   2  -7   3 79.4172  3.5884   7
   2  -7   3 82.4685  3.3283   5
   2  -7   3 77.5284  2.8308   2
   2  -7   3 82.2887  2.5998   1
  -2  -7  -3 74.8106  3.6236   5
  -2   7  -3 79.7588  2.5357   3
   2   7   3 82.3893  3.0386   3
  -2   7  -3 73.8687  3.3464   5
   3  -7   3 492.282  11.674   1
   3  -7   3 490.764  14.191   5
   3  -7   3 475.501  15.070   7
   3  -7   3 496.294  12.089   2
  -3  -7  -3 490.939  14.495   5
   3   7   3 500.841  11.639   2
  -3   7  -3 501.982  11.329   3
   3   7   3 478.551  12.286   3
   4  -7   3 0.23748 0.23444   2
   4  -7   3 1.12472 0.66770   1
   4   7   3 0.39942 0.72881   3
   5  -7   3 33.2111  1.6523   2
   5  -7   3 32.3768  1.7270   1
   5   7   3 31.0070  2.1437   3
   6  -7   3 2.51592 0.51387   2
   6  -7   3 2.39343 0.84955   4
   6  -7   3 2.33057 0.84329   1
   6   7   3 0.89740 0.89791   3
   7  -7   3 7.03769 1.15042   1
   7  -7   3 7.29823 1.33218   4
   8  -7   3 29.7060  1.7717   1
  10  -7   3 117.010   4.737   4
  10  -7   3 90.2362  3.7995   1
  10  -8  -3 14.1106  2.1401   4
  10  -8  -3 14.4586  1.8076   1
   9  -8  -3 0.84518 1.02612   1
   9  -8  -3 -0.9956  1.0018   4
   8  -8  -3 128.590   4.298   1
   8  -8  -3 121.621   4.871   4
   7  -8  -3 0.36786 0.30507   1
   6  -8  -3 1.14992 0.82748   1
   6   8  -3 0.73978 0.64442   1
   5  -8  -3 77.6375  2.5095   2
   5  -8  -3 77.6881  2.8039   1
   5   8  -3 72.4340  2.5499   1
   4  -8  -3 107.506   3.468   1
  -4  -8   3 115.265   4.789   5
   4  -8  -3 111.372   3.544   2
   4   8  -3 107.752   4.192   3
   4   8  -3 107.594   3.337   1
   3  -8  -3 3.72417 1.00693   7
  -3  -8   3 4.57768 1.29531   5
   3  -8  -3 2.44335 0.85075   2
   3  -8  -3 4.04770 0.86088   1
   3   8  -3 4.82773 1.01120   3
  -3   8   3 4.43629 0.75965   3
   3   8  -3 3.60236 0.74851   1
   3   8  -3 4.07177 0.42733   2
   2  -8  -3 -0.0919  0.6735   2
  -2  -8   3 1.89488 0.98692   5
   2  -8  -3 1.59900 0.73810   5
   2  -8  -3 1.38721 0.70374   1
  -2   8   3 0.60374 0.62956   2
   2   8  -3 2.91096 0.86143   3
  -2   8   3 1.13235 0.59971   3
   2   8  -3 1.32761 0.58934   2
   1  -8  -3 422.007  10.180   1
   1  -8  -3 425.293  10.626   2
   1  -8  -3 415.282  12.511   5
  -1  -8   3 418.163  12.354   5
  -1   8   3 424.267  10.535   2
   1   8  -3 408.741  10.211   1
   1   8  -3 424.952  10.363   2
   1   8  -3 429.697  10.683   3
  -1   8   3 430.292  10.366   3
   1   8  -3 406.885  12.363   5
   0  -8  -3 29.3364  2.0758   5
   0  -8  -3 29.1226  1.7289   2
   0  -8   3 33.4541  1.9680   5
   0  -8   3 30.2036  1.7062   2
   0   8   3 30.4385  1.6651   3
   0   8   3 30.1671  1.7216   2
   0   8  -3 28.8343  1.6784   3
   0   8  -3 28.9183  2.1689   5
   0   8  -3 32.3954  1.6880   2
  -1  -8  -3 2.65966 1.04782   5
   1  -8   3 3.04617 0.78551   5
   1  -8   3 3.55806 0.68763   1
   1  -8   3 2.76211 0.87448   7
  -1  -8  -3 2.33873 0.75401   2
   1   8   3 2.03798 0.71128   2
  -1   8  -3 6.49477 1.23239   5
   1   8   3 2.08796 0.72740   3
  -1   8  -3 4.47015 0.80757   3
   2  -8   3 4.16975 0.90852   5
   2  -8   3 4.84685 1.04935   7
   2  -8   3 5.51067 0.85963   1
  -2  -8  -3 5.79275 1.37429   5
   2  -8   3 4.61979 0.91193   2
  -2   8  -3 3.68527 0.73636   3
   2   8   3 5.08364 0.95393   3
   3  -8   3 201.126   6.735   5
   3  -8   3 182.990   7.033   7
   3  -8   3 199.437   5.661   2
   3  -8   3 193.126   5.271   1
   3   8   3 193.942   5.198   2
   3   8   3 187.470   5.889   3
   4  -8   3 169.776   5.091   2
   4  -8   3 173.523   4.895   1
   4   8   3 173.360   5.642   3
   5  -8   3 0.99456 0.80122   1
   5  -8   3 1.08713 0.70036   2
   5   8   3 1.69351 0.94917   3
   6  -8   3 34.5227  1.9721   1
   6  -8   3 35.5128  1.6166   2
   6   8   3 37.6898  2.5357   3
   7  -8   3 94.8933  3.5349   1
   7  -8   3 93.8983  3.8132   4
   8  -8   3 11.7897  1.5616   1
   8  -8   3 13.1745  1.8089   4
   9  -8   3 106.006   4.520   4
   9  -8   3 109.268   4.141   1
  10  -8   3 20.5770  2.3914   4
  10  -8   3 22.0362  2.1445   1
   9  -9  -3 179.291   5.839   1
   9  -9  -3 193.880   6.665   4
   8  -9  -3 16.1163  2.0508   4
   8  -9  -3 15.4132  1.6802   1
   7  -9  -3 184.261   5.584   1
   6  -9  -3 10.4270  1.3156   1
   5  -9  -3 121.253   3.691   2
   5  -9  -3 121.612   3.928   1
   5   9  -3 115.477   3.753   1
   4  -9  -3 51.7045  2.2692   2
   4  -9  -3 51.4871  2.2611   1
   4   9  -3 48.5021  2.1242   1
   3  -9  -3 1.77344 0.79768   2
  -3  -9   3 1.49394 1.06509   5
   3  -9  -3 1.01003 0.72462   1
  -3   9   3 0.66422 0.58425   3
   3   9  -3 1.08182 0.43811   2
   3   9  -3 0.74243 0.86437   3
   3   9  -3 -0.7626  0.5285   1
   2  -9  -3 57.7915  2.5511   2
   2  -9  -3 58.0181  2.3395   1
  -2  -9   3 62.9005  3.2288   5
   2   9  -3 58.5548  2.3525   1
   2   9  -3 61.4674  2.8286   3
  -2   9   3 57.7130  2.5835   2
   2   9  -3 60.4536  2.2678   2
  -2   9   3 59.8463  2.3839   3
   1  -9  -3 304.526   7.696   1
  -1  -9   3 306.035   9.515   5
   1  -9  -3 291.946   8.113   2
   1   9  -3 306.423   8.267   3
  -1   9   3 305.935   8.089   2
  -1   9   3 296.647   7.887   3
   1   9  -3 302.055   7.870   2
   0  -9  -3 13.6443  1.4003   2
   0  -9   3 12.2672  1.3730   2
   0  -9   3 12.0259  1.4865   5
   0  -9  -3 10.7065  1.5363   5
   0   9  -3 11.5966  1.2072   2
   0   9   3 14.2177  1.3766   2
   0   9   3 11.6024  1.3167   3
   0   9  -3 10.5715  1.2421   3
   1  -9   3 1.73938 0.79589   2
  -1  -9  -3 0.48967 0.66441   2
   1  -9   3 1.35456 0.68625   5
   1  -9   3 1.25316 0.74484   7
  -1  -9  -3 4.20121 1.17960   5
   1   9   3 1.97606 0.78338   3
  -1   9  -3 1.79550 0.75156   2
  -1   9  -3 0.85585 0.64963   3
   1   9   3 0.14382 0.63570   2
   2  -9   3 544.495  13.300   2
   2  -9   3 542.376  15.417   5
   2  -9   3 520.226  12.627   1
   2  -9   3 501.203  16.490   7
   2   9   3 518.086  13.346   3
  -2   9  -3 551.073  13.176   2
  -2   9  -3 534.076  12.706   3
   3  -9   3 36.0037  1.7650   1
   3  -9   3 37.1868  2.0754   2
   3   9   3 36.3576  1.7564   2
   3   9   3 31.4569  2.1014   3
   4  -9   3 256.764   6.838   1
   4  -9   3 253.678   7.126   2
   4   9   3 253.619   5.968   2
   4   9   3 252.065   7.649   3
   5  -9   3 32.1125  1.8586   2
   5  -9   3 29.6554  1.8553   1
   5   9   3 26.7676  2.1756   3
   6  -9   3 49.9594  2.1489   2
   6  -9   3 57.5239  2.5614   1
   6   9   3 58.5499  3.2042   3
   7  -9   3 32.0753  2.0923   1
   7  -9   3 32.0802  2.3133   4
   8  -9   3 86.1030  3.5981   1
   8  -9   3 85.0840  3.8107   4
   9  -9   3 53.7292  3.1356   4
   9  -9   3 51.0778  2.9022   1
   9 -10  -3 3.65568 1.53475   4
   9 -10  -3 2.86007 1.30137   1
   8 -10  -3 16.4398  2.1902   4
   8 -10  -3 15.7206  1.8099   1
   7 -10  -3 40.9631  2.4567   1
   6 -10  -3 197.771   5.858   1
   6 -10  -3 190.779   4.886   2
   5 -10  -3 2.21410 0.97448   1
   5 -10  -3 1.07952 0.79566   2
   4 -10  -3 135.061   4.269   1
   4 -10  -3 128.650   4.284   2
   3 -10  -3 0.06375 0.75319   2
   3 -10  -3 0.72938 0.76435   1
   3  10  -3 -1.8626  0.7345   3
   3  10  -3 1.21353 0.48849   2
   2 -10  -3 28.1462  1.8284   2
   2 -10  -3 27.2843  1.6575   1
   2  10  -3 27.1983  1.5687   2
  -2  10   3 26.1435  1.7730   2
  -2  10   3 25.6281  1.6504   3
   2  10  -3 24.2030  1.9670   3
  -1 -10   3 4.39053 1.04425   5
   1 -10  -3 3.03960 0.93641   2
  -1  10   3 2.78784 0.86602   2
  -1  10   3 2.88637 0.83695   3
   1  10  -3 3.29095 0.92880   3
   1  10  -3 3.68797 0.88449   2
   0 -10   3 88.8082  3.4116   2
   0 -10  -3 81.4817  3.3570   2
   0 -10   3 88.3596  3.8473   5
   0  10   3 82.3853  3.3317   3
   0  10   3 87.8382  3.3061   2
   0  10  -3 84.7012  3.3536   3
   0  10  -3 90.3296  3.2548   2
   1 -10   3 389.361  10.283   2
  -1  10  -3 390.880   9.993   3
   1  10   3 386.952  10.325   3
   1  10   3 392.945  10.144   2
  -1  10  -3 384.023  10.061   2
   2 -10   3 11.4349  1.7249   7
  -2  10  -3 15.4391  1.5652   2
   2  10   3 11.9248  1.5174   3
   3 -10   3 168.617   4.866   1
   3 -10   3 159.595   5.209   2
   3  10   3 162.628   4.780   2
   3  10   3 156.552   5.527   3
  -3  10  -3 170.107   5.272   2
   4 -10   3 40.7755  2.2949   2
   4 -10   3 40.9015  2.1560   1
   4  10   3 42.1959  1.4380   2
   4  10   3 39.1398  2.5939   3
   5 -10   3 225.176   6.354   1
   5 -10   3 212.473   6.400   2
   5  10   3 229.380   7.430   3
   6 -10   3 9.27679 1.15114   2
   6 -10   3 8.55128 1.37755   1
   6  10   3 9.32734 1.65629   3
   7 -10   3 2.14054 1.09445   4
   7 -10   3 1.82981 1.16961   1
   8 -10   3 6.83478 1.53204   4
   8 -10   3 8.74620 1.55862   1
   9 -10   3 2.91290 1.41463   4
   9 -10   3 3.93637 1.43217   1
   8 -11  -3 31.7578  2.4288   1
   8 -11  -3 29.5190  2.7545   4
   7 -11  -3 13.4184  1.7604   1
   6 -11  -3 91.2239  2.9262   2
   6 -11  -3 100.677   3.784   1
   5 -11  -3 6.16723 1.08680   2
   5 -11  -3 4.74510 1.18547   1
   4 -11  -3 44.0248  2.3199   1
   3 -11  -3 132.449   4.269   1
   3 -11  -3 127.264   4.535   2
   3  11  -3 131.945   3.654   2
   3  11  -3 132.705   5.079   3
   2 -11  -3 35.3408  2.2472   2
   2  11  -3 34.4607  2.3312   3
  -2  11   3 38.2597  2.2186   2
   2  11  -3 33.1752  1.8712   2
  -2  11   3 39.0821  2.0924   3
   1 -11  -3 63.0112  3.0063   2
   1  11  -3 65.1466  2.7136   2
  -1  11   3 68.4883  2.9329   3
   1  11  -3 61.0449  3.0459   3
  -1  11   3 60.8576  2.8895   2
   0 -11  -3 14.1806  1.6363   2
   0  11  -3 9.55085 1.45911   3
   0  11   3 12.4080  1.4952   2
   0  11  -3 15.5163  1.5781   2
   0  11   3 12.8565  1.5152   3
   1 -11   3 447.428  11.864   2
  -1  11  -3 456.515  11.706   2
   1  11   3 452.371  11.929   3
   1  11   3 459.183  11.762   2
  -1  11  -3 451.445  11.587   3
   2 -11   3 -0.1357  0.7928   2
   2  11   3 0.09168 0.63617   2
  -2  11  -3 0.73860 0.88754   2
   2  11   3 0.34553 0.88595   3
   3 -11   3 423.477  11.192   2
  -3  11  -3 422.812  11.112   2
   3  11   3 408.955  10.566   2
   3  11   3 422.922  11.572   3
   4 -11   3 29.9239  2.0814   2
   4 -11   3 30.9291  1.9686   1
   4  11   3 25.7846  2.2702   3
   4  11   3 26.8930  1.1985   2
   5 -11   3 1.16232 0.99354   1
   5 -11   3 1.76802 0.93866   2
   5  11   3 -0.0158  1.0123   3
   6 -11   3 43.7884  2.2145   2
   6 -11   3 40.1683  2.4275   1
   6  11   3 42.9707  3.0992   3
   7 -11   3 36.8903  2.5424   4
   7 -11   3 32.7633  2.3298   1
   8 -11   3 176.219   6.089   4
   8 -11   3 175.306   5.846   1
   8 -12  -3 -0.0537  1.2436   1
   8 -12  -3 -0.8225  1.1761   4
   7 -12  -3 4.17894 1.43691   1
   6 -12  -3 21.8584  2.0539   1
   6 -12  -3 21.8787  1.4357   2
   5 -12  -3 62.4701  2.9246   1
   5 -12  -3 57.6239  2.6876   2
   4 -12  -3 37.6726  2.2263   1
   4 -12  -3 37.0550  2.2224   2
   3 -12  -3 129.198   4.666   2
   3  12  -3 128.469   3.648   2
   2 -12  -3 39.1059  2.5019   2
  -2  12   3 46.1829  2.5480   2
   2  12  -3 39.4286  2.6183   3
   2  12  -3 39.6807  2.0971   2
   1 -12  -3 0.55379 0.90595   2
   1  12  -3 0.89931 0.98017   3
   1  12  -3 0.41467 0.67020   2
  -1  12   3 -0.3569  0.7314   3
  -1  12   3 1.05165 1.01731   2
   0 -12  -3 136.859   4.944   2
   0  12   3 139.125   4.833   2
   0  12  -3 141.829   4.760   2
   0  12   3 137.673   4.873   3
   0  12  -3 135.776   4.896   3
   1 -12   3 75.7582  3.5058   2
  -1  12  -3 74.2783  3.2285   2
   1  12   3 76.7656  3.3250   2
  -1  12  -3 76.8981  3.2980   3
   1  12   3 70.0360  3.3947   3
   2 -12   3 97.3032  3.9947   2
  -2  12  -3 96.9745  3.8383   2
   2  12   3 95.1456  4.1520   3
   2  12   3 94.6750  3.6829   2
   3 -12   3 12.6688  1.6823   2
  -3  12  -3 16.3334  1.8140   2
   3  12   3 14.9130  1.9515   3
   3  12   3 14.0811  1.4120   2
   4 -12   3 5.22113 1.26278   2
   4  12   3 5.71612 0.62744   2
   4  12   3 6.17301 1.46128   3
   5 -12   3 22.4341  1.8327   2
   5  12   3 24.4467  2.6182   3
   6 -12   3 2.57248 1.23334   1
   6 -12   3 0.34181 0.93192   2
   7 -12   3 32.8856  2.5388   4
   7 -12   3 33.9595  2.4071   1
   8 -12   3 2.17465 1.36674   1
   8 -12   3 0.73026 1.22126   4
   7 -13  -3 204.477   6.574   1
   6 -13  -3 0.59733 0.78641   2
   6 -13  -3 2.12967 1.24295   1
   5 -13  -3 43.7834  2.4576   2
   4 -13  -3 39.5781  2.4889   2
   3 -13  -3 14.4962  1.8340   2
   3  13  -3 14.8113  1.1235   2
   2 -13  -3 108.837   4.410   2
  -2  13   3 120.080   4.542   2
   2  13  -3 113.261   3.927   2
   1 -13  -3 36.9231  2.5530   2
  -1  13   3 41.1774  2.5306   2
  -1  13   3 37.0521  2.4138   3
   1  13  -3 35.3638  2.5155   3
   0 -13  -3 253.136   7.808   2
   0  13   3 252.386   7.645   2
   0  13  -3 259.836   7.525   2
   0  13   3 254.565   7.740   3
   0  13  -3 252.092   7.724   3
   1 -13   3 46.0645  2.8183   2
   1  13   3 43.1900  2.5753   2
  -1  13  -3 44.3137  2.5224   2
   1  13   3 45.6058  2.7734   3
   2 -13   3 49.9170  2.9236   2
  -2  13  -3 49.5206  2.7186   2
   2  13   3 48.7981  2.6370   2
   2  13   3 47.3970  2.9380   3
   3 -13   3 3.67717 1.29745   2
   3  13   3 4.81711 1.09393   2
  -3  13  -3 3.31781 1.27987   2
   3  13   3 4.02808 1.35163   3
   4 -13   3 59.0416  3.1027   2
   5 -13   3 0.40250 0.93619   2
   6 -13   3 32.5720  2.1574   2
   6 -14  -3 9.83920 1.26574   2
   5 -14  -3 31.5678  2.2420   2
   4 -14  -3 76.4996  3.5138   2
   3 -14  -3 37.5768  2.5447   2
   3  14  -3 34.4709  1.5095   2
   2 -14  -3 53.5063  3.1143   2
  -2  14   3 52.7595  3.0921   2
   2  14  -3 52.2893  2.5831   2
   1 -14  -3 42.0177  2.7968   2
  -1  14   3 39.9155  2.7117   2
   1  14  -3 41.0002  2.4477   2
   0  14  -3 172.893   5.648   2
   0  14   3 159.783   5.856   3
   0  14   3 164.055   5.748   2
   1 -14   3 150.350   5.606   2
   1  14   3 150.847   5.698   3
   1  14   3 154.968   5.441   2
  -1  14  -3 152.469   5.374   2
   2 -14   3 16.7663  2.0360   2
   2  14   3 18.4599  2.2258   3
  -2  14  -3 20.9570  2.1715   2
   2  14   3 13.8763  1.7468   2
   3 -14   3 1.09452 1.16305   2
   3  14   3 -0.5146  0.8591   2
  -3  14  -3 -0.2586  1.1770   2
   4 -14   3 35.7282  2.6054   2
   5 -14   3 62.0427  3.1268   2
   6 -14   3 16.8009  1.7915   2
   5 -15  -3 1.45732 1.16393   2
   4 -15  -3 13.4526  1.8746   2
   3 -15  -3 29.3109  2.4005   2
   2 -15  -3 6.34799 1.58485   2
  -2  15   3 5.25691 1.52711   2
   2  15  -3 4.12861 1.16333   2
   1 -15  -3 68.9666  3.6786   2
  -1  15   3 71.8486  3.6572   2
   1  15  -3 73.4190  3.3467   2
   0  15   3 12.7657  1.8517   2
   0  15   3 13.2330  1.8780   3
   0  15  -3 11.9514  1.7573   2
   1  15   3 200.883   6.535   2
  -1  15  -3 190.089   6.505   2
   2 -15   3 3.56707 1.44438   2
  -2  15  -3 4.09381 1.41628   2
   2  15   3 3.09072 1.22214   2
   3 -15   3 117.276   4.880   2
  -3  15  -3 117.571   4.858   2
   3  15   3 113.277   3.948   2
   4 -15   3 89.5318  4.1348   2
   5 -15   3 9.45049 1.59693   2
   4 -16  -3 34.0995  2.5428   2
   3 -16  -3 38.0915  2.7850   2
   2 -16  -3 1.73427 1.40043   2
  -2  16   3 4.94584 1.58837   2
   2  16  -3 4.20672 1.14927   2
   1 -16  -3 -0.7530  1.1404   2
   1  16  -3 0.60162 1.12465   2
  -1  16   3 1.54525 1.38603   2
   0  16  -3 29.3784  2.3806   2
   0  16   3 29.8832  2.5096   2
  -1  16  -3 11.6723  1.7896   2
   2 -16   3 2.01281 1.42137   2
   2  16   3 4.91215 1.39986   2
  -2  16  -3 6.52483 1.67095   2
   3 -16   3 2.80802 1.51095   2
   3  16   3 5.30168 1.13443   2
  -3  16  -3 3.66141 1.52666   2
   4 -16   3 -0.3771  1.2197   2
   2 -17  -3 13.1903  2.1924   2
  -2  17   3 9.77656 1.95382   2
   2  17  -3 10.0750  1.3679   2
   1 -17  -3 21.4292  2.5939   2
  -1  17   3 23.4473  2.5046   2
   1  17  -3 19.0054  2.0619   2
   0  17   3 107.894   4.691   2
  -1  17  -3 -0.1772  1.2157   2
   1  17   3 -1.0131  1.0793   2
   2 -17   3 104.233   4.879   2
  -2  17  -3 106.606   4.802   2
   2  17   3 113.944   4.353   2
  11   0  -4 32.3004  1.8280   1
  11   0  -4 27.7323  2.6036   4
  10   0  -4 138.063   5.038   4
   9   0  -4 23.6358  1.9240   4
   8   0  -4 75.3820  3.1534   4
   7   0  -4 0.37828 0.70879   4
  -6   0   4 982.113  21.265   6
   6   0  -4 947.092  21.246   4
  -5   0   4 160.948   4.186   6
   5   0  -4 151.993   4.285   4
  -5   0   4 159.421   4.771   7
   4   0  -4 102.350   2.962   4
  -4   0   4 105.727   2.925   6
  -4   0   4 106.434   3.168   7
  -3   0   4 2666.37   73.86   7
  -3   0   4 2713.61   56.91   6
   1   0  -4 1653.26   45.11   7
  -1   0   4 1642.78   45.34   7
  -1   0   4 1597.03   42.73   5
   0   0  -4 2024.62   52.10   5
   0   0   4 2037.90   52.09   5
   0   0  -4 1973.31   56.21   7
  -1   0  -4 1443.27   37.70   5
   1   0   4 1500.37   32.87   3
  -2   0  -4 162.643   5.001   7
   2   0   4 168.503   4.003   2
   2   0   4 162.673   3.863   3
   3   0   4 66.5117  1.8442   3
   3   0   4 66.0585  1.7741   2
  -3   0  -4 66.8560  2.4312   7
   4   0   4 575.011  12.908   4
  -4   0  -4 586.943  16.730   7
   4   0   4 598.541  13.170   3
  -4   0  -4 574.982  12.522   6
   5   0   4 9.33806 0.93454   4
   6   0   4 423.905  10.111   4
   7   0   4 82.4974  3.0968   4
   8   0   4 147.922   4.806   4
   9   0   4 12.8836  1.6242   4
  10   0   4 109.075   4.395   4
  10   0   4 106.731   3.779   1
  11   0   4 20.6261  1.9187   1
  11   0   4 21.7391  2.4015   4
  11  -1  -4 15.2219  1.4907   1
  11  -1  -4 16.7713  2.1446   4
  11   1  -4 14.6802  1.9781   4
  10  -1  -4 8.54671 1.04552   1
  10  -1  -4 9.57072 1.65177   4
  10   1  -4 8.00455 1.51508   4
   9  -1  -4 14.6699  1.7605   4
   9   1  -4 15.7386  1.7579   4
   8  -1  -4 16.8175  1.6667   4
   8   1  -4 17.5830  1.7046   4
   7  -1  -4 464.393  11.242   4
   7   1  -4 460.498  11.088   4
  -6  -1   4 498.082  11.345   6
  -6  -1   4 494.009  14.576   5
   6  -1  -4 480.568  11.560   4
  -6   1   4 495.707  11.432   6
   6   1  -4 495.706  11.487   4
   5  -1  -4 33.2508  1.6758   4
  -5  -1   4 33.5336  1.4807   6
  -5  -1   4 36.0814  1.3339   7
  -5   1   4 40.8040  1.6312   6
   5   1  -4 33.3666  1.5812   4
  -4   1   4 1424.83   36.85   5
  -4   1   4 1421.07   38.75   7
   4   1  -4 1378.76   29.75   4
  -4   1   4 1393.75   30.20   6
  -3   1   4 3287.47   69.80   6
  -3   1   4 3143.56   83.19   5
  -3   1   4 3316.29   90.31   7
   2  -1  -4 24.4296  0.8512   7
  -2   1   4 24.6770  0.9809   6
  -2   1   4 25.8838  0.8946   3
  -2   1   4 24.2525  1.1373   5
  -1  -1   4 528.145  14.232   7
   1  -1  -4 522.188  13.486   5
  -1   1   4 491.544  13.466   5
  -1   1   4 523.926  11.449   3
  -1   1   4 507.614  11.153   6
   0  -1   4 59.2172  1.9361   7
   0  -1  -4 58.8869  1.9216   5
   0   1  -4 55.3741  1.9146   7
   0   1   4 59.7642  1.9210   5
   0   1   4 58.1093  1.5567   3
   0   1  -4 58.6038  1.5667   5
   0   1   4 57.5588  1.4705   6
   1  -1   4 594.049  13.285   3
   1  -1   4 596.582  16.978   7
  -1  -1  -4 609.529  15.917   5
   1   1   4 600.103  15.910   5
   1   1   4 622.780  13.478   3
  -1   1  -4 614.941  16.990   7
  -2  -1  -4 172.873   5.412   5
   2  -1   4 185.393   4.143   3
   2  -1   4 191.713   5.592   7
  -2   1  -4 184.989   5.610   7
  -2   1  -4 186.410   4.126   3
   2   1   4 179.786   4.406   2
   2   1   4 185.352   4.446   3
   3  -1   4 474.272  10.413   3
  -3  -1  -4 460.329  13.039   5
   3  -1   4 468.030  10.795   2
  -3   1  -4 463.874  13.573   7
   3   1   4 469.751  10.607   2
  -3   1  -4 475.700  10.380   3
   3   1   4 484.701  10.800   3
  -4  -1  -4 984.462  27.037   5
  -4  -1  -4 975.847  21.320   6
  -4   1  -4 1048.17   28.43   7
   4   1   4 1030.97   22.56   3
   4   1   4 1001.56   21.68   4
  -5  -1  -4 223.027   7.362   5
   5   1   4 215.852   5.620   4
   5   1   4 225.664   5.645   3
   6  -1   4 119.996   3.801   4
   6   1   4 126.362   3.828   4
   7  -1   4 99.2093  3.4677   4
   7   1   4 94.2773  3.4505   4
   8  -1   4 11.6225  1.2140   1
   8  -1   4 14.4686  1.6198   4
   8   1   4 12.6139  1.4892   4
   9  -1   4 15.5011  1.7937   4
   9  -1   4 19.2455  1.5755   1
   9   1   4 17.4817  1.8869   4
  10  -1   4 2.57229 1.17488   4
  10  -1   4 2.68045 1.07035   1
  10   1   4 1.66060 1.13126   4
  11  -1   4 30.0421  2.1866   1
  11  -1   4 30.0735  2.5657   4
  11   1   4 28.4641  2.1249   1
  11   1   4 31.1891  2.5600   4
  11  -2  -4 138.847   5.411   4
  11  -2  -4 143.445   4.493   1
  11   2  -4 148.527   5.335   4
  10  -2  -4 22.9423  2.3084   4
  10  -2  -4 19.0064  1.5279   1
  10   2  -4 23.6128  2.2054   4
   9  -2  -4 99.7636  4.1037   4
   9  -2  -4 110.911   3.265   1
   9   2  -4 111.427   4.058   4
   8  -2  -4 1.26250 0.84044   4
   8  -2  -4 0.98512 0.52681   1
   8   2  -4 0.70269 0.81027   4
   7  -2  -4 362.697   9.163   4
   7   2  -4 349.046   8.855   4
  -7   2   4 362.468   8.822   6
  -6  -2   4 421.927  12.802   5
  -6  -2   4 425.924   9.904   6
   6  -2  -4 421.705  10.250   4
   6   2  -4 433.649  10.040   4
  -6   2   4 419.530  10.052   6
  -5  -2   4 163.086   5.698   5
  -5   2   4 166.643   4.413   6
   5   2  -4 158.458   4.304   4
  -5   2   4 164.233   4.116   3
  -4  -2   4 24.8576  1.6243   5
  -4   2   4 28.1518  1.0534   3
  -4   2   4 24.5450  1.5349   5
   4   2  -4 27.1436  1.1914   4
  -4   2   4 23.2314  1.2046   6
  -3  -2   4 10.9296  0.9569   5
   3  -2  -4 13.5191  0.6904   7
  -3   2   4 12.9943  0.8218   6
  -3   2   4 14.1530  1.0008   5
  -3   2   4 12.7633  0.6457   3
  -2  -2   4 510.188  12.983   5
   2  -2  -4 459.306  13.054   5
   2  -2  -4 497.886  10.803   2
   2  -2  -4 489.700  13.728   7
  -2   2   4 454.398  13.036   5
  -2   2   4 484.240  10.762   6
  -2   2   4 500.433  10.892   3
   1  -2  -4 -2.9347  0.2152   2
   1  -2  -4 -2.0590  0.4043   5
  -1  -2   4 -1.3997  0.4078   5
  -1   2   4 -1.4339  0.3634   6
   1   2  -4 -1.2666  0.3960   5
  -1   2   4 -1.8899  0.3104   3
   0  -2  -4 202.526   6.014   5
   0  -2   4 202.271   6.204   7
   0  -2   4 203.206   5.579   5
   0   2   4 198.777   6.024   5
   0   2  -4 204.987   5.643   5
   0   2  -4 207.284   6.227   7
   0   2   4 205.110   4.942   3
   0   2   4 201.583   4.744   6
  -1  -2  -4 193.496   5.568   5
   1  -2   4 197.515   5.826   7
   1   2   4 197.340   4.642   3
  -1   2  -4 190.679   5.813   7
  -1   2  -4 194.846   5.286   5
   1   2   4 167.545   5.474   5
  -2  -2  -4 175.064   5.351   5
   2  -2   4 171.806   4.415   2
   2  -2   4 175.629   3.895   3
   2  -2   4 181.649   5.506   7
   2   2   4 175.427   4.300   2
  -2   2  -4 186.115   5.195   5
   2   2   4 173.193   4.415   3
  -2   2  -4 171.904   5.518   7
   3  -2   4 72.9726  2.1766   2
   3  -2   4 79.9241  2.1781   1
   3  -2   4 76.0933  2.7752   7
  -3  -2  -4 72.4210  2.9425   5
   3   2   4 76.8569  2.3507   3
  -3   2  -4 78.0591  2.8953   7
   3   2   4 73.8113  1.9195   2
   4  -2   4 1704.58   39.16   2
   4  -2   4 1852.47   39.15   2
   4  -2   4 1733.77   39.02   1
   4  -2   4 1764.10   37.24   4
  -4  -2  -4 1768.63   46.17   5
  -4  -2  -4 1775.74   37.06   6
   4   2   4 1747.48   38.97   3
  -4   2  -4 1767.73   48.99   7
   4   2   4 1731.52   37.15   4
  -5  -2  -4 210.937   7.323   5
   5  -2   4 221.567   5.699   4
   5  -2   4 222.198   5.530   1
   5   2   4 228.222   5.830   3
   5   2   4 218.259   5.603   4
   6  -2   4 2.13209 0.64074   4
   6  -2   4 0.05538 0.51318   1
   6   2   4 -0.1270  0.5371   4
   7  -2   4 308.648   7.953   4
   7  -2   4 302.781   7.650   1
   7   2   4 301.885   7.844   4
   8  -2   4 88.4855  3.4739   4
   8  -2   4 85.2829  3.0570   1
   8   2   4 88.1086  3.4082   4
   9  -2   4 120.770   3.995   1
   9  -2   4 118.679   4.497   4
   9   2   4 126.215   4.468   4
  10  -2   4 13.1814  1.8062   4
  10  -2   4 11.6655  1.4715   1
  10   2   4 12.8359  1.7845   4
  11  -2   4 118.399   4.310   1
  11  -2   4 117.997   4.866   4
  11   2   4 124.795   4.849   4
  11  -3  -4 4.50009 1.52876   4
  11  -3  -4 6.86881 1.25041   1
  11   3  -4 6.07548 1.45651   4
  10  -3  -4 0.19258 0.89898   1
  10  -3  -4 0.01675 1.09380   4
  10   3  -4 0.26157 1.04228   4
   9  -3  -4 81.8759  2.8185   1
   9  -3  -4 81.1705  3.6958   4
   9   3  -4 81.7293  3.4039   4
   8  -3  -4 88.8826  3.6178   4
   8  -3  -4 88.2556  2.7682   1
   8   3  -4 89.5491  3.3636   4
   7  -3  -4 53.0536  2.5315   4
   7  -3  -4 52.3704  1.8227   1
   7   3  -4 50.8674  2.2875   4
  -7   3   4 53.3676  2.3082   6
   6  -3  -4 27.9475  1.1635   1
   6   3  -4 27.9308  1.5495   4
  -6   3   4 30.4840  1.6460   6
   5  -3  -4 202.690   4.906   1
  -5  -3   4 206.188   6.863   5
  -5   3   4 202.927   5.406   6
  -5   3   4 214.877   5.010   3
   5   3  -4 204.647   5.204   4
  -4  -3   4 77.9177  3.2021   5
   4  -3  -4 77.9979  2.0763   1
   4  -3  -4 80.9150  2.7054   7
   4   3  -4 77.8510  2.3134   4
  -4   3   4 80.9764  2.1889   3
  -4   3   4 76.6583  3.1688   5
  -4   3   4 80.2309  2.5601   6
   3  -3  -4 254.318   7.748   7
   3  -3  -4 254.017   7.734   5
   3  -3  -4 261.230   6.016   1
  -3  -3   4 257.491   7.620   5
  -3   3   4 268.584   6.094   3
  -3   3   4 257.142   7.708   5
  -3   3   4 270.385   6.304   6
   2  -3  -4 2.37574 0.33366   2
  -2  -3   4 1.97450 0.48871   5
   2  -3  -4 2.76545 0.53177   5
   2  -3  -4 2.07254 0.31920   1
   2   3  -4 1.98784 0.49002   5
  -2   3   4 2.44770 0.42055   6
  -2   3   4 1.64722 0.44722   5
  -1  -3   4 14.4698  0.9144   5
   1  -3  -4 13.8452  0.9271   5
   1  -3  -4 13.2439  0.7184   2
   1   3  -4 15.7823  0.5930   2
   1   3  -4 16.0681  0.8631   5
  -1   3   4 14.4002  0.7069   3
  -1   3   4 13.5794  0.9587   5
  -1   3   4 14.2623  0.7701   6
   0  -3  -4 47.7039  2.0496   5
   0  -3   4 47.7545  1.9510   7
   0  -3   4 46.7853  1.6846   5
   0   3   4 50.5783  1.5656   3
   0   3  -4 51.7289  1.8199   5
   0   3   4 48.8797  1.5163   6
   1  -3   4 15.1724  0.9699   7
  -1  -3  -4 15.3588  1.1239   5
   1   3   4 13.5471  0.7821   3
  -1   3  -4 14.2735  0.9859   7
  -1   3  -4 16.2629  0.8516   5
   1   3   4 15.6197  0.8178   2
   1   3   4 12.7625  0.9965   5
  -2  -3  -4 561.530  16.125   5
   2  -3   4 596.517  17.122   7
   2  -3   4 606.134  13.832   2
   2  -3   4 613.916  13.524   1
   2  -3   4 615.406  13.100   3
   2   3   4 599.802  13.667   2
  -2   3  -4 604.505  17.185   7
  -2   3  -4 587.613  15.911   5
   2   3   4 583.693  13.696   3
   3  -3   4 99.6810  2.9953   2
   3  -3   4 107.241   3.816   7
   3  -3   4 103.859   2.924   4
  -3  -3  -4 109.091   3.946   5
   3   3   4 120.386   3.300   3
   3   3   4 108.917   2.727   2
  -3   3  -4 106.943   3.913   7
   3   3   4 105.612   3.922   5
  -3   3  -4 111.527   3.748   5
  -4  -3  -4 788.810  21.830   5
   4  -3   4 810.811  22.739   7
   4  -3   4 781.051  17.430   4
   4  -3   4 807.337  18.111   1
   4  -3   4 798.315  18.170   2
  -4   3  -4 783.120  21.597   5
   4   3   4 795.719  17.347   4
   4   3   4 790.498  18.359   3
  -4   3  -4 826.562  22.985   7
   5  -3   4 722.399  17.053   1
   5  -3   4 752.258  16.640   4
  -5  -3  -4 742.563  20.863   5
   5   3   4 733.650  16.472   4
   5   3   4 776.934  17.457   3
   6  -3   4 129.275   3.985   4
   6  -3   4 123.700   3.677   1
   6   3   4 125.527   3.827   4
   6   3   4 128.857   4.034   3
   7  -3   4 68.1201  2.4986   1
   7  -3   4 64.4027  2.7721   4
   7   3   4 68.4580  2.7715   4
   8  -3   4 22.9100  1.6050   1
   8  -3   4 21.7941  1.7618   4
   8   3   4 17.8323  1.7384   4
   9  -3   4 17.1865  1.6273   1
   9  -3   4 18.3647  1.9840   4
   9   3   4 17.6401  1.8454   4
  10  -3   4 11.1307  1.8208   4
  10  -3   4 15.0056  1.6717   1
  10   3   4 16.8477  1.9185   4
  11  -3   4 68.9182  3.2129   1
  11  -3   4 74.2897  3.7370   4
  11  -4  -4 18.4846  2.3566   4
  11  -4  -4 19.8456  1.7917   1
  11   4  -4 16.2571  1.9928   4
  10  -4  -4 131.435   5.215   4
  10  -4  -4 133.149   4.286   1
  10   4  -4 139.405   4.839   4
   9  -4  -4 30.7154  2.2885   4
   9  -4  -4 29.9227  1.7781   1
   9   4  -4 29.6480  2.0642   4
   8  -4  -4 183.205   5.778   4
   8  -4  -4 173.436   4.829   1
   8   4  -4 173.641   5.225   4
   7  -4  -4 0.47723 0.59172   1
   7  -4  -4 0.60838 0.74046   4
   7   4  -4 1.01405 0.70459   4
  -7   4   4 1.19503 0.80511   6
   6  -4  -4 7.96431 0.78481   1
  -6   4   4 6.01258 0.98083   6
   6   4  -4 5.96096 0.87755   4
   5  -4  -4 85.5655  2.4949   1
   5  -4  -4 85.5446  2.9956   7
  -5  -4   4 86.8338  3.7064   5
   5   4  -4 86.7354  2.6492   4
  -5   4   4 84.2927  2.8837   6
  -4  -4   4 72.7447  3.0015   5
   4  -4  -4 65.7886  2.5931   7
   4  -4  -4 66.8573  2.0169   1
  -4   4   4 68.4837  1.9345   3
   4   4  -4 66.6410  2.0450   4
  -4   4   4 62.6028  2.3097   6
   3  -4  -4 1079.74   28.68   5
  -3  -4   4 1067.28   28.44   5
   3  -4  -4 1087.28   30.31   7
   3  -4  -4 1071.10   24.00   1
   3  -4  -4 1093.31   24.19   2
   3   4  -4 1065.76   28.47   5
  -3   4   4 1095.09   23.80   3
  -3   4   4 1058.71   23.53   6
   2  -4  -4 0.37301 0.31498   1
   2  -4  -4 0.89872 0.37109   2
   2  -4  -4 1.30511 0.57664   5
  -2   4   4 1.54310 0.41114   3
   2   4  -4 2.55692 0.33358   1
  -2   4   4 1.27604 0.48657   6
  -1  -4   4 403.521  11.107   5
   1  -4  -4 410.130   9.581   2
   1  -4  -4 398.978  11.335   5
   1   4  -4 414.907   9.373   2
  -1   4   4 403.226   9.247   6
  -1   4   4 372.299  11.385   5
   1   4  -4 406.779   9.239   1
   1   4  -4 416.331  11.050   5
   1   4  -4 401.036   9.608   3
  -1   4   4 414.725   9.385   3
   0  -4   4 1072.39   27.55   5
   0  -4  -4 1065.97   24.00   2
   0  -4  -4 1045.87   28.00   5
   0   4  -4 1092.96   27.70   5
   0   4  -4 1026.61   23.56   3
   0   4   4 1034.59   23.95   2
   0   4   4 1069.34   23.60   3
   0   4   4 1049.27   28.10   5
   1  -4   4 1392.46   30.38   2
   1  -4   4 1284.24   37.50   7
   1  -4   4 1320.46   34.76   5
  -1  -4  -4 1333.05   35.24   5
   1   4   4 1367.82   29.87   3
  -1   4  -4 1393.62   34.86   5
   1   4   4 1320.46   35.18   5
   1   4   4 1286.58   30.20   2
  -1   4  -4 1383.84   30.27   2
   2  -4   4 600.256  13.688   2
  -2  -4  -4 546.972  15.963   5
   2  -4   4 581.870  15.713   5
   2  -4   4 574.769  16.924   7
   2  -4   4 605.144  13.302   1
   2   4   4 575.828  13.459   2
   2   4   4 572.002  13.568   3
  -2   4  -4 598.324  17.045   7
   2   4   4 581.280  16.062   5
  -2   4  -4 588.540  15.709   5
   3  -4   4 881.066  19.317   1
   3  -4   4 870.155  19.659   2
   3  -4   4 872.824  24.403   7
  -3  -4  -4 806.683  23.003   5
  -3   4  -4 862.904  22.825   5
   3   4   4 851.621  19.265   2
   3   4   4 854.990  19.602   3
   3   4   4 818.506  23.087   5
  -3   4  -4 862.418  24.530   7
  -4  -4  -4 185.760   6.342   5
   4  -4   4 190.051   6.238   7
   4  -4   4 181.463   4.849   2
   4  -4   4 186.604   4.880   4
   4   4   4 191.259   5.290   3
  -4   4  -4 189.894   6.443   7
  -4   4  -4 184.070   6.086   5
   5  -4   4 0.37292 0.44721   7
   5  -4   4 1.48881 0.39745   2
   5  -4   4 0.48355 0.55928   1
  -5  -4  -4 0.61270 0.86959   5
   5  -4   4 -0.3246  0.4752   4
   5   4   4 -0.4113  0.5239   3
   6  -4   4 253.232   6.675   4
   6  -4   4 245.885   6.457   1
   6   4   4 252.961   6.980   3
   7  -4   4 2.99683 0.84423   1
   7  -4   4 2.96955 0.94989   4
   8  -4   4 137.078   4.769   4
   8  -4   4 145.880   4.440   1
   9  -4   4 235.206   6.699   1
   9  -4   4 238.310   7.208   4
  10  -4   4 119.991   4.750   4
  10  -4   4 116.293   4.189   1
  11  -4   4 4.41003 1.36551   1
  11  -4   4 4.93136 1.56882   4
  11  -5  -4 0.06965 1.23289   4
  11  -5  -4 0.66387 1.09360   1
  10  -5  -4 0.41921 0.98995   1
  10  -5  -4 0.18990 1.07901   4
   9  -5  -4 3.07080 1.25695   4
   9  -5  -4 4.40716 1.02938   1
   9   5  -4 4.09813 1.15609   4
   8  -5  -4 4.09624 0.93887   1
   8  -5  -4 3.13301 1.14027   4
   8   5  -4 3.06139 0.96819   4
   7  -5  -4 217.733   5.797   1
   7   5  -4 219.369   5.911   4
  -7   5   4 224.010   6.273   6
   6  -5  -4 218.637   5.599   1
  -6   5   4 217.640   6.041   6
   6   5  -4 214.275   5.601   4
  -5  -5   4 217.833   7.266   5
   5  -5  -4 214.617   5.492   1
   5   5  -4 218.366   5.395   4
  -5   5   4 216.611   5.887   6
   4  -5  -4 158.028   4.256   1
   4  -5  -4 168.203   5.596   7
   4  -5  -4 164.444   3.967   2
   4  -5  -4 169.174   4.013   2
  -4  -5   4 165.826   5.632   5
  -4   5   4 161.130   4.617   6
  -4   5   4 162.044   4.097   3
   3  -5  -4 499.597  14.695   5
  -3  -5   4 517.340  14.473   5
   3  -5  -4 525.606  15.435   7
   3  -5  -4 526.816  12.171   2
   3  -5  -4 515.158  12.015   1
   3   5  -4 532.154  11.687   1
  -3   5   4 515.485  12.046   6
  -3   5   4 516.401  14.692   5
   3   5  -4 533.875  14.553   5
  -3   5   4 528.013  11.885   3
   2  -5  -4 7.26150 0.74513   2
   2  -5  -4 6.61344 0.67382   1
  -2  -5   4 9.21770 1.08627   5
   2  -5  -4 7.12081 1.00277   5
  -2   5   4 6.50877 0.64991   3
  -2   5   4 7.91696 0.84912   6
  -2   5   4 7.33698 1.04684   5
   2   5  -4 7.00690 0.92912   5
   1  -5  -4 162.257   4.300   2
  -1  -5   4 159.672   5.042   5
   1  -5  -4 160.370   4.099   1
   1  -5  -4 160.313   5.244   5
   1   5  -4 154.996   4.371   3
  -1   5   4 158.552   4.155   3
  -1   5   4 150.581   5.339   5
   1   5  -4 160.257   4.006   1
   1   5  -4 158.325   4.063   2
   1   5  -4 159.314   4.973   5
  -1   5   4 152.239   4.227   2
   0  -5   4 6.54983 0.77956   5
   0  -5  -4 6.99481 1.00076   5
   0  -5  -4 7.39728 0.77657   2
   0   5  -4 9.39384 0.72832   2
   0   5  -4 6.58311 0.72259   3
   0   5   4 7.54172 0.74525   2
   0   5   4 7.17942 0.74931   3
   0   5  -4 6.34819 0.61831   1
   0   5   4 6.28633 1.01302   5
   1  -5   4 1.04244 0.46433   7
   1  -5   4 -0.1519  0.3681   2
   1  -5   4 0.87300 0.39292   5
  -1  -5  -4 0.59808 0.66484   5
  -1   5  -4 1.78661 0.42395   3
  -1   5  -4 0.77675 0.45413   5
   1   5   4 0.78269 0.64777   5
   1   5   4 1.48259 0.44758   2
   1   5   4 -0.1538  0.3046   3
   2  -5   4 1641.57   36.84   2
   2  -5   4 1578.92   45.58   7
  -2  -5  -4 1532.08   42.70   5
   2  -5   4 1646.98   42.40   5
   2  -5   4 1619.28   36.19   1
  -2   5  -4 1735.99   36.81   2
   2   5   4 1615.99   36.36   3
   2   5   4 1604.32   42.77   5
  -2   5  -4 1677.48   42.42   5
  -3  -5  -4 61.6759  2.8603   5
   3  -5   4 56.5474  1.9748   1
   3  -5   4 59.0683  2.7134   7
   3  -5   4 57.8042  2.1496   2
   3   5   4 51.5310  2.7032   5
   3   5   4 56.1451  1.8464   2
  -3   5  -4 58.5065  2.1366   2
  -3   5  -4 55.4797  2.5041   5
   3   5   4 57.8014  2.3331   3
   4  -5   4 537.412  12.792   1
   4  -5   4 574.583  16.350   7
  -4  -5  -4 518.238  15.643   5
   4  -5   4 556.483  13.007   2
   4   5   4 547.865  13.330   3
   5  -5   4 139.731   3.778   2
   5  -5   4 132.256   4.093   4
   5   5   4 138.763   4.489   3
   6  -5   4 304.809   7.930   4
   6  -5   4 303.999   7.788   1
   6   5   4 312.276   8.443   3
   7  -5   4 1.72012 0.83997   1
   7  -5   4 1.54920 0.81764   4
   8  -5   4 150.035   4.649   1
   8  -5   4 146.529   5.009   4
   9  -5   4 2.12156 1.17954   4
   9  -5   4 3.18842 1.13573   1
  10  -5   4 -0.1818  1.0915   4
  10  -5   4 0.81007 1.14310   1
  11  -5   4 6.80260 1.72655   4
  11  -5   4 8.69949 1.56955   1
  10  -6  -4 83.7999  4.0563   4
  10  -6  -4 79.9885  3.3041   1
   9  -6  -4 78.2389  3.8015   4
   9  -6  -4 75.4506  3.0120   1
   8  -6  -4 78.7042  2.9681   1
   8  -6  -4 80.2117  3.5890   4
   8   6  -4 75.3309  2.3132   1
   7  -6  -4 211.737   5.771   1
   7   6  -4 210.883   5.092   1
   6  -6  -4 111.847   3.417   1
   6   6  -4 109.691   2.816   1
  -5  -6   4 114.776   4.644   5
   5  -6  -4 109.634   3.343   1
   5   6  -4 113.594   2.870   1
  -4  -6   4 327.623  10.022   5
   4  -6  -4 328.074   8.065   1
   4  -6  -4 328.924  10.275   5
   4  -6  -4 329.483   7.975   2
   4  -6  -4 335.481  10.433   7
   4   6  -4 329.360   7.694   1
  -4   6   4 337.318   7.817   3
  -3  -6   4 55.1593  2.6945   5
   3  -6  -4 57.4211  2.7401   7
   3  -6  -4 52.8731  2.7026   5
   3  -6  -4 58.1209  2.0620   2
   3  -6  -4 52.2301  1.9449   1
   3   6  -4 55.7164  2.6133   5
   3   6  -4 55.5389  1.7523   1
  -3   6   4 55.7177  1.8661   3
  -2  -6   4 2283.08   59.16   5
   2  -6  -4 2316.31   51.23   2
   2  -6  -4 2267.89   50.54   1
  -2   6   4 2180.73   59.49   5
  -2   6   4 2321.99   51.22   2
  -2   6   4 2333.79   50.11   3
   2   6  -4 2264.02   50.41   1
   2   6  -4 2257.94   50.67   3
   2   6  -4 2282.14   51.48   2
   2   6  -4 2289.02   59.10   5
   1  -6  -4 5.58665 0.96016   5
  -1  -6   4 4.72590 0.89188   5
   1  -6  -4 5.07060 0.73158   2
   1  -6  -4 4.87166 0.66569   1
  -1   6   4 4.25144 0.66590   2
   1   6  -4 5.54555 0.63609   1
   1   6  -4 3.82553 0.70156   3
  -1   6   4 5.18699 0.68346   3
  -1   6   4 3.87501 0.98573   5
   1   6  -4 6.66087 0.98154   5
   0  -6   4 1401.22   31.64   2
   0  -6  -4 1371.64   31.60   2
   0  -6   4 1379.92   36.34   5
   0  -6  -4 1413.43   36.88   5
   0   6  -4 1411.89   31.45   2
   0   6  -4 1382.45   31.05   3
   0   6   4 1396.58   31.56   2
   0   6  -4 1375.67   31.11   1
   0   6  -4 1375.43   36.57   5
   0   6   4 1396.05   31.07   3
   0   6   4 1362.11   36.97   5
   1  -6   4 6.08660 0.95748   7
  -1  -6  -4 8.24427 0.86770   2
   1  -6   4 7.50385 0.91133   5
   1  -6   4 5.53584 0.76640   2
  -1   6  -4 7.27075 0.76275   3
  -1   6  -4 8.02943 0.78169   1
   1   6   4 5.20502 0.75551   3
  -1   6  -4 7.37736 1.01894   5
   1   6   4 8.39639 1.26609   5
   1   6   4 7.24475 0.79395   2
   2  -6   4 841.549  25.868   7
   2  -6   4 922.663  20.379   1
  -2  -6  -4 876.466  24.509   5
   2  -6   4 904.356  24.085   5
   2  -6   4 910.910  20.914   2
   2   6   4 916.925  20.792   3
   2   6   4 909.353  24.534   5
  -2   6  -4 898.350  24.117   5
  -3  -6  -4 103.672   4.281   5
   3  -6   4 100.680   3.301   2
   3  -6   4 104.145   3.093   1
   3  -6   4 106.198   4.257   7
   3  -6   4 101.287   3.955   5
  -3   6  -4 109.663   3.373   2
   3   6   4 100.914   3.545   3
   3   6   4 104.743   3.028   2
  -3   6  -4 107.029   3.983   5
   4  -6   4 122.001   3.555   1
   4  -6   4 127.251   4.767   7
  -4  -6  -4 117.274   4.820   5
   4  -6   4 110.901   3.598   2
   4   6   4 121.727   4.090   3
   5  -6   4 516.094  12.653   1
   5  -6   4 522.833  12.411   4
   5  -6   4 547.787  12.690   2
   5   6   4 539.288  13.392   3
   6  -6   4 8.43640 1.07255   1
   6  -6   4 8.81222 1.22451   4
   6  -6   4 9.32583 0.67830   2
   6   6   4 8.32137 1.31147   3
   7  -6   4 101.415   3.430   1
   8  -6   4 4.15295 1.06064   1
   8  -6   4 2.58461 1.10048   4
   9  -6   4 161.426   5.615   4
   9  -6   4 156.768   5.097   1
  10  -6   4 24.3684  2.5024   4
  10  -6   4 25.1001  2.0947   1
  10  -7  -4 4.20279 1.50457   4
  10  -7  -4 2.23448 1.21287   1
   9  -7  -4 1.15591 1.07446   1
   9  -7  -4 1.35398 1.14159   4
   8  -7  -4 28.3541  1.8902   1
   8  -7  -4 27.9554  2.3412   4
   7  -7  -4 244.850   6.572   1
   7   7  -4 237.949   6.036   1
   6  -7  -4 196.128   5.454   1
   6   7  -4 201.277   5.071   1
   5  -7  -4 429.492   9.887   2
   5   7  -4 425.887  10.049   1
   4  -7  -4 320.053   7.820   2
  -4  -7   4 315.274   9.788   5
   4  -7  -4 305.536   7.793   1
   4   7  -4 307.071   7.536   1
   3  -7  -4 344.992   8.674   1
   3  -7  -4 366.016  11.429   7
  -3  -7   4 349.308  10.665   5
   3  -7  -4 364.782  10.976   5
   3   7  -4 350.364   9.404   3
   3   7  -4 352.646   8.540   1
   3   7  -4 344.327  10.617   5
  -3   7   4 370.697   8.597   3
   2  -7  -4 106.293   3.445   2
   2  -7  -4 112.002   3.257   1
   2  -7  -4 108.327   4.290   5
  -2  -7   4 105.381   4.202   5
   2   7  -4 108.671   4.123   5
  -2   7   4 109.186   3.254   3
   2   7  -4 109.446   3.712   3
   2   7  -4 106.639   3.163   1
   2   7  -4 109.905   3.062   2
  -2   7   4 105.330   3.427   2
   1  -7  -4 4.04414 0.70502   1
  -1  -7   4 4.37351 0.88372   5
   1  -7  -4 3.52197 0.72208   2
   1  -7  -4 4.46498 0.91545   5
  -1   7   4 4.19880 0.69896   3
  -1   7   4 3.70492 1.13090   5
  -1   7   4 3.37443 0.71520   2
   0  -7   4 8.61679 1.09902   5
   0  -7  -4 14.1563  1.5728   5
   0  -7  -4 9.31054 1.01279   2
   0   7   4 7.77012 0.95040   2
   0   7   4 7.68758 1.33907   5
   0   7  -4 7.91067 1.20725   5
   0   7  -4 8.93879 0.95700   3
   0   7  -4 8.17614 0.87715   2
   0   7   4 8.18689 0.96240   3
   1  -7   4 118.502   3.232   1
   1  -7   4 102.793   4.415   7
  -1  -7  -4 112.186   3.580   2
   1  -7   4 115.766   4.105   5
  -1  -7  -4 103.824   4.448   5
   1  -7   4 116.849   3.651   2
  -1   7  -4 111.396   3.404   3
  -1   7  -4 114.782   3.384   1
   1   7   4 111.358   3.478   2
   1   7   4 111.092   3.630   3
  -1   7  -4 115.916   4.374   5
   1   7   4 107.978   4.501   5
  -1   7  -4 112.245   3.473   2
  -2  -7  -4 468.092  11.586   2
  -2  -7  -4 468.914  14.009   5
   2  -7   4 459.744  11.159   1
   2  -7   4 486.897  11.718   2
   2  -7   4 470.636  13.462   5
   2  -7   4 462.706  14.535   7
  -2   7  -4 482.215  13.653   5
   2   7   4 479.079  11.749   3
  -2   7  -4 472.626  11.095   3
   3  -7   4 927.425  25.224   5
   3  -7   4 951.385  21.757   2
   3  -7   4 936.734  21.208   1
  -3  -7  -4 930.544  25.648   5
   3  -7   4 851.705  26.929   7
  -3   7  -4 961.716  21.745   2
   3   7   4 940.066  21.324   2
   3   7   4 913.734  21.766   3
   4  -7   4 33.8675  1.6819   1
   4  -7   4 32.7785  1.7300   2
   4   7   4 35.0659  2.0605   3
   4   7   4 32.8473  1.0613   2
   5  -7   4 109.389   3.518   1
   5  -7   4 113.676   3.527   2
   5   7   4 105.742   4.118   3
   6  -7   4 100.902   2.964   2
   6  -7   4 105.227   3.684   4
   6  -7   4 99.1257  3.4528   1
   6   7   4 98.3297  4.0379   3
   7  -7   4 1.48938 0.89553   4
   7  -7   4 3.15483 0.97881   1
   7   7   4 0.28761 0.88496   3
   8  -7   4 0.85256 1.01171   4
   8  -7   4 2.02570 1.00655   1
   9  -7   4 3.36792 1.27970   4
   9  -7   4 3.72505 1.12091   1
  10  -7   4 2.33033 1.32357   4
  10  -7   4 0.63345 0.71348   1
  10  -8  -4 17.6409  1.8925   1
  10  -8  -4 22.6045  2.5909   4
   9  -8  -4 31.3703  2.8578   4
   9  -8  -4 33.2009  2.2301   1
   8  -8  -4 171.191   5.948   4
   8  -8  -4 163.722   5.191   1
   7  -8  -4 3.60899 0.91491   1
   7   8  -4 2.50897 0.74897   1
   6  -8  -4 13.5305  1.3437   1
   6   8  -4 13.0541  1.1511   1
   5  -8  -4 133.677   3.672   2
   5  -8  -4 131.435   4.047   1
   5   8  -4 129.966   3.811   1
   4  -8  -4 174.570   4.987   2
  -4  -8   4 182.152   6.508   5
   4  -8  -4 172.832   4.951   1
   4   8  -4 177.043   4.803   1
   3  -8  -4 775.033  18.197   2
   3  -8  -4 769.585  22.882   7
   3  -8  -4 758.956  17.816   1
  -3  -8   4 751.744  21.408   5
   3   8  -4 745.879  18.518   3
   3   8  -4 758.029  17.717   1
  -3   8   4 803.601  17.671   3
   2  -8  -4 1240.63   28.64   2
   2  -8  -4 1214.03   28.05   1
  -2  -8   4 1221.41   33.19   5
   2  -8  -4 1271.49   33.49   5
   2   8  -4 1227.45   33.12   5
   2   8  -4 1223.98   28.12   2
  -2   8   4 1250.59   27.94   3
   2   8  -4 1237.02   28.56   3
  -2   8   4 1250.30   28.59   2
  -1  -8   4 866.939  23.254   5
   1  -8  -4 865.311  20.136   2
   1  -8  -4 897.683  23.614   5
   1  -8  -4 878.926  19.603   1
   1   8  -4 722.269  19.648   2
   1   8  -4 854.189  19.609   1
   1   8  -4 860.078  19.990   3
  -1   8   4 860.563  19.676   3
   1   8  -4 844.242  23.250   5
  -1   8   4 850.630  20.016   2
   0  -8  -4 36.9855  1.7274   1
   0  -8  -4 38.1961  1.9984   2
   0  -8  -4 39.6567  2.4620   5
   0  -8   4 39.4200  2.1798   5
   0  -8   4 46.5918  2.1207   2
   0   8   4 39.7348  1.9639   2
   0   8  -4 45.2163  2.5428   5
   0   8  -4 48.6913  2.1102   3
   0   8   4 39.3497  1.9388   3
   0   8  -4 42.3515  1.8566   1
   0   8  -4 44.1695  1.9588   2
   1  -8   4 703.928  21.471   7
  -1  -8  -4 713.580  17.226   2
   1  -8   4 717.459  16.590   1
   1  -8   4 732.474  17.300   2
  -1  -8  -4 721.163  20.413   5
   1  -8   4 723.978  19.843   5
  -1   8  -4 711.563  16.792   3
   1   8   4 712.382  17.123   2
   1   8   4 710.341  17.104   3
  -1   8  -4 738.792  20.271   5
  -1   8  -4 729.286  17.096   2
   2  -8   4 1.06345 0.62274   1
   2  -8   4 2.07521 0.69877   5
  -2  -8  -4 0.72417 0.99195   5
   2  -8   4 0.36356 0.61536   7
   2   8   4 -0.2701  0.5842   3
   2   8   4 0.32204 0.56683   2
  -2   8  -4 -0.0403  0.4691   3
   3  -8   4 260.527   8.226   5
   3  -8   4 243.681   8.684   7
   3  -8   4 242.960   6.499   1
   3  -8   4 250.441   6.942   2
   3   8   4 248.793   7.217   3
   3   8   4 255.927   6.552   2
   4  -8   4 126.685   4.108   2
   4  -8   4 129.265   3.926   1
   4   8   4 125.155   3.279   2
   4   8   4 130.160   4.601   3
   5  -8   4 42.1230  2.0895   1
   5  -8   4 43.7486  2.0601   2
   5   8   4 42.5223  2.5365   3
   6  -8   4 188.055   5.680   4
   6  -8   4 194.800   5.145   2
   6  -8   4 179.752   5.449   1
   6   8   4 190.580   6.342   3
   7  -8   4 3.36827 1.08585   4
   7  -8   4 0.79610 0.91859   1
   7   8   4 0.32831 1.00815   3
   8  -8   4 77.8863  3.2624   1
   8  -8   4 75.6454  3.5702   4
   9  -8   4 2.87568 1.24424   4
   9  -8   4 2.40863 1.22182   1
  10  -8   4 68.1529  3.2987   1
  10  -8   4 61.2993  3.5607   4
   9  -9  -4 67.4903  3.1311   1
   9  -9  -4 87.0870  4.1477   4
   8  -9  -4 6.75708 1.31774   1
   7  -9  -4 157.123   5.013   1
   6  -9  -4 142.017   4.509   1
   6   9  -4 139.834   4.258   1
   5  -9  -4 0.07105 0.80334   1
   5  -9  -4 1.02225 0.62543   2
   5   9  -4 0.50504 0.65034   1
   4  -9  -4 10.1861  1.1783   1
   4  -9  -4 10.0720  1.1677   2
   4   9  -4 9.38525 1.07039   1
  -3  -9   4 104.384   4.492   5
   3  -9  -4 106.981   3.406   1
   3  -9  -4 98.5200  3.5537   2
   3   9  -4 103.599   4.058   3
  -3   9   4 109.785   3.379   3
   3   9  -4 95.7650  3.2720   1
   3   9  -4 102.122   2.599   2
   2  -9  -4 28.1013  1.8315   2
   2  -9  -4 29.4944  1.6690   1
  -2  -9   4 35.4046  2.3447   5
  -2   9   4 31.7035  1.8389   2
   2   9  -4 32.0246  1.5880   2
   2   9  -4 35.0572  2.0798   3
   2   9  -4 30.6881  1.6445   1
  -2   9   4 30.9988  1.6906   3
  -1  -9   4 64.4427  3.1039   5
   1  -9  -4 65.3730  2.8111   2
   1  -9  -4 64.9900  2.4811   1
   1   9  -4 67.0342  2.5550   1
   1   9  -4 62.9921  2.7853   3
  -1   9   4 64.6950  2.6825   2
   1   9  -4 63.8128  2.5172   2
  -1   9   4 65.8283  2.6356   3
   0  -9   4 39.4301  2.0146   2
   0  -9  -4 28.4424  1.8101   2
   0  -9   4 31.4419  2.0139   5
   0   9   4 26.5884  1.7187   3
   0   9   4 25.5732  1.8036   2
   0   9  -4 35.9944  1.9067   3
   1  -9   4 5.55152 1.16631   7
   1  -9   4 4.86825 0.98617   5
  -1  -9  -4 3.74308 0.94517   2
   1   9   4 4.02392 0.98480   3
   1   9   4 3.77230 0.92252   2
   2  -9   4 215.877   7.226   5
   2  -9   4 214.045   5.737   1
   2  -9   4 213.503   7.861   7
   2  -9   4 205.360   6.223   2
   2   9   4 207.950   6.024   2
  -2   9  -4 223.586   5.897   3
   2   9   4 228.419   6.538   3
  -2   9  -4 211.338   6.118   2
   3  -9   4 39.5094  1.9278   1
   3  -9   4 44.3765  2.2627   2
   3   9   4 43.6957  2.4238   3
   3   9   4 42.5153  1.9589   2
   4  -9   4 293.779   7.648   1
   4  -9   4 288.046   7.970   2
   4   9   4 291.417   7.027   2
   4   9   4 292.583   8.506   3
   5  -9   4 141.646   4.503   2
   5  -9   4 140.741   4.419   1
   5   9   4 138.001   5.197   3
   6  -9   4 11.8357  1.1907   2
   6  -9   4 12.5798  1.5458   4
   6  -9   4 10.3800  1.3242   1
   6   9   4 8.83263 1.57090   3
   7  -9   4 90.8628  3.5848   1
   7  -9   4 97.3094  3.8568   4
   7   9   4 93.7170  4.4057   3
   8  -9   4 -0.1230  0.9303   4
   8  -9   4 0.32093 1.08509   1
   9  -9   4 1.11268 1.17751   1
   9  -9   4 -0.1039  1.1363   4
   9 -10  -4 68.3284  3.8085   4
   9 -10  -4 73.0319  3.3899   1
   8 -10  -4 45.0204  2.6575   1
   7 -10  -4 96.5680  3.7290   1
   6 -10  -4 3.43643 1.15466   1
   6 -10  -4 5.73902 0.55244   2
   5 -10  -4 27.6118  1.8753   1
   5 -10  -4 26.1279  1.6181   2
   4 -10  -4 240.768   6.693   1
   4 -10  -4 250.161   6.882   2
   4  10  -4 237.147   6.660   1
   3 -10  -4 176.838   5.129   1
   3 -10  -4 177.958   5.425   2
   3  10  -4 173.852   5.166   1
   3  10  -4 171.301   4.354   2
   2 -10  -4 12.6509  1.2681   1
   2 -10  -4 14.8951  1.5289   2
   2  10  -4 10.8622  1.2479   1
   2  10  -4 13.2766  1.5957   3
  -2  10   4 12.3619  1.3127   3
   2  10  -4 13.4174  1.1765   2
  -2  10   4 14.2347  1.5205   2
   1 -10  -4 113.060   4.050   2
  -1 -10   4 111.757   4.577   5
   1  10  -4 109.067   3.693   2
   1  10  -4 114.423   4.148   3
  -1  10   4 117.489   3.950   3
  -1  10   4 116.669   4.021   2
   0 -10   4 243.097   7.063   2
   0 -10   4 248.310   8.067   5
   0 -10  -4 239.133   7.061   2
   0  10  -4 251.864   6.887   2
   0  10  -4 248.887   7.034   3
   0  10   4 246.553   6.994   2
   0  10   4 248.641   7.055   3
  -1 -10  -4 122.343   4.252   2
   1 -10   4 124.748   4.284   2
  -1  10  -4 129.320   4.127   2
  -1  10  -4 126.815   4.142   3
   1  10   4 115.052   4.108   2
   1  10   4 112.230   4.236   3
   2 -10   4 417.025  10.675   2
   2 -10   4 424.328  13.415   7
   2  10   4 418.431  10.851   3
   2  10   4 343.862  10.160   2
  -2  10  -4 406.794  10.434   2
   3 -10   4 35.6729  2.1064   2
   3 -10   4 33.3007  1.8647   1
  -3  10  -4 31.3899  2.0363   2
   3  10   4 38.9386  1.9453   2
   3  10   4 34.1655  2.2871   3
   4 -10   4 190.236   5.545   1
   4 -10   4 191.822   5.869   2
   4  10   4 188.963   4.894   2
   4  10   4 192.581   6.414   3
   5 -10   4 6.70597 1.13512   2
   5 -10   4 5.26532 1.15526   1
   5  10   4 6.40338 1.42793   3
   6 -10   4 20.4806  1.9291   4
   6 -10   4 18.5734  1.8113   1
   6 -10   4 18.5137  1.5277   2
   6  10   4 20.5769  2.3226   3
   7 -10   4 64.9754  3.0774   1
   7 -10   4 64.6651  3.2025   4
   8 -10   4 13.2963  1.8510   4
   8 -10   4 13.9005  1.7761   1
   9 -10   4 169.157   6.091   4
   9 -10   4 177.439   5.870   1
   8 -11  -4 49.0251  2.8610   1
   7 -11  -4 38.5460  2.4474   1
   6 -11  -4 135.461   4.702   1
   6 -11  -4 138.688   3.757   2
   5 -11  -4 4.07215 0.98807   2
   5 -11  -4 5.64521 1.20316   1
   4 -11  -4 179.789   5.251   1
   4 -11  -4 153.717   5.149   2
   3 -11  -4 137.904   4.373   1
   3 -11  -4 131.326   4.604   2
   3  11  -4 133.298   3.572   2
   2 -11  -4 21.4000  1.8045   2
  -2  11   4 21.7048  1.7712   2
   2  11  -4 23.1526  1.5528   2
  -2  11   4 22.9696  1.6821   3
   2  11  -4 21.1628  1.8846   3
   1 -11  -4 42.4777  2.4679   2
  -1  11   4 46.5788  2.4157   3
   1  11  -4 41.0493  2.4596   3
  -1  11   4 50.7372  2.5758   2
   0 -11  -4 12.7149  1.5455   2
   0  11  -4 13.3293  1.4528   2
   0  11   4 14.0693  1.5662   2
   0  11  -4 12.7391  1.5169   3
   0  11   4 13.7404  1.5713   3
   1 -11   4 192.824   6.194   2
   1  11   4 196.044   6.050   2
  -1  11  -4 202.960   6.014   2
  -1  11  -4 197.183   5.967   3
   1  11   4 198.585   6.281   3
   2 -11   4 96.4244  3.8263   2
  -2  11  -4 98.5480  3.7073   2
   2  11   4 94.5769  3.9586   3
   3 -11   4 71.1905  3.2595   2
   3  11   4 75.3629  2.9212   2
  -3  11  -4 74.3027  3.1904   2
   3  11   4 71.3150  3.4825   3
   4 -11   4 451.985  12.033   2
   4 -11   4 458.558  11.563   1
   4  11   4 454.121  10.858   2
   4  11   4 472.785  12.727   3
   5 -11   4 95.5441  3.5964   1
   5 -11   4 86.9832  3.5704   2
   5  11   4 97.4177  4.4096   3
   6 -11   4 16.5152  1.7946   1
   6 -11   4 16.4717  1.8239   4
   6 -11   4 17.0019  1.5940   2
   6  11   4 12.5113  2.0186   3
   7 -11   4 45.8098  2.7366   1
   7 -11   4 50.4572  2.8394   4
   7 -11   4 45.0122  1.7204   2
   8 -11   4 40.9890  2.7094   1
   8 -11   4 38.3048  2.7455   4
   8 -12  -4 114.054   4.544   1
   7 -12  -4 -0.4169  1.1591   1
   6 -12  -4 25.4838  2.0965   1
   6 -12  -4 23.5155  1.4091   2
   5 -12  -4 74.4893  3.1076   2
   5 -12  -4 80.5740  3.3574   1
   4 -12  -4 9.53285 1.40672   1
   3 -12  -4 299.168   8.330   2
   3  12  -4 274.200   6.923   2
   2 -12  -4 121.534   4.551   2
   2  12  -4 125.068   4.011   2
  -2  12   4 120.576   4.478   2
   1 -12  -4 322.150   9.149   2
   1  12  -4 310.591   9.160   3
  -1  12   4 321.020   9.045   2
  -1  12   4 327.163   8.933   3
   0 -12  -4 122.337   4.599   2
   0  12  -4 129.325   4.644   3
   0  12   4 124.960   4.575   3
   0  12  -4 125.213   4.366   2
   0  12   4 120.853   4.492   2
   1 -12   4 377.367  10.212   2
   1  12   4 355.966  10.125   3
   1  12   4 361.305   9.968   2
  -1  12  -4 365.116   9.891   2
   2 -12   4 -0.0300  0.9780   2
   2  12   4 -0.4635  0.8914   3
   2  12   4 0.03907 0.54664   2
  -2  12  -4 1.09910 1.02875   2
   3 -12   4 68.7934  3.2799   2
   3  12   4 65.3020  2.8157   2
   3  12   4 66.3663  3.4625   3
  -3  12  -4 68.4579  3.2137   2
   4 -12   4 8.65272 1.47502   2
   4  12   4 8.59691 1.68317   3
   4  12   4 8.06839 0.84261   2
   5 -12   4 8.75934 1.28384   2
   5  12   4 12.9903  1.9863   3
   6 -12   4 164.330   5.329   2
   6 -12   4 171.789   5.604   1
   6 -12   4 181.650   5.723   4
   7 -12   4 2.89283 0.73216   2
   7 -12   4 2.84748 1.30149   1
   7 -12   4 2.20591 1.21342   4
   8 -12   4 86.2217  3.8478   1
   8 -12   4 84.4805  3.9334   4
   7 -13  -4 32.1660  2.4653   1
   6 -13  -4 5.07343 1.40585   1
   6 -13  -4 5.54002 0.95070   2
   5 -13  -4 101.449   3.820   2
   4 -13  -4 34.1376  2.1487   2
   3 -13  -4 256.365   7.833   2
   3  13  -4 263.224   6.375   2
   2 -13  -4 1.80430 1.14174   2
   2  13  -4 4.65643 1.06835   2
  -2  13   4 2.05586 1.14344   2
   1 -13  -4 0.69523 1.02194   2
   1  13  -4 1.64032 0.91200   2
  -1  13   4 1.98440 0.98880   3
  -1  13   4 3.05517 1.20945   2
   0 -13  -4 70.6116  3.5049   2
   0  13   4 67.8546  3.3627   3
   0  13   4 69.4253  3.2994   2
   0  13  -4 77.8576  3.2881   2
   1 -13   4 3.98347 1.29519   2
   1  13   4 6.65104 1.38119   2
   1  13   4 5.76594 1.35606   3
  -1  13  -4 6.66005 1.33101   2
   2 -13   4 5.13734 1.38583   2
   2  13   4 6.82426 1.27437   2
   2  13   4 7.72275 1.51335   3
  -2  13  -4 6.52955 1.34098   2
   3 -13   4 11.2616  1.6777   2
   3  13   4 5.52441 1.48006   3
  -3  13  -4 9.32097 1.64122   2
   3  13   4 7.62018 1.24037   2
   4 -13   4 58.2832  3.0548   2
   4  13   4 54.5130  1.8847   2
   5 -13   4 3.25976 0.88016   2
   6 -13   4 66.8746  3.0315   2
   7 -13   4 4.68374 0.90022   2
   6 -14  -4 24.4922  1.6204   2
   5 -14  -4 34.9875  2.2944   2
   4 -14  -4 69.2724  3.2813   2
   3 -14  -4 6.33900 1.46962   2
   2 -14  -4 443.557  12.334   2
   2  14  -4 456.912  11.503   2
  -2  14   4 449.180  12.359   2
   1 -14  -4 9.84723 1.69202   2
  -1  14   4 6.85423 1.54838   2
   1  14  -4 6.66253 1.32693   2
   0 -14  -4 94.4534  4.1608   2
   0  14  -4 89.4090  3.7843   2
   0  14   4 96.8234  4.1452   3
   0  14   4 88.4977  3.9763   2
   1 -14   4 19.5486  2.2280   2
  -1  14  -4 21.8479  2.1374   2
   1  14   4 22.4396  2.1813   2
   1  14   4 24.0289  2.4324   3
   2 -14   4 19.3351  2.2062   2
   2  14   4 23.4048  2.4613   3
  -2  14  -4 23.9359  2.2794   2
   2  14   4 21.4891  2.0718   2
   3 -14   4 52.8334  3.1737   2
   3  14   4 56.3029  2.6699   2
  -3  14  -4 56.7327  3.1794   2
   4 -14   4 31.5661  2.4318   2
   6 -14   4 -1.2655  0.9965   2
   5 -15  -4 8.15821 1.49085   2
   4 -15  -4 20.3083  2.0383   2
   3 -15  -4 28.8937  2.3972   2
   2 -15  -4 5.87354 1.58525   2
  -2  15   4 5.53380 1.56514   2
   2  15  -4 5.88383 1.18299   2
   1 -15  -4 3.58582 1.41563   2
   1  15  -4 2.40593 1.20653   2
  -1  15   4 1.57117 1.33426   2
   0  15   4 28.4637  2.4113   2
   0  15  -4 26.8494  2.2004   2
   0  15   4 31.8565  2.5699   3
   1  15   4 24.5200  2.3296   2
  -1  15  -4 19.8221  2.1571   2
   2 -15   4 103.382   4.573   2
  -2  15  -4 100.260   4.365   2
   2  15   4 100.267   4.107   2
   3 -15   4 26.0325  2.6124   2
  -3  15  -4 26.9047  2.4621   2
   3  15   4 25.4519  1.9104   2
   4 -15   4 -0.7907  1.1688   2
   5 -15   4 34.8731  2.3598   2
   4 -16  -4 1.03306 0.68125   2
   3 -16  -4 137.621   5.393   2
   2 -16  -4 8.82971 1.79338   2
  -2  16   4 5.22580 1.68732   2
   2  16  -4 7.87459 1.28948   2
   1 -16  -4 54.3646  3.3858   2
   1  16  -4 55.6691  2.9742   2
  -1  16   4 60.2044  3.4555   2
   0  16  -4 4.79016 1.39703   2
   0  16   4 7.20960 1.71909   2
  -1  16  -4 56.0594  3.2012   2
   1  16   4 51.1219  3.0136   2
   2 -16   4 16.6188  2.2434   2
   2  16   4 14.5817  1.8703   2
  -2  16  -4 19.4044  2.3042   2
   3 -16   4 23.4062  2.5750   2
   3  16   4 23.4418  1.8053   2
  -3  16  -4 24.8059  2.5575   2
   4 -16   4 1.65329 1.39789   2
   2 -17  -4 3.07237 1.49909   2
  -2  17   4 0.75792 1.40054   2
   2  17  -4 3.59141 1.05465   2
   1 -17  -4 5.42853 1.68206   2
   1  17  -4 5.49058 1.44934   2
  -1  17   4 9.46940 1.96436   2
   0  17  -4 17.6291  2.0576   2
   0  17   4 18.8184  2.3448   2
  -1  17  -4 2.10008 1.36243   2
   1  17   4 -0.5847  1.1293   2
   2 -17   4 3.55158 1.56833   2
   2  17   4 1.91086 1.28437   2
  -2  17  -4 3.98649 1.54804   2
  11   0  -5 -0.2948  1.0798   4
  10   0  -5 1.20195 1.01056   4
   9   0  -5 0.04451 0.82519   4
   8   0  -5 -0.7096  0.6419   4
   7   0  -5 -0.6719  0.5545   4
   6   0  -5 -0.3471  0.4969   4
  -6   0   5 0.01068 0.51059   6
  -5   0   5 -0.2433  0.4103   6
   5   0  -5 1.00147 0.52374   4
  -5   0   5 0.30423 0.26472   7
  -4   0   5 -0.1792  0.2437   7
  -4   0   5 -0.4838  0.4094   6
  -3   0   5 -3.7900  0.3473   6
   1   0  -5 -2.7236  0.1458   5
  -1   0   5 -2.4730  0.1608   5
   1   0  -5 -2.5600  0.1338   7
   0   0   5 -0.0020  0.2000   5
   0   0  -5 -0.5151  0.1889   5
   0   0   5 -0.2704  0.1682   3
  -1   0  -5 -1.1829  0.2128   7
   1   0   5 -1.3209  0.1499   3
  -1   0  -5 -1.3267  0.2562   5
  -2   0  -5 0.30998 0.23677   7
   2   0   5 0.03057 0.07783   2
   2   0   5 1.67473 0.25256   3
  -2   0  -5 0.39526 0.36158   5
  -3   0  -5 0.85843 0.35055   7
   3   0   5 0.37302 0.24969   2
   3   0   5 0.36620 0.21638   3
  -5   0  -5 -0.6283  0.6418   5
   5   0   5 0.03098 0.43806   4
   6   0   5 -0.0594  0.4885   4
   7   0   5 -0.1266  0.6955   4
   8   0   5 0.36158 0.85349   4
   9   0   5 -1.0083  0.8584   4
   9   0   5 -0.1352  0.8044   1
  10   0   5 -0.3263  0.8858   1
  10   0   5 -1.3949  0.9277   4
  11   0   5 -0.2584  1.1541   4
  11   0   5 -0.3946  1.0480   1
  11  -1  -5 -0.0785  0.8839   1
  11  -1  -5 -0.0811  1.1724   4
  11   1  -5 0.58324 1.10950   4
  10  -1  -5 33.0700  1.6819   1
  10  -1  -5 36.4822  2.5076   4
  10   1  -5 34.8095  2.4876   4
   9  -1  -5 45.8055  2.6873   4
   9   1  -5 48.7832  2.6554   4
   8  -1  -5 110.648   3.964   4
   8   1  -5 106.306   3.855   4
   7  -1  -5 150.335   4.732   4
  -7   1   5 159.954   4.516   6
   7   1  -5 158.201   4.678   4
   6  -1  -5 150.540   4.474   4
  -6  -1   5 155.283   4.259   6
  -6   1   5 153.779   4.324   6
   6   1  -5 153.206   4.399   4
  -5  -1   5 125.356   3.500   6
  -5  -1   5 124.682   3.672   7
   5   1  -5 122.690   3.524   4
  -5   1   5 123.495   3.547   6
   4   1  -5 735.012  16.051   4
  -4   1   5 725.555  19.949   5
  -4   1   5 746.163  16.339   6
  -4   1   5 748.183  20.624   7
  -3   1   5 217.515   5.149   3
  -3   1   5 204.994   6.269   5
  -3   1   5 215.998   5.161   6
   2  -1  -5 888.833  24.408   7
  -2   1   5 870.184  18.962   6
  -2   1   5 867.286  22.926   5
  -2   1   5 888.692  19.446   3
  -1  -1   5 509.326  13.893   7
   1  -1  -5 498.648  13.137   5
  -1   1   5 498.860  11.190   3
  -1   1   5 497.800  10.899   6
  -1   1   5 495.421  13.146   5
   0  -1  -5 1044.54   27.40   5
   0  -1   5 1030.99   28.67   7
   0   1   5 1049.93   22.80   3
   0   1   5 1046.05   22.23   6
   0   1  -5 1010.95   28.98   7
   0   1   5 1061.61   27.33   5
   0   1  -5 1024.59   26.64   5
   1  -1   5 354.202  10.109   7
   1  -1   5 359.271   7.848   3
  -1  -1  -5 338.936   9.472   5
  -1   1  -5 335.560  10.077   7
   1   1   5 349.363   9.486   5
   1   1   5 351.401   7.995   3
   2  -1   5 7.12365 0.59967   2
   2  -1   5 6.93174 0.38048   3
  -2  -1  -5 6.66395 0.77555   5
   2  -1   5 7.38496 0.66319   7
  -2   1  -5 8.83557 0.72449   7
   2   1   5 4.47142 0.46367   2
   2   1   5 7.68054 0.55531   3
   2   1   5 7.28447 0.74048   5
  -2   1  -5 7.13903 0.38026   3
   3  -1   5 26.1421  1.0509   1
   3  -1   5 25.8227  1.0565   2
   3  -1   5 25.1810  0.8353   3
  -3   1  -5 26.6514  1.3795   7
   3   1   5 30.0431  0.9988   2
  -3   1  -5 25.0889  0.8048   3
   3   1   5 27.4558  1.1136   3
   4  -1   5 53.0230  1.4048   3
   4  -1   5 43.9737  1.3616   2
   4  -1   5 47.7376  1.7865   4
   4  -1   5 43.0187  1.3821   2
  -4  -1  -5 58.0601  2.5564   5
  -5  -1  -5 5.04074 1.16525   5
   5   1   5 5.55184 0.77476   4
   5   1   5 6.84992 0.73575   3
   6  -1   5 23.1153  1.5126   4
   6   1   5 18.9764  1.3560   4
   7  -1   5 96.0748  3.4109   4
   7  -1   5 91.2123  3.0165   1
   7   1   5 95.3240  3.4274   4
   8  -1   5 8.88702 1.32500   4
   8  -1   5 6.82591 1.06174   1
   8   1   5 6.20520 1.17523   4
   9  -1   5 8.94289 1.49986   4
   9  -1   5 8.57365 1.25091   1
   9   1   5 6.91797 1.38744   4
  10  -1   5 10.6691  1.4505   1
  10  -1   5 11.3480  1.7380   4
  10   1   5 9.20935 1.65750   4
  10   1   5 7.74942 1.31734   1
  11  -1   5 -1.4962  1.1032   4
  11  -1   5 1.14622 1.12386   1
  11   1   5 0.59637 1.16615   4
  11   1   5 0.78970 1.05627   1
  11  -2  -5 17.5220  1.5820   1
  11  -2  -5 14.7662  2.0567   4
  11   2  -5 17.0566  2.0748   4
  10  -2  -5 2.78398 0.88348   1
  10  -2  -5 3.79952 1.34375   4
  10   2  -5 4.53814 1.31025   4
   9  -2  -5 14.8885  1.7996   4
   9  -2  -5 15.7900  1.1939   1
   9   2  -5 12.8702  1.6206   4
   8  -2  -5 41.3875  2.4643   4
   8  -2  -5 43.8294  1.5410   1
   8   2  -5 47.3168  2.3125   4
   7  -2  -5 -0.9145  0.5441   4
  -7   2   5 0.21514 0.63789   6
   7   2  -5 0.25128 0.61874   4
  -6  -2   5 98.8256  4.2414   5
  -6  -2   5 99.2784  3.0811   6
   6  -2  -5 95.8039  3.3456   4
  -6   2   5 100.563   3.210   6
   6   2  -5 95.2324  3.1445   4
  -5  -2   5 49.9030  2.5633   5
  -5   2   5 47.6043  1.9591   6
  -5   2   5 47.3463  1.6512   3
   5   2  -5 46.6781  1.8189   4
  -4  -2   5 13.4848  1.2168   5
  -4   2   5 12.9862  0.7807   3
  -4   2   5 15.1421  0.9945   6
  -4   2   5 12.0621  1.0911   5
   4   2  -5 14.5453  0.8579   4
  -3  -2   5 77.0017  2.7784   5
   3  -2  -5 73.3667  2.3776   7
  -3   2   5 74.8948  2.1075   3
  -3   2   5 71.6985  2.2517   6
  -3   2   5 72.0354  2.7688   5
   2  -2  -5 337.266   9.338   5
  -2  -2   5 344.662   9.151   5
  -2   2   5 341.926   7.730   3
  -2   2   5 322.836   9.291   5
  -2   2   5 330.144   7.663   6
  -1  -2   5 213.272   5.482   5
   1  -2  -5 200.268   5.808   5
  -1  -2   5 204.391   5.960   7
   1  -2  -5 172.217   4.747   2
  -1   2   5 215.781   4.834   3
   1   2  -5 204.944   5.463   5
  -1   2   5 203.971   4.751   6
  -1   2   5 198.553   5.840   5
   0  -2  -5 282.944   8.031   5
   0  -2   5 289.661   7.502   5
   0  -2   5 291.126   8.371   7
   0   2   5 282.419   8.038   5
   0   2  -5 295.041   7.573   5
   0   2  -5 281.314   8.361   7
   0   2   5 286.331   6.405   6
   0   2   5 289.345   6.668   3
  -1  -2  -5 631.730  17.111   5
   1  -2   5 671.963  18.255   7
  -1   2  -5 621.655  18.217   7
   1   2   5 647.658  14.491   3
  -1   2  -5 650.392  16.789   5
   1   2   5 638.597  17.116   5
   1   2   5 657.101  13.816   6
   2  -2   5 32.3312  0.8873   3
   2  -2   5 33.4651  1.2586   2
   2  -2   5 35.4643  1.5731   7
  -2  -2  -5 32.8400  1.6264   5
   2   2   5 34.3203  1.2712   3
  -2   2  -5 33.9176  1.5795   7
   2   2   5 33.4773  1.6127   5
  -3  -2  -5 41.9163  2.1192   5
   3  -2   5 45.7435  1.5856   2
   3  -2   5 46.5538  1.9725   7
   3  -2   5 48.9232  1.5895   1
   3   2   5 45.0825  1.5347   4
   3   2   5 45.3092  1.4076   2
  -3   2  -5 44.6864  2.0213   7
   3   2   5 48.6041  1.6913   3
   4  -2   5 134.005   3.717   4
   4  -2   5 128.319   3.604   1
   4  -2   5 132.228   3.510   2
  -4  -2  -5 137.900   4.900   5
   4   2   5 135.737   3.837   3
   4   2   5 134.578   3.653   4
  -4   2  -5 151.802   4.855   7
   5  -2   5 315.626   7.742   4
  -5  -2  -5 316.988   9.923   5
   5  -2   5 320.381   7.737   1
   5   2   5 318.385   7.936   3
   5   2   5 320.181   7.690   4
   6  -2   5 44.9233  1.8605   1
   6  -2   5 43.4503  2.0172   4
   6   2   5 40.3396  1.9464   4
   6   2   5 49.8285  2.0209   3
   7  -2   5 4.25224 0.92960   4
   7  -2   5 5.13319 0.88211   1
   7   2   5 3.88728 0.92119   4
   8  -2   5 4.63124 1.07391   4
   8  -2   5 5.20810 1.09029   1
   8   2   5 2.93293 1.06550   4
   9  -2   5 1.36958 0.99703   4
   9  -2   5 1.30500 0.97665   1
   9   2   5 0.88350 0.94508   4
  10  -2   5 -0.7564  0.9572   4
  10  -2   5 0.51110 1.02280   1
  10   2   5 1.17773 1.06223   4
  11  -2   5 2.80674 1.31453   4
  11  -2   5 0.90561 1.15762   1
  11   2   5 2.77095 1.17275   1
  11   2   5 2.55150 1.29979   4
  11  -3  -5 14.6092  1.5390   1
  11  -3  -5 16.0449  2.1294   4
  11   3  -5 16.4150  2.0028   4
  10  -3  -5 81.4779  2.9722   1
  10  -3  -5 81.7626  3.8264   4
  10   3  -5 77.5355  3.5294   4
   9  -3  -5 34.9391  2.5313   4
   9  -3  -5 35.2487  1.7631   1
   9   3  -5 36.1153  2.1885   4
   8  -3  -5 3.71570 0.70164   1
   8  -3  -5 2.20021 0.98621   4
   8   3  -5 2.53827 0.98712   4
   7  -3  -5 25.4062  1.8979   4
   7  -3  -5 26.7144  1.2276   1
  -7   3   5 28.3859  1.7151   6
   7   3  -5 29.3435  1.6647   4
   6  -3  -5 1.20040 0.40533   1
  -6   3   5 0.18947 0.60930   6
   6   3  -5 0.57275 0.55091   4
  -5  -3   5 31.2928  2.0420   5
   5  -3  -5 28.6675  1.0386   1
   5   3  -5 29.0040  1.3911   4
  -5   3   5 30.2605  1.1947   3
  -5   3   5 29.7510  1.5689   6
  -4  -3   5 64.6594  2.7682   5
   4  -3  -5 66.0324  2.2489   7
   4  -3  -5 64.4837  1.7287   1
  -4   3   5 62.3300  1.9056   3
  -4   3   5 64.7258  2.2290   6
   4   3  -5 62.1596  1.9713   4
  -4   3   5 65.5137  2.8164   5
   3  -3  -5 1099.43   29.68   5
   3  -3  -5 1147.97   31.33   7
   3  -3  -5 1118.55   24.86   1
  -3  -3   5 1144.23   29.54   5
  -3   3   5 1118.90   29.67   5
  -3   3   5 1104.50   24.41   6
  -3   3   5 1139.51   24.83   3
   2  -3  -5 652.792  14.479   2
   2  -3  -5 626.925  17.190   5
   2  -3  -5 636.259  14.297   1
  -2  -3   5 663.809  16.944   5
  -2   3   5 640.715  14.139   6
  -2   3   5 642.529  14.328   3
  -2   3   5 600.246  17.141   5
   2   3  -5 651.652  16.947   5
   1  -3  -5 0.34178 0.31807   5
  -1  -3   5 0.98673 0.40865   5
   1  -3  -5 0.83556 0.27621   2
  -1   3   5 0.32817 0.29145   6
  -1   3   5 0.60458 0.39919   5
  -1   3   5 0.67960 0.28247   3
   1   3  -5 1.33468 0.35783   5
   0  -3   5 31.1273  1.1869   5
   0  -3  -5 29.5716  1.5678   5
   0  -3   5 34.3589  1.4941   7
   0   3   5 30.4304  1.1581   3
   0   3  -5 31.5512  1.2988   5
   0   3   5 29.5888  1.6004   5
   0   3   5 30.9457  1.1160   6
   1  -3   5 153.826   4.354   5
  -1  -3  -5 148.011   4.750   5
   1  -3   5 148.216   4.862   7
  -1   3  -5 144.852   4.332   5
   1   3   5 146.185   3.875   3
  -1   3  -5 152.486   4.904   7
   1   3   5 147.253   3.858   2
   2  -3   5 741.726  16.266   1
   2  -3   5 714.377  16.609   2
   2  -3   5 744.414  15.822   3
  -2  -3  -5 664.772  19.297   5
   2  -3   5 720.384  20.540   7
  -2   3  -5 709.870  19.049   5
  -2   3  -5 750.036  20.643   7
   2   3   5 717.168  16.403   3
   3  -3   5 850.906  18.597   4
   3  -3   5 924.868  19.572   1
  -3  -3  -5 839.069  23.281   5
   3  -3   5 859.668  24.583   7
  -3   3  -5 860.073  24.689   7
   3   3   5 879.858  19.717   3
   3   3   5 838.446  23.301   5
   3   3   5 855.972  19.549   2
  -3   3  -5 879.045  23.040   5
   4  -3   5 91.9226  2.8694   4
   4  -3   5 92.7212  3.5323   7
  -4  -3  -5 92.4315  3.8268   5
   4  -3   5 91.0223  2.7358   2
   4  -3   5 92.5526  2.7868   1
  -4   3  -5 106.943   3.845   7
  -4   3  -5 102.248   3.709   5
   4   3   5 97.1616  3.0979   3
   5  -3   5 56.0953  1.6135   2
   5  -3   5 52.5647  2.1232   4
  -5  -3  -5 53.4323  2.9138   5
   5  -3   5 56.6747  1.5862   2
   5  -3   5 55.4656  2.0378   1
   5   3   5 56.9426  2.1094   4
   5   3   5 55.0397  2.2298   3
   6  -3   5 28.0330  1.6492   4
   6  -3   5 28.1109  1.4928   1
   6   3   5 28.3409  1.6533   3
   6   3   5 26.8530  1.5763   4
   7  -3   5 23.4250  1.5550   1
   7  -3   5 24.3915  1.6889   4
   7   3   5 20.8421  1.5724   4
   8  -3   5 161.232   5.227   4
   8  -3   5 161.815   4.897   1
   8   3   5 170.394   5.198   4
   9  -3   5 108.287   3.897   1
   9  -3   5 116.568   4.461   4
   9   3   5 119.242   4.329   4
  10  -3   5 0.72421 1.04983   4
  10  -3   5 1.03712 1.03593   1
  11  -3   5 19.3380  2.2892   4
  11  -3   5 22.7633  2.0618   1
  11  -4  -5 -0.3975  0.9723   1
  11  -4  -5 0.44078 1.17301   4
  11   4  -5 -0.4110  1.0295   4
  10  -4  -5 -0.3927  1.0838   4
  10  -4  -5 -0.4666  0.8664   1
  10   4  -5 -0.3259  0.9576   4
   9  -4  -5 4.16968 0.98585   1
   9  -4  -5 7.61635 1.48676   4
   9   4  -5 4.05283 1.20875   4
   8  -4  -5 15.5496  1.2739   1
   8  -4  -5 17.1774  1.8278   4
   8   4  -5 14.1116  1.4877   4
   7  -4  -5 1.08544 0.61718   1
  -7   4   5 1.27247 0.76578   6
   7   4  -5 -0.4319  0.7040   4
   6  -4  -5 67.5333  2.1367   1
   6   4  -5 64.2666  2.3782   4
  -6   4   5 66.1461  2.6384   6
  -5  -4   5 0.71739 0.88162   5
   5  -4  -5 0.13552 0.33376   7
  -5   4   5 -0.1394  0.5436   6
   5   4  -5 0.22467 0.45605   4
  -4  -4   5 2.06284 0.86521   5
   4  -4  -5 1.89099 0.53244   7
   4  -4  -5 1.53249 0.44945   1
   4   4  -5 2.19916 0.48273   4
  -4   4   5 0.73351 0.57096   6
  -4   4   5 2.29934 0.42952   3
  -3  -4   5 2.58371 0.79752   5
   3  -4  -5 1.87735 0.66623   5
   3  -4  -5 2.45652 0.46409   1
   3  -4  -5 1.19557 0.55154   7
   3  -4  -5 1.22702 0.35286   2
  -3   4   5 2.09785 0.67660   5
  -3   4   5 1.51324 0.41528   3
  -3   4   5 2.08073 0.58679   6
   2  -4  -5 46.9619  2.1808   5
   2  -4  -5 49.4696  1.5709   1
  -2  -4   5 48.7243  2.0320   5
   2  -4  -5 49.4803  1.6374   2
   2   4  -5 50.1794  1.3133   1
  -2   4   5 49.4453  2.2394   5
   2   4  -5 49.5330  2.0311   5
  -2   4   5 50.3953  1.6298   3
  -2   4   5 49.2858  1.7900   6
   1  -4  -5 829.010  23.108   5
   1  -4  -5 852.139  19.788   2
  -1  -4   5 887.620  22.828   5
   1  -4  -5 869.848  19.494   1
   1   4  -5 901.889  22.749   5
  -1   4   5 874.020  18.973   6
   1   4  -5 832.439  19.341   1
   1   4  -5 880.046  19.567   2
  -1   4   5 886.608  19.436   3
   0  -4   5 177.202   5.043   5
   0  -4  -5 170.051   4.461   2
   0  -4   5 161.153   5.555   7
   0  -4  -5 170.612   5.529   5
   0   4   5 174.651   4.463   2
   0   4   5 177.014   4.453   3
   0   4  -5 179.984   5.188   5
   0   4  -5 170.057   4.277   1
   1  -4   5 104.357   3.861   7
   1  -4   5 115.678   3.222   2
   1  -4   5 106.753   3.425   5
  -1  -4  -5 101.731   3.862   5
   1   4   5 109.350   3.068   2
  -1   4  -5 106.722   3.038   2
   1   4   5 107.748   3.864   5
  -1   4  -5 108.732   3.491   5
   1   4   5 110.354   3.135   3
   2  -4   5 21.8382  1.0413   1
  -2  -4  -5 18.3151  1.4486   5
   2  -4   5 19.1647  1.3286   7
   2  -4   5 21.9290  1.1966   2
  -2   4  -5 20.4930  1.1874   5
   2   4   5 19.7913  1.4546   5
  -2   4  -5 23.7035  1.4842   7
   2   4   5 20.0605  1.1668   3
  -2   4  -5 19.8791  1.0730   2
  -3  -4  -5 0.83137 0.65913   5
   3  -4   5 1.15376 0.44552   2
   3  -4   5 2.45665 0.51968   1
   3  -4   5 1.09646 0.49485   7
  -3   4  -5 0.84894 0.46180   5
   3   4   5 0.90077 0.49209   3
   3   4   5 -0.0263  0.5436   5
  -3   4  -5 0.77505 0.49996   7
   3   4   5 1.41554 0.39229   2
  -4  -4  -5 36.6934  2.2603   5
   4  -4   5 35.5468  1.9383   7
   4  -4   5 34.8372  1.5178   2
   4  -4   5 35.5606  1.5662   4
   4  -4   5 33.4400  1.5129   1
  -4   4  -5 37.3216  2.0166   5
   4   4   5 38.5950  1.8204   3
  -4   4  -5 39.0281  2.1421   7
   5  -4   5 22.1509  1.0768   2
   5  -4   5 21.8974  1.5037   7
   5  -4   5 20.5528  1.2897   1
  -5  -4  -5 21.4127  1.9076   5
   5  -4   5 19.5975  1.3258   4
   5   4   5 22.7237  1.4889   3
   6  -4   5 5.74219 0.92768   4
   6  -4   5 8.30331 0.98160   1
   6   4   5 4.80827 0.96574   3
   7  -4   5 138.686   4.488   4
   7  -4   5 136.197   4.181   1
   8  -4   5 19.1851  1.8414   4
   8  -4   5 17.5307  1.5816   1
   9  -4   5 1.39939 1.08069   4
   9  -4   5 -1.2170  0.9794   1
  10  -4   5 0.49757 1.12146   1
  10  -4   5 0.03102 1.11032   4
  11  -4   5 23.9528  2.0947   1
  11  -4   5 20.3911  2.4206   4
  11  -5  -5 45.1115  3.1907   4
  10  -5  -5 33.0025  2.1203   1
  10  -5  -5 35.9028  2.6468   4
   9  -5  -5 0.73061 0.84771   1
   9  -5  -5 0.52212 1.02667   4
   9   5  -5 -0.7846  0.8338   4
   8  -5  -5 -0.2452  0.8808   4
   8  -5  -5 1.08295 0.78611   1
   8   5  -5 -0.6641  0.7905   4
   7  -5  -5 52.1934  2.1226   1
  -7   5   5 59.0156  2.6321   6
   7   5  -5 55.3929  2.3295   4
   6  -5  -5 62.8889  2.2102   1
  -6   5   5 62.8280  2.6587   6
   6   5  -5 63.0537  2.3196   4
   5  -5  -5 0.78581 0.55684   1
  -5  -5   5 -0.7313  0.8587   5
  -5   5   5 0.07836 0.68499   6
   5   5  -5 0.48164 0.49631   4
   4  -5  -5 662.234  19.221   7
   4  -5  -5 659.468  15.173   1
   4  -5  -5 667.792  14.882   2
   4  -5  -5 674.989  14.906   2
  -4  -5   5 678.501  18.359   5
  -4   5   5 655.816  14.972   3
  -4   5   5 648.172  15.169   6
   3  -5  -5 7.82065 1.08194   5
  -3  -5   5 11.4800  1.1702   5
   3  -5  -5 9.31634 0.78056   2
   3  -5  -5 8.48510 1.05557   7
   3  -5  -5 10.4583  0.8726   1
   3   5  -5 11.0624  0.5493   1
  -3   5   5 8.25059 0.92730   6
  -3   5   5 9.84875 0.74908   3
   3   5  -5 10.9168  1.0787   5
   2  -5  -5 1683.66   37.37   2
   2  -5  -5 1609.27   43.46   5
   2  -5  -5 1682.53   36.90   1
  -2  -5   5 1658.37   43.15   5
   2   5  -5 1670.10   36.84   2
  -2   5   5 1655.29   36.60   3
  -2   5   5 1592.72   35.78   6
   2   5  -5 1638.83   36.67   1
   2   5  -5 1688.12   43.14   5
   2   5  -5 1721.16   36.92   2
   1  -5  -5 370.014   8.827   1
   1  -5  -5 374.001  10.829   5
   1  -5  -5 377.259   9.076   2
  -1  -5   5 380.816  10.508   5
   1   5  -5 363.755   8.719   1
   1   5  -5 382.514   8.836   2
  -1   5   5 359.266  10.981   5
  -1   5   5 386.934   8.902   3
   1   5  -5 376.531  10.428   5
  -1   5   5 370.971   9.026   2
   0  -5  -5 2.56553 0.76658   5
   0  -5   5 1.42634 0.56455   7
   0   5  -5 4.20128 0.77163   5
   0   5   5 1.96880 0.48902   3
   0   5   5 1.91421 0.52769   2
   0   5   5 1.23590 0.73824   5
  -1  -5  -5 328.661   8.218   2
   1  -5   5 309.670  10.230   7
   1  -5   5 329.902   8.291   2
  -1  -5  -5 342.278  10.042   5
   1  -5   5 337.088   9.403   5
   1   5   5 343.057   8.265   3
   1   5   5 337.924   9.944   5
  -1   5  -5 343.833   9.551   5
   1   5   5 336.196   8.202   2
   2  -5   5 82.9761  3.4564   7
   2  -5   5 85.2375  2.8112   2
   2  -5   5 90.1556  2.5500   1
   2  -5   5 83.9004  3.1367   5
  -2  -5  -5 86.1340  3.5466   5
   2   5   5 80.1020  2.6121   2
   2   5   5 81.2064  2.8597   3
  -2   5  -5 90.8502  3.2015   5
  -2   5  -5 88.3415  2.7340   2
   2   5   5 87.1558  3.5407   5
   3  -5   5 20.4768  1.2533   2
  -3  -5  -5 19.3401  1.6477   5
   3  -5   5 22.4885  1.2016   1
   3  -5   5 22.7099  1.5487   7
   3   5   5 22.7916  1.3893   3
  -3   5  -5 22.7671  1.2725   2
   3   5   5 19.1311  1.5968   5
  -3   5  -5 23.3080  1.4633   5
  -3   5  -5 21.7012  1.6203   7
   3   5   5 20.7476  1.0865   2
   4  -5   5 0.88784 0.50910   2
   4  -5   5 0.04988 0.47175   7
   4  -5   5 0.61257 0.49400   4
   4  -5   5 0.31242 0.54299   1
  -4  -5  -5 0.90246 0.89760   5
   4   5   5 0.62268 0.55769   3
   5  -5   5 382.057   9.268   1
   5  -5   5 377.038   9.126   4
   5  -5   5 368.208   9.138   2
   5   5   5 383.223   9.833   3
   6  -5   5 1.14981 0.71708   4
   6  -5   5 0.68790 0.61841   1
   6   5   5 0.04533 0.64422   3
   7  -5   5 179.451   5.327   1
   7  -5   5 193.218   5.693   4
   7   5   5 188.976   5.913   3
   8  -5   5 8.28586 1.39422   4
   8  -5   5 7.37491 1.18126   1
   9  -5   5 10.7643  1.4846   1
   9  -5   5 14.2268  1.8502   4
  10  -5   5 0.47716 1.09199   1
  10  -5   5 0.23347 1.03553   4
  10  -6  -5 11.0418  1.9045   4
  10  -6  -5 13.8947  1.5906   1
   9  -6  -5 -1.1070  0.9162   4
   9  -6  -5 -0.2402  0.9035   1
   8  -6  -5 25.5951  1.7719   1
   8  -6  -5 28.0906  2.5082   4
   7  -6  -5 177.937   4.999   1
   6  -6  -5 0.16143 0.68048   1
  -6   6   5 0.45133 0.79858   6
  -5  -6   5 0.93110 0.96177   5
   5  -6  -5 1.79960 0.63751   1
  -5   6   5 2.64351 0.84766   6
   5   6  -5 1.24311 0.32199   1
   4  -6  -5 13.5337  0.8887   2
   4  -6  -5 10.7083  0.9879   1
   4  -6  -5 13.6374  1.4130   5
   4  -6  -5 13.3767  1.2663   7
  -4  -6   5 13.6093  1.5886   5
  -4   6   5 11.4069  0.8580   3
  -4   6   5 12.0584  1.2909   6
   4   6  -5 13.1033  0.7729   1
  -3  -6   5 10.0953  1.3430   5
   3  -6  -5 8.44477 1.20747   5
   3  -6  -5 8.26649 0.84926   1
   3  -6  -5 8.96379 0.86462   2
   3  -6  -5 9.65486 1.24095   7
  -3   6   5 9.04127 1.05033   6
  -3   6   5 8.90359 0.74922   3
   3   6  -5 8.67352 0.69950   1
   3   6  -5 8.93839 1.17883   5
   2  -6  -5 51.4652  1.9987   2
   2  -6  -5 51.3746  2.5552   5
  -2  -6   5 51.5481  2.4697   5
   2  -6  -5 51.1626  1.8872   1
   2   6  -5 54.1523  1.6201   2
   2   6  -5 54.5291  2.4366   5
   2   6  -5 52.4934  1.7725   1
  -2   6   5 47.4072  2.6209   5
  -2   6   5 53.1879  1.8837   3
   2   6  -5 53.1081  1.6300   2
  -2   6   5 47.9810  1.9729   2
  -1  -6   5 0.03050 0.52503   5
   1  -6  -5 0.63326 0.44642   1
   1  -6  -5 -0.6429  0.3947   5
   1  -6  -5 -0.3065  0.3836   2
   1   6  -5 0.25880 0.54850   5
  -1   6   5 -0.3037  0.3810   2
  -1   6   5 0.97702 0.44361   3
  -1   6   5 -0.0355  0.6763   5
   1   6  -5 0.30186 0.33907   1
   1   6  -5 1.16481 0.55024   3
   1   6  -5 -0.1013  0.3283   2
   0  -6  -5 1.01606 0.47085   2
   0  -6  -5 8.25214 1.18812   5
   0  -6   5 1.47262 0.56618   7
   0   6  -5 4.48104 0.66651   3
   0   6  -5 3.34535 0.76265   5
   0   6   5 1.29242 0.77051   5
   0   6   5 0.87512 0.51175   2
  -1  -6  -5 94.4606  3.0341   2
   1  -6   5 94.3261  3.1052   2
  -1  -6  -5 93.3954  3.9035   5
   1  -6   5 94.6336  3.4032   5
   1  -6   5 92.2452  3.8157   7
   1   6   5 97.3976  3.0220   2
   1   6   5 91.9926  3.8650   5
  -1   6  -5 93.1094  2.8296   1
  -1   6  -5 98.2830  3.6240   5
   1   6   5 96.9768  3.1170   3
   2  -6   5 182.719   4.626   1
   2  -6   5 176.673   4.955   2
  -2  -6  -5 171.054   6.121   5
   2  -6   5 171.231   6.171   7
   2  -6   5 170.067   5.627   5
   2   6   5 173.413   5.059   3
   2   6   5 175.167   6.111   5
   2   6   5 177.591   4.798   2
  -2   6  -5 174.472   5.700   5
  -2   6  -5 186.441   4.914   2
   3  -6   5 58.2268  2.8261   7
  -3  -6  -5 54.6806  2.9346   5
   3  -6   5 52.2267  2.2230   2
   3  -6   5 51.5769  2.0016   1
  -3   6  -5 56.5466  2.5893   5
   3   6   5 52.7035  2.3566   3
  -3   6  -5 57.0638  2.2450   2
   3   6   5 56.1649  2.0176   2
   4  -6   5 40.1234  1.8037   1
  -4  -6  -5 42.9768  2.6694   5
   4  -6   5 46.3002  2.4885   7
   4   6   5 38.4750  2.0985   3
   4   6   5 40.7766  1.3129   2
   4   6   5 41.8743  1.3138   2
   5  -6   5 21.1163  1.3089   2
   5  -6   5 18.9204  1.3702   1
   5  -6   5 17.8817  1.4465   4
   5   6   5 19.6758  1.6454   3
   6  -6   5 2.50418 0.83840   1
   6  -6   5 3.53590 0.88046   4
   6  -6   5 3.45643 0.56958   2
   6   6   5 1.99771 0.91906   3
   7  -6   5 6.21339 1.03997   1
   7  -6   5 9.24979 1.35922   4
   7   6   5 7.75980 1.34429   3
   8  -6   5 32.3210  1.8386   1
   9  -6   5 5.40641 1.37124   4
   9  -6   5 5.40310 1.23447   1
  10  -6   5 18.5312  1.9129   1
  10  -6   5 21.6028  2.3156   4
  10  -7  -5 41.1373  2.4834   1
  10  -7  -5 47.7301  3.2105   4
   9  -7  -5 6.66479 1.28147   1
   9  -7  -5 5.07717 1.46503   4
   8  -7  -5 12.2456  1.7724   4
   8  -7  -5 11.5698  1.3802   1
   8   7  -5 11.3784  0.9861   1
   7  -7  -5 70.1426  2.7596   1
   7   7  -5 70.3174  2.2597   1
   6  -7  -5 1.62474 0.80150   1
   6   7  -5 2.55902 0.56661   1
   5  -7  -5 295.702   6.658   2
   5  -7  -5 272.077   7.288   1
   5   7  -5 296.705   6.987   1
  -4  -7   5 79.3265  3.6241   5
   4  -7  -5 77.4660  2.6569   1
   4  -7  -5 77.2113  2.5462   2
   4   7  -5 76.0899  2.3786   1
  -3  -7   5 767.657  21.247   5
   3  -7  -5 775.286  17.835   1
   3  -7  -5 775.634  22.824   7
   3  -7  -5 775.541  21.616   5
  -3   7   5 794.920  17.644   3
   3   7  -5 756.186  21.192   5
   3   7  -5 762.531  17.630   1
   2  -7  -5 35.0521  2.1200   5
   2  -7  -5 27.4816  1.4823   1
   2  -7  -5 32.8251  1.6669   2
  -2  -7   5 30.7977  2.0105   5
  -2   7   5 30.2971  1.6039   2
   2   7  -5 33.2857  1.4691   1
  -2   7   5 31.5166  1.4925   3
   2   7  -5 32.5937  1.3371   2
   2   7  -5 30.7301  1.9622   5
   1  -7  -5 733.227  16.601   1
   1  -7  -5 726.076  17.006   2
   1  -7  -5 724.637  19.995   5
  -1  -7   5 712.189  19.572   5
   1   7  -5 699.862  16.882   3
  -1   7   5 723.043  16.944   2
  -1   7   5 719.369  16.629   3
   1   7  -5 716.859  16.551   1
   1   7  -5 695.194  19.545   5
   0  -7  -5 112.575   3.492   1
   0  -7   5 120.043   4.784   7
   0  -7  -5 128.247   4.830   5
   0  -7   5 128.298   4.342   5
   0  -7   5 131.573   3.888   2
   0  -7  -5 117.547   3.793   2
   0   7  -5 128.302   4.596   5
   0   7   5 122.047   4.927   5
   0   7   5 123.890   3.809   3
   0   7  -5 129.740   3.618   1
   0   7  -5 122.616   3.659   2
   0   7   5 117.018   3.729   2
   0   7  -5 127.280   3.832   3
  -1  -7  -5 217.927   6.041   2
   1  -7   5 216.932   7.604   7
   1  -7   5 223.413   6.095   2
   1  -7   5 228.392   6.920   5
  -1  -7  -5 216.086   7.479   5
  -1   7  -5 224.960   7.217   5
   1   7   5 214.446   6.084   3
  -1   7  -5 228.541   5.818   1
   1   7   5 223.563   6.017   2
  -2  -7  -5 18.4496  1.3723   2
  -2  -7  -5 17.9152  2.0137   5
   2  -7   5 17.5251  1.5468   7
   2  -7   5 19.3437  1.2387   1
   2  -7   5 19.3760  1.4688   2
   2  -7   5 19.6735  1.4271   5
   2   7   5 16.4706  1.3593   3
   2   7   5 22.1413  1.3735   2
  -2   7  -5 19.7827  1.6011   5
  -3  -7  -5 38.7850  2.6389   5
   3  -7   5 38.7417  1.7776   1
   3  -7   5 40.5174  2.4374   7
   3  -7   5 38.3488  1.9544   2
   3  -7   5 39.8704  2.2153   5
   3   7   5 38.1563  2.1027   3
   3   7   5 38.9318  1.7389   2
  -3   7  -5 44.0515  1.9860   2
   4  -7   5 44.0899  1.9504   1
   4  -7   5 45.6745  2.0962   2
   4   7   5 45.0830  2.4002   3
   4   7   5 45.7263  1.5344   2
   5  -7   5 35.0530  1.9536   4
   5  -7   5 33.8933  1.8160   1
   5  -7   5 37.5479  1.8191   2
   5   7   5 36.4222  2.2250   3
   6  -7   5 138.580   4.522   4
   6  -7   5 147.656   4.038   2
   6  -7   5 141.058   4.431   1
   6   7   5 144.781   5.127   3
   7  -7   5 6.49203 1.16941   1
   7  -7   5 10.2073  1.4423   4
   7   7   5 6.16756 1.30717   3
   8  -7   5 50.1644  2.5920   1
   8  -7   5 50.5123  2.8204   4
   9  -7   5 -0.5640  0.9920   4
   9  -7   5 0.88210 1.07014   1
  10  -7   5 18.1672  2.2443   4
  10  -7   5 18.3760  1.9411   1
  10  -8  -5 0.49499 1.18640   4
  10  -8  -5 0.37172 1.12873   1
   9  -8  -5 25.9290  2.6121   4
   9  -8  -5 26.7109  2.0400   1
   8  -8  -5 0.06220 0.96362   1
   7  -8  -5 8.74174 1.23263   1
   7   8  -5 7.70803 0.94802   1
   6  -8  -5 1.62219 0.72551   1
   6   8  -5 0.70323 0.63189   1
   5  -8  -5 8.51874 0.80037   2
   5  -8  -5 9.59091 1.15428   1
   5   8  -5 10.5447  1.0006   1
  -4  -8   5 33.8302  2.4577   5
   4  -8  -5 34.4627  1.7550   1
   4  -8  -5 32.4595  1.6868   2
   4   8  -5 34.5920  1.6294   1
   3  -8  -5 13.6397  1.2444   1
   3  -8  -5 13.3753  1.2815   2
  -3  -8   5 16.8356  1.9270   5
  -3   8   5 14.2109  1.0853   3
   3   8  -5 15.2776  1.1786   1
   2  -8  -5 20.1944  1.4861   2
   2  -8  -5 22.3325  1.8101   5
   2  -8  -5 17.7960  1.3468   1
  -2  -8   5 21.6639  1.8176   5
  -2   8   5 21.3711  1.3306   3
   2   8  -5 21.4701  1.1995   2
   2   8  -5 17.9187  1.5589   3
  -2   8   5 20.9166  1.5528   2
   2   8  -5 19.1763  1.6404   5
   1  -8  -5 224.697   6.259   2
   1  -8  -5 236.846   7.636   5
   1  -8  -5 228.517   5.938   1
  -1  -8   5 218.244   7.174   5
  -1   8   5 211.868   6.143   2
   1   8  -5 226.351   6.376   3
  -1   8   5 223.212   6.087   3
   1   8  -5 224.119   7.280   5
   1   8  -5 226.887   5.957   1
   0  -8  -5 164.815   6.035   5
   0  -8   5 166.882   5.554   5
   0  -8   5 157.078   6.108   7
   0  -8  -5 165.005   4.910   2
   0  -8   5 172.886   4.972   2
   0  -8  -5 161.494   4.562   1
   0   8  -5 169.794   4.739   2
   0   8   5 167.608   4.873   2
   0   8  -5 158.859   4.841   3
   0   8  -5 163.605   5.822   5
   0   8   5 161.615   4.856   3
   0   8  -5 164.430   4.630   1
   1  -8   5 15.7730  1.3166   2
   1  -8   5 12.5460  1.2055   5
  -1  -8  -5 10.3634  1.5743   5
   1  -8   5 10.3357  1.4164   7
  -1  -8  -5 10.0488  1.1421   2
   1   8   5 8.01938 1.14250   3
  -1   8  -5 8.87764 1.01809   2
   1   8   5 9.71556 1.11730   2
  -1   8  -5 10.5361  1.1133   3
  -1   8  -5 15.5739  1.6006   5
   2  -8   5 327.545   8.048   1
   2  -8   5 316.964   8.555   2
  -2  -8  -5 328.365  10.505   5
   2  -8   5 324.036   9.822   5
   2  -8   5 314.274  10.681   7
   2   8   5 329.669   8.408   2
   2   8   5 324.485   8.676   3
   3  -8   5 25.3829  1.8359   5
   3  -8   5 26.9526  1.5330   1
   3  -8   5 25.1657  1.6891   2
   3  -8   5 22.6445  1.9445   7
   3   8   5 24.6597  1.4741   2
   3   8   5 24.2761  1.7653   3
   4  -8   5 10.5153  1.1335   1
   4  -8   5 9.54193 1.19947   2
   4   8   5 10.5499  0.8593   2
   4   8   5 10.5572  1.4357   3
   5  -8   5 80.6293  3.0012   2
   5  -8   5 78.7559  2.9428   1
   5   8   5 78.6228  3.5169   3
   6  -8   5 0.37747 0.81111   4
   6  -8   5 0.84118 0.67087   2
   6  -8   5 1.29374 0.89797   1
   6   8   5 0.40838 0.91441   3
   7  -8   5 5.24870 1.19980   4
   7  -8   5 4.31783 1.10622   1
   7   8   5 4.36719 1.27218   3
   8  -8   5 3.28503 1.13237   1
   8  -8   5 1.99644 1.11784   4
   9  -8   5 19.9329  2.2255   4
   9  -8   5 19.7456  1.9984   1
  10  -8   5 5.70613 1.50645   4
  10  -8   5 5.62854 1.47570   1
   8  -9  -5 15.6139  1.7077   1
   7  -9  -5 1.52905 1.03020   1
   7   9  -5 0.66049 0.78514   1
   6  -9  -5 92.5234  3.4442   1
   6   9  -5 95.4133  3.1821   1
   5  -9  -5 51.2919  2.0047   2
   5  -9  -5 49.7266  2.3198   1
   5   9  -5 49.9181  2.1572   1
   4  -9  -5 39.9026  2.0113   1
   4  -9  -5 42.7080  2.0184   2
   4   9  -5 36.4140  1.8384   1
  -3  -9   5 506.846  15.421   5
   3  -9  -5 526.357  12.741   1
   3  -9  -5 539.183  13.113   2
  -3   9   5 536.151  12.665   3
   3   9  -5 525.867  12.691   1
   2  -9  -5 58.8114  2.6091   2
  -2  -9   5 58.5770  3.0651   5
   2  -9  -5 57.8480  2.3704   1
   2   9  -5 64.1771  2.4192   1
  -2   9   5 60.8128  2.4562   3
  -2   9   5 61.4453  2.6010   2
   2   9  -5 62.1674  2.2336   2
   1  -9  -5 82.2708  3.2587   2
  -1  -9   5 86.2144  3.6880   5
   1  -9  -5 91.0649  3.0239   1
   1   9  -5 85.0900  2.9802   1
   1   9  -5 88.4436  3.4007   3
  -1   9   5 86.1386  3.2000   2
  -1   9   5 81.6476  3.0913   3
   0  -9   5 552.652  13.990   2
   0  -9   5 572.149  15.976   5
   0  -9  -5 565.192  13.993   2
   0   9  -5 550.875  13.768   3
   0   9  -5 568.424  13.607   1
   0   9   5 558.903  13.909   2
   0   9  -5 577.005  13.758   2
   0   9   5 565.515  13.810   3
   1  -9   5 461.222  13.437   5
   1  -9   5 456.862  14.729   7
  -1  -9  -5 443.262  11.734   2
   1  -9   5 476.734  11.878   2
   1   9   5 472.183  11.734   2
  -1   9  -5 496.698  11.648   2
   1   9   5 438.456  11.679   3
   2  -9   5 30.1569  1.9450   2
   2  -9   5 31.0329  1.6163   1
   2  -9   5 31.8376  2.2983   7
   2  -9   5 27.0295  1.9185   5
  -2   9  -5 28.7412  1.7964   2
   2   9   5 24.2997  1.8807   3
   2   9   5 28.5801  1.7664   2
   3  -9   5 2.13598 0.83272   2
   3  -9   5 1.37154 0.86704   7
   3  -9   5 0.75917 0.67922   1
   3   9   5 1.61497 0.84055   3
   3   9   5 0.95226 0.65281   2
   4  -9   5 4.93336 1.02202   2
   4  -9   5 6.46058 1.04507   1
   4   9   5 7.36766 0.80552   2
   4   9   5 6.53642 1.25876   3
   5  -9   5 217.629   6.258   2
   5  -9   5 217.940   6.118   1
   5   9   5 210.968   6.921   3
   6  -9   5 34.7966  1.8555   2
   6  -9   5 35.8149  2.0999   1
   6  -9   5 38.6987  2.2767   4
   6   9   5 32.3903  2.4621   3
   7  -9   5 143.344   4.784   1
   7  -9   5 151.203   5.044   4
   7   9   5 135.038   5.509   3
   8  -9   5 40.4491  2.5528   4
   8  -9   5 36.2716  2.4031   1
   9  -9   5 34.1891  2.3768   1
   9  -9   5 32.0069  2.6053   4
   9 -10  -5 13.0602  2.1156   4
   9 -10  -5 12.2192  1.7218   1
   8 -10  -5 167.098   5.466   1
   7 -10  -5 37.5634  2.3877   1
   6 -10  -5 37.9149  2.2407   1
   5 -10  -5 25.9209  1.8002   1
   5 -10  -5 22.0909  1.4587   2
   5  10  -5 21.6929  1.5960   1
   4 -10  -5 29.5525  1.8416   1
   4 -10  -5 30.6396  1.8838   2
   4  10  -5 28.1057  1.7435   1
   3 -10  -5 93.7624  3.2840   1
   3 -10  -5 91.3922  3.4693   2
  -2 -10   5 47.6057  2.7058   5
   2 -10  -5 42.4886  2.1011   1
   2 -10  -5 43.8688  2.3213   2
  -2  10   5 47.5677  2.2259   3
   2  10  -5 43.8742  1.9485   2
   2  10  -5 46.2375  2.1584   1
  -2  10   5 45.4617  2.3225   2
  -1 -10   5 182.604   6.344   5
   1 -10  -5 172.916   5.525   2
   1  10  -5 179.022   5.704   3
   1  10  -5 184.780   5.325   1
  -1  10   5 178.600   5.538   2
  -1  10   5 181.455   5.447   3
   0 -10   5 44.4224  2.4989   5
   0 -10  -5 45.5640  2.3473   2
   0  10   5 44.4222  2.2928   2
   0  10  -5 48.7198  2.2768   2
   0  10   5 47.4149  2.3540   3
   0  10  -5 45.1226  2.3311   3
  -1 -10  -5 467.130  12.262   2
   1 -10   5 481.933  12.340   2
   1 -10   5 491.753  14.062   5
   1  10   5 461.903  12.236   3
   1  10   5 481.294  12.218   2
  -1  10  -5 484.874  12.090   2
   2 -10   5 141.203   6.023   7
   2 -10   5 137.307   4.767   2
  -2  10  -5 143.138   4.663   2
   2  10   5 153.648   5.114   3
   2  10   5 144.476   4.651   2
   3  10   5 6.62119 1.30251   3
   3  10   5 9.64847 1.17991   2
   4 -10   5 80.5952  3.2971   2
   4 -10   5 80.9579  3.0277   1
   4  10   5 79.0806  3.6603   3
   4  10   5 74.1803  2.5410   2
   5 -10   5 15.8988  1.5911   1
   5 -10   5 16.0321  1.5960   2
   5  10   5 17.6711  2.0633   3
   6 -10   5 7.60965 1.34328   1
   6 -10   5 6.64420 1.13249   2
   6 -10   5 9.31835 1.41115   4
   6  10   5 4.84889 1.46832   3
   7 -10   5 3.75391 1.23209   4
   7 -10   5 3.58727 1.22409   1
   7 -10   5 2.65454 0.62190   2
   7  10   5 1.52982 1.24948   3
   8 -10   5 4.79325 1.43311   1
   8 -10   5 2.94588 1.27316   4
   9 -10   5 6.47520 1.57034   1
   9 -10   5 7.20839 1.65791   4
   8 -11  -5 5.13372 1.43454   1
   7 -11  -5 65.1566  3.1473   1
   6 -11  -5 4.49061 0.60835   2
   6 -11  -5 4.74873 1.26652   1
   5 -11  -5 305.238   8.122   2
   5 -11  -5 307.979   8.358   1
   4 -11  -5 7.20813 1.23632   1
   4 -11  -5 9.42434 1.29235   2
   3 -11  -5 441.841  10.969   1
   3 -11  -5 427.494  11.334   2
   3  11  -5 426.421   9.923   2
   2 -11  -5 10.2564  1.4111   2
   2  11  -5 10.7761  1.1687   2
  -2  11   5 10.2301  1.3357   3
  -2  11   5 9.61952 1.37075   2
   1 -11  -5 182.276   5.938   2
  -1  11   5 195.958   5.998   2
  -1  11   5 198.083   5.905   3
   0 -11  -5 34.8993  2.2016   2
   0  11   5 37.8635  2.2838   2
   0  11  -5 38.1719  2.1210   2
   0  11   5 35.9770  2.2574   3
   1 -11   5 220.519   6.699   2
   1  11   5 215.505   6.583   2
   1  11   5 217.496   6.765   3
  -1  11  -5 223.991   6.482   2
   2 -11   5 142.552   4.923   2
   2  11   5 143.981   5.147   3
  -2  11  -5 136.212   4.668   2
   2  11   5 143.663   4.721   2
   3 -11   5 4.23883 1.16663   2
   3  11   5 7.44175 1.15295   2
   3  11   5 5.42022 1.34550   3
  -3  11  -5 3.40486 1.06258   2
   4 -11   5 210.135   6.528   2
   4  11   5 219.149   7.149   3
   4  11   5 210.070   5.583   2
   5 -11   5 27.6622  1.9738   1
   5  11   5 29.5509  2.4528   3
   6 -11   5 82.1681  3.4471   1
   6 -11   5 82.8326  3.2748   2
   6 -11   5 83.2710  3.4971   4
   6  11   5 82.6789  4.1910   3
   7 -11   5 25.3040  2.1503   4
   7 -11   5 21.1935  1.3074   2
   7 -11   5 20.9432  2.0399   1
   8 -11   5 129.133   4.858   1
   8 -11   5 132.745   4.995   4
   8 -12  -5 3.34986 1.44876   1
   7 -12  -5 84.6392  3.7197   1
   6 -12  -5 71.3712  2.3411   2
   6 -12  -5 68.9073  3.2283   1
   5 -12  -5 5.57764 1.14985   2
   5 -12  -5 7.58454 1.38181   1
   4 -12  -5 -0.0333  0.7628   2
   4 -12  -5 1.86517 1.02564   1
   3 -12  -5 0.66289 0.98530   2
   3  12  -5 0.77709 0.43506   2
   2 -12  -5 1.62438 1.02973   2
   2  12  -5 3.14073 0.90124   2
  -2  12   5 3.17673 1.17999   2
   1 -12  -5 22.2786  2.0943   2
  -1  12   5 19.0046  1.9672   2
   1  12  -5 18.0402  1.6038   2
  -1  12   5 15.5708  1.7283   3
   0 -12  -5 80.8352  3.6291   2
   0  12   5 86.0558  3.6302   2
   0  12   5 84.8130  3.6125   3
   0  12  -5 85.2095  3.4140   2
   1 -12   5 136.413   5.012   2
   1  12   5 133.482   5.002   3
   1  12   5 147.313   4.974   2
  -1  12  -5 140.641   4.792   2
   2 -12   5 6.65220 1.38729   2
   2  12   5 4.87790 1.37422   3
  -2  12  -5 8.23514 1.40281   2
   3 -12   5 81.4745  3.5468   2
  -3  12  -5 74.5657  3.3814   2
   3  12   5 67.6192  2.9566   2
   3  12   5 77.3600  3.7288   3
   4 -12   5 15.3107  1.8324   2
   4  12   5 10.6272  1.8220   3
   4  12   5 10.0067  1.0087   2
   5 -12   5 0.58496 0.48794   2
   5  12   5 0.24611 1.13757   3
   6 -12   5 2.00472 1.04374   2
   7 -12   5 1.65084 0.73591   2
   7 -12   5 -0.9558  1.0887   1
   7 -12   5 1.01799 1.08126   4
   8 -12   5 24.1073  2.3537   4
   8 -12   5 25.3710  2.3651   1
   7 -13  -5 28.2740  2.3546   1
   6 -13  -5 90.7244  2.9262   2
   6 -13  -5 90.2766  3.8880   1
   5 -13  -5 0.18295 0.89079   2
   5 -13  -5 0.48260 1.08342   1
   3 -13  -5 4.49360 1.27553   2
   2 -13  -5 252.692   7.595   2
   2  13  -5 240.348   6.733   2
  -2  13   5 237.770   7.511   2
   1 -13  -5 4.58960 1.32314   2
   1  13  -5 2.53834 1.01620   2
  -1  13   5 2.93813 1.04152   3
  -1  13   5 5.52556 1.38914   2
   0 -13  -5 139.654   5.160   2
   0  13   5 135.266   5.070   3
   0  13  -5 142.786   4.838   2
   0  13   5 135.441   5.005   2
   1 -13   5 11.1710  1.7202   2
   1  13   5 7.85537 1.49663   3
  -1  13  -5 7.59533 1.38043   2
   1  13   5 8.01492 1.47033   2
   2 -13   5 0.19172 0.96174   2
  -2  13  -5 0.68072 1.01603   2
   2  13   5 0.73445 1.05914   3
   2  13   5 -0.5496  0.7540   2
   3 -13   5 1.74061 1.09988   2
   3  13   5 1.63769 0.93945   2
   3  13   5 1.87011 1.15223   3
  -3  13  -5 0.90367 1.08695   2
   4 -13   5 -0.3040  1.0275   2
   4  13   5 -0.2612  0.6182   2
   5 -13   5 95.2162  3.8679   2
   6 -13   5 3.90451 1.19541   2
   7 -13   5 126.334   3.907   2
   6 -14  -5 15.8117  1.3214   2
   5 -14  -5 0.98633 1.03727   2
   4 -14  -5 0.53819 0.49724   2
   3 -14  -5 24.8106  2.2260   2
   2 -14  -5 2.04590 1.28110   2
  -2  14   5 3.44981 1.39877   2
   2  14  -5 1.41225 0.95492   2
   1 -14  -5 2.76779 1.30355   2
   1  14  -5 3.75161 1.16758   2
  -1  14   5 2.90964 1.24768   2
   0 -14  -5 28.6324  2.4539   2
   0  14   5 25.4034  2.2704   3
   0  14   5 27.8017  2.2247   2
   0  14  -5 27.3339  2.0904   2
   1  14   5 51.5314  3.1570   3
  -1  14  -5 48.4876  2.8248   2
   1  14   5 52.0892  2.9414   2
   2 -14   5 10.9344  1.8186   2
  -2  14  -5 11.9526  1.7614   2
   2  14   5 14.9071  1.7541   2
   2  14   5 9.78262 1.78217   3
   3 -14   5 36.7269  2.6872   2
   3  14   5 37.0006  2.2428   2
  -3  14  -5 36.7390  2.5483   2
   4 -14   5 3.54708 1.35983   2
   5 -14   5 20.9931  1.8737   2
   6 -14   5 2.44013 1.15835   2
   5 -15  -5 113.097   4.258   2
   4 -15  -5 0.93743 0.66410   2
   3 -15  -5 227.938   7.408   2
   2 -15  -5 1.00010 1.25800   2
   2  15  -5 -0.5528  0.8362   2
  -2  15   5 0.25923 1.28782   2
   1 -15  -5 145.074   5.674   2
  -1  15   5 155.361   5.732   2
   1  15  -5 151.344   5.141   2
   0  15   5 14.0156  1.9595   2
   0  15  -5 8.88136 1.53027   2
   0  15   5 11.2324  1.8421   3
   1  15   5 9.94862 1.77925   2
  -1  15  -5 11.4235  1.7115   2
   2 -15   5 39.4441  2.8749   2
   2  15   5 38.8529  2.5754   2
  -2  15  -5 39.0685  2.7420   2
   3 -15   5 -0.5444  1.2188   2
   3  15   5 -0.1298  0.9632   2
  -3  15  -5 -1.6223  1.0723   2
   4 -15   5 63.1717  3.5065   2
   5 -15   5 0.05550 0.50367   2
   4 -16  -5 -0.4130  0.8355   2
   3 -16  -5 4.67134 1.51045   2
   2 -16  -5 1.12451 1.35114   2
   2  16  -5 1.63550 0.94372   2
  -2  16   5 2.53435 1.52223   2
   1 -16  -5 -0.6745  1.1926   2
  -1  16   5 4.44376 1.55987   2
   1  16  -5 1.00357 1.10823   2
   0  16   5 125.104   5.087   2
   1  16   5 59.6496  3.2860   2
  -1  16  -5 57.3668  3.2229   2
   2 -16   5 36.8830  2.9152   2
   2  16   5 39.9722  2.6497   2
  -2  16  -5 42.6390  2.9201   2
   3 -16   5 1.72109 1.44116   2
  -3  16  -5 2.82085 1.44480   2
   3  16   5 1.36721 1.01681   2
   4 -16   5 94.2465  4.3357   2
   2 -17  -5 26.4320  2.6977   2
  -2  17   5 31.5905  2.7467   2
   2  17  -5 28.9068  1.7429   2
   1 -17  -5 0.64624 1.39402   2
   1  17  -5 0.54990 1.13027   2
  -1  17   5 2.28065 1.54779   2
   0  17   5 55.8586  3.3912   2
   0  17  -5 57.3481  3.1408   2
  -1  17  -5 11.3861  1.8206   2
   1  17   5 4.66151 1.36649   2
   2 -17   5 2.40776 1.56182   2
  -2  17  -5 5.43282 1.66735   2
   2  17   5 3.71116 1.41624   2
  11   0  -6 0.81413 1.16978   4
  10   0  -6 1.74643 1.16533   4
   9   0  -6 86.5326  3.6224   4
   8   0  -6 5.55566 1.10391   4
  -7   0   6 58.8316  2.3532   6
   7   0  -6 55.9091  2.5257   4
  -6   0   6 572.782  12.986   6
   6   0  -6 552.944  12.960   4
  -5   0   6 399.924   9.408   6
   5   0  -6 399.958   9.380   4
  -4   0   6 4156.18   87.97   6
  -4   0   6 4166.13  114.34   7
  -3   0   6 429.881   9.735   6
  -2   0   6 25.0695  1.1103   5
   1   0  -6 109.629   3.071   5
  -1   0   6 111.316   3.090   5
  -1   0   6 108.525   2.789   3
   1   0  -6 107.379   3.235   7
   0   0  -6 47.1522  1.6951   7
   0   0   6 45.6295  1.3820   3
   0   0   6 48.9758  1.4928   5
   0   0  -6 49.8378  1.5395   5
  -1   0  -6 3746.52  110.50   7
   1   0   6 3949.08   87.07   3
   1   0   6 3979.51  102.96   5
  -1   0  -6 4142.18  103.29   5
   2   0   6 6.08633 0.56786   2
  -2   0  -6 7.30971 0.73883   5
   2   0   6 7.67803 0.46097   3
  -2   0  -6 6.76486 0.61843   7
  -3   0  -6 486.103  14.265   7
   3   0   6 498.896  11.160   3
  -3   0  -6 495.350  13.683   5
   3   0   6 495.683  11.410   2
  -4   0  -6 1847.33   50.15   7
   4   0   6 1733.97   38.08   4
   4   0   6 1822.54   39.59   3
   4   0   6 1885.69   40.12   2
   4   0   6 1786.07   40.14   2
  -4   0  -6 1756.16   47.25   5
   5   0   6 35.2075  1.3423   3
  -5   0  -6 32.1875  2.2498   5
   5   0   6 35.3794  1.6078   4
   6   0   6 1.88304 0.69976   4
   7   0   6 26.9874  1.7938   4
   8   0   6 229.506   6.609   4
   9   0   6 50.9776  2.3705   1
   9   0   6 51.6250  2.7439   4
  10   0   6 7.44147 1.51720   4
  10   0   6 7.18724 1.34046   1
  11   0   6 132.320   4.687   1
  11   0   6 134.943   5.219   4
  11  -1  -6 58.3401  2.4158   1
  11  -1  -6 60.4537  3.3639   4
  11   1  -6 56.3298  3.1969   4
  10  -1  -6 119.014   4.703   4
  10   1  -6 122.066   4.561   4
   9  -1  -6 13.2673  1.7077   4
   9   1  -6 12.0420  1.6040   4
   8  -1  -6 24.0784  1.9216   4
   8   1  -6 23.2107  1.7322   4
   7  -1  -6 42.2337  2.1892   4
  -7   1   6 42.3690  2.0521   6
   7   1  -6 46.5930  2.2154   4
  -6  -1   6 217.508   5.652   6
   6  -1  -6 217.309   5.859   4
   6   1  -6 216.738   5.732   4
  -6   1   6 211.520   5.688   6
  -6   1   6 218.639   5.580   3
  -5  -1   6 82.7706  2.6263   6
   5   1  -6 80.8433  2.6290   4
  -5   1   6 77.6594  2.6377   6
  -4   1   6 49.6035  1.8445   6
  -4   1   6 50.7988  2.2644   5
   4   1  -6 45.2244  1.7081   4
  -3   1   6 1628.85   35.23   6
  -3   1   6 1646.26   36.18   3
  -3   1   6 1665.52   42.68   5
  -2  -1   6 402.726  10.887   7
   2  -1  -6 395.942  10.648   5
  -2   1   6 391.295   8.845   6
  -2   1   6 389.540  10.626   5
  -2   1   6 382.000   8.988   3
  -1  -1   6 390.272  10.894   7
   1  -1  -6 377.667  10.297   5
  -1   1   6 388.193  10.355   5
  -1   1   6 378.566   8.575   6
   1   1  -6 389.952  10.848   7
  -1   1   6 382.823   8.816   3
   0  -1   6 738.807  20.293   7
   0  -1  -6 733.232  19.006   5
   0   1   6 714.474  16.139   3
   0   1  -6 713.382  20.273   7
   0   1  -6 745.278  18.650   5
   0   1   6 714.205  15.571   6
   0   1   6 717.164  18.961   5
  -1  -1  -6 5377.21  135.47   5
   1  -1   6 5294.21  114.05   3
   1  -1   6 5009.45  144.51   7
   1   1   6 5167.59  114.27   3
   1   1   6 5311.07  109.98   6
   1   1   6 5369.08  135.19   5
  -1   1  -6 4796.03  144.30   7
   2  -1   6 13.8359  0.8811   7
   2  -1   6 13.4260  0.5479   3
   2  -1   6 13.3111  0.7788   2
  -2  -1  -6 13.1101  0.9700   5
  -2   1  -6 14.2545  0.9081   7
   2   1   6 13.3964  0.9530   5
   2   1   6 13.9482  0.7625   2
   2   1   6 13.8872  0.6987   3
   3  -1   6 420.197   9.896   1
   3  -1   6 437.023   9.572   3
  -3  -1  -6 416.080  11.998   5
   3  -1   6 428.302  10.031   2
  -3   1  -6 430.731  12.543   7
   3   1   6 447.143   9.922   3
   3   1   6 415.629   9.501   4
   3   1   6 428.388   9.929   2
  -4  -1  -6 223.506   7.124   5
   4  -1   6 217.850   5.499   4
   4  -1   6 218.031   5.426   2
   4  -1   6 226.848   5.211   3
   4  -1   6 228.338   5.576   1
   4   1   6 222.369   5.208   2
   4   1   6 219.379   5.489   4
  -4   1  -6 232.081   7.167   7
   4   1   6 221.929   5.177   2
   4   1   6 233.314   5.624   3
   5  -1   6 209.608   5.455   4
  -5  -1  -6 212.607   7.131   5
   5   1   6 208.069   5.446   4
   5   1   6 214.203   5.426   3
   6  -1   6 273.163   7.005   4
   6  -1   6 269.659   6.881   1
   6   1   6 276.936   7.008   4
   7  -1   6 20.0046  1.5957   4
   7  -1   6 21.7018  1.4603   1
   7   1   6 20.7646  1.6404   4
   8  -1   6 614.246  14.659   4
   8  -1   6 609.650  14.663   1
   8   1   6 614.087  14.622   4
   9  -1   6 101.630   3.578   1
   9  -1   6 103.152   4.027   4
   9   1   6 97.7485  3.9793   4
  10  -1   6 18.5010  2.0617   4
  10  -1   6 20.2650  1.7796   1
  10   1   6 23.2919  2.2198   4
  10   1   6 17.5551  1.7191   1
  11  -1   6 38.3125  2.4605   1
  11  -1   6 43.2935  2.9237   4
  11   1   6 35.0684  2.3785   1
  11   1   6 37.8921  2.6739   4
  11  -2  -6 8.28425 1.73087   4
  11  -2  -6 6.95672 1.17879   1
  11   2  -6 9.19984 1.65945   4
  10  -2  -6 58.0927  3.1655   4
  10  -2  -6 60.0302  2.3169   1
  10   2  -6 56.8182  3.0086   4
   9  -2  -6 38.0085  2.5144   4
   9  -2  -6 36.3231  1.5881   1
   9   2  -6 34.4764  2.2654   4
   8  -2  -6 192.845   5.918   4
   8   2  -6 192.079   5.619   4
   7  -2  -6 82.3530  3.2228   4
   7   2  -6 82.2132  3.0573   4
  -7   2   6 88.4815  3.0917   6
  -6  -2   6 332.019  10.228   5
  -6  -2   6 332.250   7.966   6
   6   2  -6 311.091   7.875   4
  -6   2   6 322.474   8.048   6
  -5  -2   6 41.0391  2.3336   5
  -5   2   6 40.8920  1.5164   3
   5   2  -6 38.9192  1.6657   4
  -5   2   6 38.2614  1.7907   6
  -4  -2   6 562.505  15.429   5
  -4   2   6 565.736  12.715   3
  -4   2   6 561.841  15.468   5
  -4   2   6 550.619  12.644   6
   4   2  -6 548.133  12.257   4
  -3  -2   6 39.6886  1.8260   5
   3  -2  -6 42.4511  1.4771   7
  -3   2   6 41.0334  1.5927   6
  -3   2   6 40.9591  1.8850   5
  -3   2   6 42.1966  1.4222   3
   2  -2  -6 123.199   4.070   5
  -2  -2   6 136.874   3.918   5
  -2   2   6 130.233   3.340   3
  -2   2   6 130.553   4.105   5
  -2   2   6 135.144   3.414   6
  -1  -2   6 168.418   5.170   7
  -1  -2   6 175.173   4.680   5
   1  -2  -6 174.831   4.160   2
   1  -2  -6 163.023   5.045   5
   1   2  -6 174.581   3.922   2
  -1   2   6 175.393   5.162   5
  -1   2   6 171.092   4.221   3
  -1   2   6 168.746   4.157   6
   0  -2   6 59.0520  2.1477   7
   0  -2   6 56.2492  1.6529   5
   0  -2  -6 58.4905  2.2215   5
   0   2   6 61.2637  2.2714   5
   0   2  -6 65.6669  2.1850   7
   0   2   6 56.4866  1.7174   3
   0   2  -6 55.7453  1.6346   2
   0   2   6 56.6181  1.6168   6
   0   2  -6 56.1743  1.7098   5
   1  -2   6 7248.30  203.84   7
  -1  -2  -6 7046.84  189.84   5
   1   2   6 7538.35  164.65   2
   1   2   6 7061.21  161.43   3
   1   2   6 7309.58  155.19   6
   1   2   6 7319.39  190.45   5
  -1   2  -6 7605.12  188.45   5
  -1   2  -6 7453.51  204.16   7
   2  -2   6 26.9283  1.2048   2
   2  -2   6 28.3366  0.8540   3
   2  -2   6 32.8669  1.5185   7
  -2  -2  -6 27.8107  1.5099   5
  -2   2  -6 26.6997  1.4424   7
   2   2   6 27.7615  1.1419   2
   2   2   6 26.8179  1.4769   5
   2   2   6 27.9331  1.1760   3
  -3  -2  -6 523.204  14.950   5
   3  -2   6 548.029  11.842   3
   3  -2   6 552.869  15.661   7
  -3   2  -6 539.662  15.742   7
   3   2   6 549.393  12.456   2
   3   2   6 553.658  12.533   3
   3   2   6 509.388  14.950   5
  -4  -2  -6 481.009  13.987   5
   4  -2   6 487.858  11.047   4
   4  -2   6 482.812  11.410   2
   4  -2   6 491.087  11.407   1
   4   2   6 504.827  11.557   3
  -4   2  -6 484.276  14.485   7
   4   2   6 492.951  10.996   2
   4   2   6 490.878  11.019   4
   5  -2   6 869.966  19.363   2
   5  -2   6 855.680  19.059   4
   5  -2   6 857.924  19.752   1
  -5  -2  -6 870.688  23.964   5
   5  -2   6 902.050  19.357   2
   5   2   6 864.331  19.820   3
   5   2   6 842.478  18.980   4
   6  -2   6 16.4665  1.3812   4
   6  -2   6 19.5057  1.2873   1
   6   2   6 17.2514  1.3135   4
   6   2   6 18.4110  1.2367   3
   7  -2   6 104.559   3.382   1
   7  -2   6 107.256   3.679   4
   7   2   6 104.787   3.615   4
   8  -2   6 -0.1064  0.7599   4
   8  -2   6 1.25139 0.85508   1
   8   2   6 1.40481 0.90553   4
   9  -2   6 16.3543  1.6392   1
   9  -2   6 16.6627  1.8624   4
   9   2   6 18.2891  1.8816   4
  10  -2   6 54.7873  3.0479   4
  10  -2   6 53.9529  2.7494   1
  10   2   6 54.5883  2.9796   4
  11  -2   6 24.2256  2.1519   1
  11  -2   6 19.4554  2.2621   4
  11   2   6 20.4341  1.9553   1
  11  -3  -6 50.4256  3.2416   4
  11  -3  -6 46.1596  2.3326   1
  11   3  -6 50.6842  2.9337   4
  10  -3  -6 80.3681  2.9189   1
  10  -3  -6 75.1595  3.7325   4
  10   3  -6 84.2709  3.5962   4
   9  -3  -6 89.7879  2.9050   1
   9  -3  -6 89.3563  3.8941   4
   9   3  -6 85.4861  3.4805   4
   8  -3  -6 62.5357  3.0549   4
   8  -3  -6 59.1382  2.0830   1
   8   3  -6 65.4458  2.7406   4
   7  -3  -6 7.56381 0.70569   1
   7  -3  -6 7.02678 1.19992   4
  -7   3   6 5.85356 1.02932   6
   7   3  -6 6.44065 1.01807   4
  -6  -3   6 108.162   4.506   5
   6  -3  -6 104.617   2.707   1
  -6   3   6 102.920   3.413   6
   6   3  -6 106.283   3.281   4
  -5  -3   6 9.29247 1.36185   5
   5  -3  -6 9.26954 0.60355   1
  -5   3   6 8.67522 0.74922   3
   5   3  -6 14.0322  0.9712   4
  -5   3   6 10.2737  1.0857   6
   4  -3  -6 78.6524  2.0644   1
   4  -3  -6 81.2026  2.6728   7
  -4  -3   6 82.1392  3.2347   5
  -4   3   6 83.3910  2.6950   6
  -4   3   6 83.6135  2.3688   3
  -4   3   6 79.4478  3.2474   5
  -3  -3   6 1633.17   40.78   5
   3  -3  -6 1578.31   43.40   7
   3  -3  -6 1594.24   34.55   1
   3  -3  -6 1453.44   40.89   5
  -3   3   6 1571.97   33.76   6
  -3   3   6 1615.23   34.50   3
  -3   3   6 1532.15   40.94   5
   2  -3  -6 1170.98   31.36   5
  -2  -3   6 1233.00   31.03   5
   2  -3  -6 1237.50   26.77   2
   2  -3  -6 1200.43   26.49   1
  -2   3   6 1139.34   31.33   5
  -2   3   6 1184.12   25.85   6
  -2   3   6 1217.34   26.45   3
  -1  -3   6 29.0207  1.3537   7
   1  -3  -6 29.2328  1.4650   5
   1  -3  -6 29.3693  1.0985   2
  -1  -3   6 28.7891  1.2173   5
  -1   3   6 26.2761  1.5025   5
  -1   3   6 29.9594  1.1465   3
   1   3  -6 29.2535  1.1793   5
   1   3  -6 29.4899  0.9205   2
  -1   3   6 28.6442  1.1659   6
   0  -3  -6 395.789   9.103   2
   0  -3  -6 385.799  10.853   5
   0  -3   6 372.270  11.270   7
   0  -3   6 392.563  10.197   5
   0   3   6 369.825  10.833   5
   0   3   6 396.223   9.002   3
   0   3  -6 390.556  10.306   5
   0   3   6 387.377   8.647   6
   1  -3   6 424.936   9.724   2
   1  -3   6 396.609  11.983   7
   1  -3   6 401.192  10.889   5
  -1  -3  -6 403.560  11.404   5
   1   3   6 410.898   9.551   3
  -1   3  -6 411.294  12.021   7
   1   3   6 398.796   9.613   2
   1   3   6 412.000  11.381   5
  -1   3  -6 407.847  10.903   5
  -1   3  -6 420.916   9.603   2
  -2  -3  -6 9.95465 1.15582   5
   2  -3   6 11.9990  0.9903   7
   2  -3   6 11.1826  0.7905   1
   2  -3   6 12.4469  0.9517   2
  -2   3  -6 9.93956 0.95954   7
   2   3   6 12.4348  0.8799   2
   2   3   6 12.1046  0.8841   3
  -2   3  -6 12.8597  0.8945   5
   2   3   6 11.0627  1.0517   5
   3  -3   6 10.5898  0.8338   1
   3  -3   6 12.6632  1.0056   7
   3  -3   6 12.3790  0.8185   4
   3  -3   6 10.5435  0.8496   2
  -3  -3  -6 12.1869  1.2054   5
   3   3   6 10.6291  0.8694   3
  -3   3  -6 12.3555  1.0026   5
   3   3   6 11.6974  0.7789   2
   4  -3   6 75.7057  2.4883   4
   4  -3   6 80.6855  3.1281   7
   4  -3   6 77.0152  2.4208   2
  -4  -3  -6 72.7424  3.3339   5
  -4   3  -6 78.2778  3.1503   5
   4   3   6 78.6963  2.6918   3
  -4   3  -6 84.1809  3.3475   7
   4   3   6 76.9592  1.9589   2
   5  -3   6 39.3581  1.3958   2
   5  -3   6 39.8834  1.7814   4
  -5  -3  -6 39.8890  2.4790   5
   5  -3   6 37.5275  1.6970   1
   5   3   6 39.3528  1.7783   4
   5   3   6 39.7663  1.8545   3
   6  -3   6 135.105   3.996   1
   6  -3   6 138.299   4.198   4
   6   3   6 141.416   4.301   3
   6   3   6 135.385   4.093   4
   7  -3   6 97.9040  3.5271   4
   7  -3   6 95.9771  3.2655   1
   7   3   6 98.9310  3.4809   4
   8  -3   6 49.8038  2.5512   4
   8  -3   6 43.0114  2.2310   1
   8   3   6 45.6113  2.4215   4
   9  -3   6 113.028   4.314   4
   9  -3   6 109.691   3.942   1
  10  -3   6 13.8860  1.6694   1
  10  -3   6 12.7663  1.8667   4
  11  -3   6 2.93141 1.40204   4
  11  -3   6 1.98053 1.25674   1
  11  -4  -6 0.89259 1.33335   4
  11  -4  -6 1.39807 1.01802   1
  10  -4  -6 1.26236 1.14273   4
  10  -4  -6 0.51029 0.91693   1
  10   4  -6 0.40448 0.97798   4
   9  -4  -6 326.748   8.258   1
   9  -4  -6 333.900   9.289   4
   9   4  -6 321.630   8.628   4
   8  -4  -6 56.8952  2.1357   1
   8  -4  -6 57.1435  2.9018   4
   8   4  -6 54.7426  2.5225   4
   7  -4  -6 680.337  15.675   1
   7   4  -6 679.438  15.513   4
  -7   4   6 691.014  16.019   6
   6  -4  -6 2.18664 0.53841   1
   6   4  -6 1.13011 0.62322   4
  -6   4   6 1.51467 0.77228   6
   5  -4  -6 393.735   9.388   1
  -5  -4   6 406.088  11.950   5
   5  -4  -6 407.918  11.601   7
   5   4  -6 397.720   9.248   4
  -5   4   6 405.958   9.801   6
  -5   4   6 418.280   9.414   3
   4  -4  -6 126.748   3.374   1
   4  -4  -6 132.309   4.391   7
  -4  -4   6 129.316   4.606   5
  -4   4   6 134.243   3.470   3
  -4   4   6 134.434   3.866   6
   3  -4  -6 214.464   5.057   2
   3  -4  -6 219.113   5.086   2
   3  -4  -6 204.561   6.697   5
  -3  -4   6 216.592   6.479   5
   3  -4  -6 217.440   6.804   7
   3  -4  -6 217.401   5.173   1
  -3   4   6 207.299   6.685   5
  -3   4   6 211.799   5.251   3
  -3   4   6 216.584   5.496   6
   2  -4  -6 353.217   8.247   2
  -2  -4   6 341.158   9.608   5
   2  -4  -6 350.336   8.100   1
   2  -4  -6 344.272  10.011   5
  -2   4   6 342.869   8.158   6
   2   4  -6 357.339   7.804   1
  -2   4   6 350.212   8.163   3
   2   4  -6 342.168   9.611   5
  -2   4   6 343.473  10.044   5
   1  -4  -6 6.95268 0.95159   5
   1  -4  -6 7.29923 0.64295   1
  -1  -4   6 7.91455 0.86989   5
   1  -4  -6 5.87163 0.65214   2
   1   4  -6 5.82053 0.51318   2
  -1   4   6 5.91741 0.68359   6
   1   4  -6 7.29934 0.78178   5
  -1   4   6 8.35070 0.64982   3
  -1   4   6 8.12579 1.06529   5
   1   4  -6 6.77771 0.54244   1
   0  -4   6 41.4277  1.9222   7
   0  -4   6 46.3376  1.6358   5
   0  -4  -6 42.5009  1.5637   2
   0  -4  -6 40.9124  2.0550   5
   0   4   6 43.0465  1.5478   2
   0   4  -6 43.7374  1.7480   5
   0   4   6 40.1125  1.5348   3
   0   4   6 39.9976  1.4761   6
   0   4  -6 38.9251  1.3837   1
   0   4   6 38.7548  2.0636   5
   1  -4   6 666.663  18.679   7
  -1  -4  -6 649.246  17.729   5
   1  -4   6 658.727  15.105   2
   1  -4   6 632.642  17.075   5
   1   4   6 632.205  14.966   2
  -1   4  -6 631.733  18.689   7
  -1   4  -6 646.277  17.136   5
  -1   4  -6 654.181  14.961   2
   1   4   6 648.223  14.862   3
   2  -4   6 4121.26   92.87   1
  -2  -4  -6 3847.49  107.92   5
   2  -4   6 4317.57   94.51   2
   2  -4   6 4133.15  115.44   7
  -2   4  -6 4294.16   93.41   2
   2   4   6 3994.84  110.04   5
   2   4   6 3998.60   90.96   3
  -2   4  -6 4209.05  113.65   7
  -2   4  -6 4152.01  108.62   5
   2   4   6 4234.55   94.13   2
   3  -4   6 134.384   3.619   1
   3  -4   6 137.741   4.772   7
  -3  -4  -6 123.114   4.681   5
   3  -4   6 131.770   3.805   2
   3  -4   6 133.758   3.519   4
   3   4   6 129.441   3.915   3
  -3   4  -6 137.807   4.468   5
   3   4   6 132.964   3.590   2
   3   4   6 124.428   4.724   5
  -3   4  -6 135.030   4.867   7
   4  -4   6 432.747  10.705   2
  -4  -4  -6 421.822  13.006   5
   4  -4   6 459.805  13.457   7
   4  -4   6 463.651  10.611   1
   4  -4   6 446.843  10.233   4
   4   4   6 452.260  10.971   3
  -4   4  -6 453.299  13.654   7
   4   4   6 442.395  10.149   2
  -4   4  -6 432.777  12.708   5
   4   4   6 451.645  10.155   2
   5  -4   6 472.998  11.148   4
   5  -4   6 480.805  11.301   2
   5   4   6 483.328  11.836   3
   6  -4   6 85.8750  2.9754   1
   6  -4   6 91.6346  3.2041   4
   6   4   6 90.6893  3.3440   3
   7  -4   6 88.8687  3.3898   4
   7  -4   6 83.2120  3.0615   1
   8  -4   6 4.76455 1.12666   4
   8  -4   6 3.40636 1.02624   1
   9  -4   6 176.490   5.500   1
   9  -4   6 180.343   5.885   4
  10  -4   6 125.807   4.440   1
  10  -4   6 124.747   4.938   4
  11  -4   6 104.111   4.590   4
  11  -4   6 94.6742  3.9487   1
  10  -5  -6 75.7197  3.0774   1
  10  -5  -6 77.8913  3.9504   4
   9  -5  -6 2.40367 1.25994   4
   9  -5  -6 4.43044 1.01725   1
   8  -5  -6 164.183   4.670   1
   8  -5  -6 162.867   5.550   4
   8   5  -6 166.962   4.953   4
   7  -5  -6 13.0677  1.1338   1
   7   5  -6 12.2193  1.2745   4
  -7   5   6 14.7730  1.5497   6
   6  -5  -6 19.5473  1.2251   1
  -6   5   6 19.7035  1.6002   6
   6   5  -6 19.4334  1.2921   4
   5  -5  -6 133.103   3.618   1
  -5  -5   6 130.001   4.945   5
   5   5  -6 128.271   3.543   4
  -5   5   6 131.906   4.111   6
   4  -5  -6 130.855   4.688   7
  -4  -5   6 137.355   4.773   5
   4  -5  -6 136.904   5.015   5
   4  -5  -6 128.556   3.589   1
  -4   5   6 131.266   3.987   6
  -4   5   6 137.037   3.585   3
   3  -5  -6 812.037  18.410   2
   3  -5  -6 780.645  22.032   5
  -3  -5   6 790.683  21.623   5
   3  -5  -6 831.469  23.287   7
   3  -5  -6 806.508  18.269   1
  -3   5   6 827.586  18.191   3
   3   5  -6 816.757  17.865   1
  -3   5   6 786.888  22.025   5
  -3   5   6 806.106  18.093   6
   3   5  -6 810.401  21.698   5
   2  -5  -6 125.973   3.355   1
   2  -5  -6 123.806   4.419   5
  -2  -5   6 123.501   4.108   5
  -2   5   6 125.155   3.572   6
  -2   5   6 108.385   4.355   5
  -2   5   6 122.453   3.385   3
   2   5  -6 121.677   4.062   5
   2   5  -6 124.663   3.126   1
  -1  -5   6 5.21178 0.80409   5
   1  -5  -6 2.68310 0.51733   1
   1  -5  -6 3.93532 0.80254   5
   1  -5  -6 3.88991 0.60652   2
   1   5  -6 3.80625 0.48902   1
  -1   5   6 3.51796 0.59029   3
  -1   5   6 5.28082 0.68858   2
   1   5  -6 3.22727 0.48369   2
  -1   5   6 2.14349 0.55394   6
   1   5  -6 3.18547 0.66839   5
   0  -5   6 2641.70   74.66   7
   0  -5  -6 2865.38   60.42   2
   0  -5   6 2838.18   71.85   5
   0  -5  -6 2740.04   69.96   5
   0   5  -6 2766.08   70.28   5
   0   5   6 2834.81   59.32   3
   0   5  -6 2580.91   59.57   1
   0   5   6 2332.05   69.82   5
  -1  -5  -6 33.1570  1.5249   2
   1  -5   6 35.0504  1.6083   5
   1  -5   6 35.8661  1.5901   2
  -1  -5  -6 35.3331  2.1344   5
   1  -5   6 36.7868  1.9652   7
   1   5   6 34.8780  1.5467   2
   1   5   6 38.3872  2.1082   5
  -1   5  -6 33.8916  1.4109   1
  -1   5  -6 37.8141  1.7562   5
   1   5   6 35.2846  1.5682   3
   2  -5   6 138.844   4.024   2
   2  -5   6 138.798   3.684   1
   2  -5   6 137.386   4.480   5
   2  -5   6 138.923   5.011   7
  -2  -5  -6 130.324   4.910   5
  -2   5  -6 137.905   4.499   5
   2   5   6 141.498   3.896   2
   2   5   6 135.356   4.053   3
  -2   5  -6 139.938   3.917   2
   2   5   6 138.095   4.957   5
   3  -5   6 50.4892  2.0013   2
   3  -5   6 49.2184  1.8159   1
  -3  -5  -6 44.7181  2.5332   5
   3  -5   6 50.6840  2.4745   7
  -3   5  -6 48.9844  1.9404   2
  -3   5  -6 45.3776  2.1925   5
  -3   5  -6 48.6705  2.5501   7
   3   5   6 42.0953  1.9968   3
   3   5   6 46.8118  1.7657   2
   3   5   6 48.8881  2.5972   5
   4  -5   6 23.0819  1.2755   4
   4  -5   6 24.2040  1.3485   1
  -4  -5  -6 20.4061  1.8443   5
   4  -5   6 24.7910  1.7005   7
   4   5   6 21.7048  0.9469   2
   4   5   6 21.5702  0.9351   2
   4   5   6 22.3989  1.4938   3
   5  -5   6 146.030   4.310   4
   5  -5   6 152.915   4.302   1
   5  -5   6 150.728   4.194   2
   5   5   6 147.304   4.720   3
   6  -5   6 0.58411 0.37613   2
   6  -5   6 0.59190 0.65691   4
   6  -5   6 0.39019 0.46520   1
   6   5   6 0.24025 0.71239   3
   7  -5   6 24.0345  1.7116   1
   7  -5   6 26.2106  1.8270   4
   7   5   6 24.2832  1.8884   3
   8  -5   6 7.93997 1.22535   1
   8  -5   6 5.55597 1.19950   4
   9  -5   6 139.545   4.708   1
   9  -5   6 143.251   5.145   4
  10  -5   6 68.4166  3.1595   1
  10  -5   6 64.6457  3.4800   4
  10  -6  -6 11.3256  1.4866   1
  10  -6  -6 10.0782  1.8893   4
   9  -6  -6 2.31187 1.22787   4
   9  -6  -6 2.63892 1.02512   1
   8  -6  -6 33.8225  2.5133   4
   8  -6  -6 36.1606  1.9242   1
   7  -6  -6 6.90249 1.04434   1
  -7   6   6 8.96809 1.35337   6
   6  -6  -6 703.793  16.117   1
  -6   6   6 678.761  16.278   6
  -5  -6   6 2.28233 1.02989   5
   5  -6  -6 0.78705 0.59609   1
  -5   6   6 1.96427 0.75117   6
   4  -6  -6 1144.15   25.58   2
  -4  -6   6 1143.04   30.40   5
   4  -6  -6 1085.61   30.77   5
   4  -6  -6 1148.58   25.64   1
   4  -6  -6 1151.85   32.39   7
  -4   6   6 1128.72   25.29   6
   4   6  -6 1145.90   25.18   1
  -4   6   6 1131.18   25.31   3
   3  -6  -6 124.528   4.810   5
   3  -6  -6 129.449   3.641   2
  -3  -6   6 133.307   4.612   5
   3  -6  -6 127.339   4.848   7
   3  -6  -6 125.892   3.588   1
  -3   6   6 134.056   3.608   3
  -3   6   6 124.923   3.893   6
   3   6  -6 128.587   4.528   5
   3   6  -6 125.470   3.312   1
   2  -6  -6 254.865   6.375   1
  -2  -6   6 248.826   7.719   5
   2  -6  -6 259.757   8.095   5
   2  -6  -6 261.384   6.604   2
  -2   6   6 259.420   6.573   6
  -2   6   6 244.523   8.167   5
   2   6  -6 256.535   6.045   2
   2   6  -6 261.605   7.690   5
  -2   6   6 254.415   6.406   3
   2   6  -6 262.045   6.046   2
   2   6  -6 259.015   6.217   1
  -2   6   6 246.797   6.555   2
   1  -6  -6 6.42351 0.77679   2
  -1  -6   6 3.30358 0.72187   5
   1  -6  -6 4.06564 0.82860   5
   1  -6  -6 2.91708 0.56231   1
  -1   6   6 2.80480 0.91466   5
  -1   6   6 2.71239 0.56384   3
   1   6  -6 3.71955 0.76343   5
   1   6  -6 4.64315 0.56941   2
  -1   6   6 2.77016 0.58489   2
   0  -6   6 523.127  16.193   7
   0  -6  -6 532.340  12.699   1
   0  -6  -6 540.111  15.518   5
   0  -6   6 545.952  13.082   2
   0  -6   6 556.891  14.857   5
   0  -6  -6 551.436  13.058   2
   0   6   6 565.984  13.041   2
   0   6   6 533.967  15.643   5
   0   6   6 538.924  12.849   3
   0   6  -6 534.570  15.055   5
   0   6  -6 570.226  12.888   2
   0   6  -6 544.611  12.714   1
   1  -6   6 855.573  25.641   7
   1  -6   6 898.258  23.643   5
   1  -6   6 902.055  20.754   2
  -1  -6  -6 872.246  24.362   5
  -1  -6  -6 897.771  20.680   2
   1   6   6 892.824  24.360   5
  -1   6  -6 848.322  20.249   1
   1   6   6 891.514  20.453   3
  -1   6  -6 913.802  23.884   5
   1   6   6 923.680  20.669   2
  -2  -6  -6 11.6225  1.5350   5
   2  -6   6 10.0407  0.8913   1
  -2  -6  -6 11.4326  1.0828   2
   2  -6   6 8.85737 0.99292   2
   2  -6   6 9.51090 0.97258   5
   2  -6   6 14.8308  1.3359   7
   2   6   6 10.8836  1.0042   2
   2   6   6 11.6578  1.1767   3
  -2   6  -6 11.7323  1.0089   2
   2   6   6 11.4970  1.5314   5
  -2   6  -6 14.0440  1.1919   5
   3  -6   6 877.965  19.504   1
  -3  -6  -6 781.745  23.420   5
   3  -6   6 846.449  24.831   7
   3  -6   6 840.618  19.977   2
  -3   6  -6 903.340  20.000   2
   3   6   6 827.538  19.655   2
  -3   6  -6 885.154  23.121   5
   3   6   6 848.304  19.953   3
   4  -6   6 97.2162  3.2627   2
   4  -6   6 98.2740  3.1208   4
   4  -6   6 101.331   4.176   7
  -4  -6  -6 96.9156  4.3236   5
   4  -6   6 99.6990  3.1359   1
   4   6   6 103.423   3.636   3
   4   6   6 96.4841  2.7467   2
   5  -6   6 473.965  11.394   4
   5  -6   6 499.903  11.765   1
   5  -6   6 485.053  11.776   2
   5   6   6 484.173  12.357   3
   6  -6   6 0.79040 0.71035   4
   6  -6   6 0.19038 0.47381   2
   6  -6   6 0.61571 0.74916   1
   6   6   6 0.34672 0.77641   3
   7  -6   6 250.159   6.969   4
   7  -6   6 247.250   6.792   1
   7   6   6 242.223   7.409   3
   8  -6   6 43.2054  2.2744   1
   8  -6   6 53.3101  2.8126   4
  10  -6   6 14.7072  2.0711   4
  10  -7  -6 35.5596  2.2981   1
  10  -7  -6 38.5197  2.8788   4
   9  -7  -6 79.0624  3.1664   1
   9  -7  -6 76.1675  3.8624   4
   8  -7  -6 29.0393  1.9200   1
   8   7  -6 27.2533  1.3822   1
   7  -7  -6 5.38783 1.04430   1
   7   7  -6 5.01112 0.70096   1
   6  -7  -6 10.6260  1.1580   1
   6   7  -6 10.8977  0.8681   1
   5  -7  -6 17.7638  1.3236   1
  -5  -7   6 23.4177  1.9827   5
   5   7  -6 19.6384  1.0800   1
  -4  -7   6 17.5050  1.7957   5
   4  -7  -6 19.1754  1.3336   1
   4  -7  -6 18.4858  1.1534   2
   4   7  -6 19.3905  1.0674   1
   3  -7  -6 188.903   5.132   1
  -3  -7   6 193.016   6.444   5
   3  -7  -6 194.885   6.905   7
   3  -7  -6 187.799   6.698   5
   3  -7  -6 195.968   5.275   2
   3   7  -6 189.051   4.923   1
  -3   7   6 190.584   5.087   3
   3   7  -6 195.468   6.381   5
   2  -7  -6 202.868   5.613   2
  -2  -7   6 203.275   6.625   5
   2  -7  -6 198.722   5.375   1
   2  -7  -6 202.782   6.942   5
  -2   7   6 203.504   5.614   2
   2   7  -6 201.848   6.533   5
   2   7  -6 203.802   5.287   1
   2   7  -6 211.677   5.119   2
  -2   7   6 211.143   5.456   3
   1  -7  -6 1056.40   28.20   5
  -1  -7   6 1019.63   27.63   5
   1  -7  -6 1055.84   24.09   2
   1  -7  -6 1027.81   23.59   1
  -1   7   6 1067.87   24.07   2
   1   7  -6 1037.07   23.57   1
   1   7  -6 1012.16   27.63   5
   1   7  -6 1033.84   23.74   2
  -1   7   6 1029.38   23.57   3
   0  -7  -6 256.621   6.817   2
   0  -7  -6 237.529   6.457   1
   0  -7  -6 253.942   8.331   5
   0  -7   6 254.147   8.547   7
   0  -7   6 262.106   6.884   2
   0  -7   6 253.395   7.666   5
   0   7   6 251.198   6.735   3
   0   7  -6 264.160   6.556   1
   0   7   6 257.618   6.780   2
   0   7  -6 269.150   6.649   2
   0   7  -6 258.968   7.946   5
   1  -7   6 473.866  13.163   5
  -1  -7  -6 466.468  13.905   5
   1  -7   6 440.729  14.337   7
  -1  -7  -6 471.926  11.559   2
   1  -7   6 456.915  11.587   2
  -1   7  -6 476.175  11.222   1
   1   7   6 483.970  11.571   3
  -1   7  -6 478.817  13.496   5
   1   7   6 468.430  11.517   2
  -2  -7  -6 211.375   5.819   2
   2  -7   6 206.930   5.889   2
   2  -7   6 199.663   7.282   7
   2  -7   6 204.902   6.627   5
  -2  -7  -6 210.119   7.352   5
   2  -7   6 215.413   5.449   1
   2   7   6 210.540   5.992   3
   2   7   6 208.949   5.741   2
  -2   7  -6 214.125   6.839   5
  -3  -7  -6 119.709   4.980   5
   3  -7   6 113.787   3.843   2
   3  -7   6 119.106   3.535   1
   3  -7   6 118.781   4.865   7
  -3   7  -6 127.668   3.904   2
   3   7   6 114.714   4.038   3
   3   7   6 115.481   3.588   2
   4  -7   6 2.79022 0.80400   2
   4  -7   6 1.74768 0.73077   1
   4   7   6 2.40788 0.86238   3
   4   7   6 2.70982 0.54965   2
   5  -7   6 130.215   4.039   1
   5  -7   6 128.115   4.051   4
   5  -7   6 131.743   4.042   2
   5   7   6 128.445   4.603   3
   6  -7   6 82.4303  3.1396   1
   6  -7   6 93.9537  2.9172   2
   6  -7   6 89.7099  3.3297   4
   6   7   6 83.4823  3.6773   3
   7  -7   6 12.6361  1.5404   4
   7  -7   6 11.1673  1.3660   1
   7   7   6 9.12964 1.55763   3
   8  -7   6 270.635   7.782   4
   8  -7   6 269.091   7.579   1
   9  -7   6 92.1774  4.0747   4
   9  -7   6 96.3339  3.8241   1
  10  -7   6 101.992   4.088   1
  10  -7   6 99.1426  4.4315   4
  10  -8  -6 11.3352  1.6540   1
  10  -8  -6 8.93535 1.86750   4
   9  -8  -6 108.668   4.751   4
   9  -8  -6 113.540   4.073   1
   8  -8  -6 3.06089 1.09834   1
   8   8  -6 3.82343 0.82693   1
   7  -8  -6 233.278   6.495   1
   7   8  -6 230.435   6.024   1
   5  -8  -6 387.065   9.067   2
   5  -8  -6 382.278   9.634   1
   5   8  -6 386.045   9.325   1
  -4  -8   6 151.850   5.681   5
   4  -8  -6 148.553   4.366   1
   4  -8  -6 148.985   4.309   2
   4   8  -6 145.380   4.141   1
  -3  -8   6 91.1210  3.9523   5
   3  -8  -6 87.5765  2.9778   1
   3   8  -6 87.9035  2.8574   1
  -3   8   6 90.6931  2.9413   3
  -2  -8   6 41.9444  2.4442   5
   2  -8  -6 43.8942  1.9542   1
   2  -8  -6 44.3128  2.0837   2
   2  -8  -6 45.8584  2.6442   5
  -2   8   6 45.8730  1.9680   3
  -2   8   6 41.6222  2.0261   2
   2   8  -6 43.3144  1.6755   2
   2   8  -6 41.9312  2.3872   5
   1  -8  -6 396.741   9.632   1
   1  -8  -6 386.760   9.969   2
  -1  -8   6 387.990  11.409   5
   1  -8  -6 399.796  11.969   5
  -1   8   6 400.511   9.792   3
  -1   8   6 401.996   9.983   2
   1   8  -6 384.326   9.632   2
   1   8  -6 387.269   9.610   1
   1   8  -6 382.923  11.474   5
   0  -8  -6 17.3936  1.3445   2
   0  -8   6 17.3080  1.6477   7
   0  -8   6 17.0422  1.4354   2
   0  -8   6 19.3140  1.3916   5
   0  -8  -6 19.7034  1.7607   5
   0  -8  -6 16.2848  1.2039   1
   0   8   6 19.7385  1.4288   3
   0   8  -6 21.2305  1.7101   5
   0   8  -6 19.3768  1.3445   2
   0   8   6 18.4964  1.4698   2
   0   8  -6 17.5614  1.1936   1
   1  -8   6 141.223   5.742   7
   1  -8   6 150.415   4.662   2
  -1  -8  -6 149.134   5.808   5
  -1  -8  -6 148.052   4.614   2
   1  -8   6 152.330   5.202   5
   1   8   6 153.539   4.724   3
  -1   8  -6 153.142   4.388   1
   1   8   6 152.463   4.626   2
  -1   8  -6 154.871   4.505   2
  -1   8  -6 155.407   5.565   5
   2  -8   6 389.277  11.332   5
   2  -8   6 399.259   9.381   1
   2  -8   6 371.703  12.311   7
   2  -8   6 367.668   9.855   2
  -2  -8  -6 381.931  12.039   5
   2   8   6 378.809   9.974   3
   2   8   6 390.882   9.774   2
   3  -8   6 7.51756 1.07869   2
   3  -8   6 7.87703 0.97086   1
   3  -8   6 8.49021 1.25387   5
   3  -8   6 9.18114 1.39057   7
   3   8   6 7.62558 1.19152   3
   3   8   6 6.72278 0.93671   2
   4  -8   6 295.391   7.976   2
   4  -8   6 292.396   7.612   1
   4   8   6 297.770   8.419   3
   4   8   6 295.180   7.307   2
   5  -8   6 2.96493 0.89456   1
   5  -8   6 6.18648 1.00404   2
   5  -8   6 3.31634 0.91262   4
   5   8   6 4.67308 1.22198   3
   6  -8   6 33.3059  2.0856   4
   6  -8   6 34.8192  2.0907   1
   6  -8   6 36.3102  1.8025   2
   6   8   6 31.6455  2.3304   3
   7  -8   6 0.36519 0.93673   1
   7  -8   6 -1.1704  0.8188   4
   7   8   6 -0.0170  0.9206   3
   8  -8   6 32.6466  2.3790   4
   8  -8   6 36.7893  2.3464   1
   9  -8   6 88.9997  4.0339   4
   9  -8   6 87.9378  3.7401   1
  10  -8   6 -0.1485  1.2237   1
  10  -8   6 -0.4604  1.1558   4
   9  -9  -6 9.78653 1.86331   4
   9  -9  -6 7.30035 1.33606   1
   8  -9  -6 24.6214  1.6908   1
   7  -9  -6 12.6783  1.5122   1
   7   9  -6 16.5351  1.3747   1
   6  -9  -6 4.06045 1.07012   1
   6   9  -6 4.03237 0.87102   1
   5  -9  -6 72.5602  2.4470   2
   5  -9  -6 70.7417  2.8869   1
   5   9  -6 76.5782  2.7295   1
   4  -9  -6 29.8288  1.7420   1
   4  -9  -6 23.9778  1.5581   2
   4   9  -6 22.1449  1.4914   1
   3  -9  -6 261.330   6.805   1
  -3  -9   6 254.144   8.415   5
   3  -9  -6 254.068   7.008   2
  -3   9   6 254.060   6.723   3
   3   9  -6 244.801   6.672   1
  -2  -9   6 199.159   6.728   5
   2  -9  -6 202.008   5.490   1
   2  -9  -6 188.357   5.708   2
   2   9  -6 202.684   5.238   2
  -2   9   6 194.073   5.549   3
  -2   9   6 191.299   5.716   2
   2   9  -6 194.414   5.463   1
   1  -9  -6 237.893   6.587   2
   1  -9  -6 234.938   6.221   1
  -1  -9   6 235.353   7.469   5
   1   9  -6 196.665   6.057   2
  -1   9   6 236.055   6.568   2
   1   9  -6 234.243   6.243   1
  -1   9   6 236.603   6.466   3
   0  -9  -6 200.406   5.921   2
   0  -9   6 200.949   6.581   5
   0  -9   6 204.996   5.943   2
   0   9  -6 206.588   5.691   2
   0   9  -6 203.638   5.588   1
   0   9   6 193.870   5.810   2
   0   9   6 190.350   5.804   3
   1  -9   6 802.258  21.472   5
   1  -9   6 802.907  18.836   2
  -1  -9  -6 742.614  18.699   2
   1  -9   6 763.206  23.328   7
   1   9   6 763.054  18.693   2
  -1   9  -6 797.928  18.577   2
   1   9   6 775.663  18.631   3
   2  -9   6 125.106   4.713   5
   2  -9   6 119.361   5.184   7
   2  -9   6 119.066   4.122   2
   2   9   6 123.766   4.325   3
   2   9   6 118.652   4.011   2
   3  -9   6 50.8866  2.4563   2
   3  -9   6 44.6693  2.9159   7
   3  -9   6 48.6264  2.1023   1
   3   9   6 43.3553  2.4799   3
   3   9   6 46.6630  2.1462   2
   4  -9   6 72.0231  3.0209   2
   4  -9   6 75.1616  2.8125   1
   4   9   6 70.2700  3.3209   3
   4   9   6 72.7114  2.4721   2
   5  -9   6 33.1042  1.9643   4
   5  -9   6 30.7479  2.0050   1
   5  -9   6 35.0632  1.9853   2
   5   9   6 28.9710  2.2700   3
   6  -9   6 121.390   4.135   1
   6  -9   6 125.692   4.266   4
   6  -9   6 119.735   3.942   2
   6   9   6 120.139   4.912   3
   7  -9   6 4.94939 0.65778   2
   7  -9   6 4.81561 1.16293   4
   7  -9   6 5.50349 1.28047   1
   7   9   6 6.36769 1.52590   3
   8  -9   6 199.361   6.328   4
   8  -9   6 188.281   6.042   1
   9  -9   6 97.3328  3.9893   1
   9  -9   6 97.2832  4.2842   4
   9 -10  -6 23.2561  2.6793   4
   9 -10  -6 20.5983  2.0882   1
   8 -10  -6 290.519   8.260   1
   7 -10  -6 -0.1943  1.0419   1
   6 -10  -6 106.988   3.895   1
   6  10  -6 109.063   3.691   1
   5 -10  -6 41.9454  1.9193   2
   5 -10  -6 44.0642  2.3050   1
   5  10  -6 41.6112  2.1097   1
   4 -10  -6 138.390   4.307   1
   4 -10  -6 133.170   4.305   2
   4  10  -6 127.739   4.157   1
   3 -10  -6 2.43474 0.84601   1
   3 -10  -6 1.67459 0.82680   2
   2 -10  -6 49.6201  2.2591   1
  -2 -10   6 53.9141  2.8778   5
   2 -10  -6 50.8624  2.5107   2
  -2  10   6 47.8552  2.4938   2
   2  10  -6 52.1958  2.0732   2
  -2  10   6 50.1634  2.3448   3
   2  10  -6 51.2737  2.2876   1
  -1 -10   6 443.735  12.876   5
   1 -10  -6 426.741  11.290   2
   1  10  -6 431.933  10.883   2
  -1  10   6 427.168  11.249   2
  -1  10   6 441.507  11.097   3
   1  10  -6 440.775  10.939   1
   0 -10   6 21.9955  1.7358   5
   0 -10  -6 20.6373  1.7202   2
   0  10   6 22.3348  1.6675   2
   0  10  -6 21.8491  1.5824   2
   0  10   6 23.4428  1.7387   3
  -1 -10  -6 601.064  15.021   2
   1 -10   6 611.463  17.111   5
   1 -10   6 613.889  15.067   2
   1  10   6 591.741  14.916   2
  -1  10  -6 604.626  14.745   2
   1  10   6 574.591  14.871   3
   2 -10   6 40.0497  2.2715   2
   2  10   6 39.0827  2.3519   3
  -2  10  -6 38.7263  2.1379   2
   2  10   6 46.4594  2.3007   2
   3 -10   6 466.720  12.223   2
   3  10   6 462.922  12.487   3
   3  10   6 484.071  11.885   2
   4 -10   6 22.1346  1.7890   2
   4 -10   6 23.0264  1.6550   1
   4  10   6 21.9996  1.3795   2
   4  10   6 21.6620  2.1420   3
   5 -10   6 206.516   5.990   1
   5  10   6 202.179   6.886   3
   6 -10   6 7.44559 1.36100   1
   6 -10   6 9.15768 1.38957   4
   6 -10   6 7.18354 1.16019   2
   6  10   6 5.16640 1.48553   3
   7 -10   6 84.8748  3.5391   1
   7 -10   6 85.6951  3.6087   4
   7 -10   6 84.1772  2.7063   2
   7  10   6 87.0901  4.2828   3
   8 -10   6 1.21460 1.20810   1
   8 -10   6 4.12133 1.31175   4
   9 -10   6 17.6453  2.1543   4
   9 -10   6 12.7425  1.8724   1
   8 -11  -6 17.0261  1.9225   1
   7 -11  -6 25.3732  2.0865   1
   6 -11  -6 36.3223  2.3247   1
   5 -11  -6 10.7618  1.4722   1
   5 -11  -6 12.2472  1.2949   2
   5  11  -6 9.95039 1.36799   1
   4 -11  -6 15.1944  1.5561   2
   4 -11  -6 18.7630  1.6421   1
   4  11  -6 14.5646  1.5087   1
   3 -11  -6 323.492   8.540   1
   3 -11  -6 326.219   8.902   2
   3  11  -6 312.666   8.575   1
   2 -11  -6 71.1923  3.1420   2
  -2  11   6 68.7656  3.0784   2
  -2  11   6 68.1954  2.9338   3
   2  11  -6 72.9265  2.6572   2
   2  11  -6 69.4835  2.9370   1
   1 -11  -6 4.32390 1.03483   2
  -1  11   6 2.10058 1.04187   2
  -1  11   6 3.28600 0.97578   3
   1  11  -6 3.89944 0.92991   2
   0 -11  -6 322.794   9.084   2
   0  11   6 324.763   9.015   3
   0  11   6 331.180   9.052   2
   0  11  -6 327.766   8.760   2
   1 -11   6 268.385   7.810   2
   1  11   6 269.089   7.855   3
  -1  11  -6 273.156   7.531   2
   1  11   6 258.626   7.655   2
   2  11   6 3.99726 1.02022   2
   2  11   6 3.00848 1.09811   3
   3 -11   6 10.6387  1.5172   2
   3  11   6 5.84391 1.09696   2
   3  11   6 7.39138 1.41687   3
  -3  11  -6 6.76431 1.30271   2
   4 -11   6 51.9947  2.7587   2
   4  11   6 51.8213  3.0622   3
   4  11   6 51.9719  2.1300   2
   5 -11   6 9.35650 1.38225   1
   5  11   6 7.21075 1.58298   3
   6 -11   6 17.8286  1.7291   2
   6 -11   6 18.3204  1.8407   4
   6 -11   6 19.9275  1.8983   1
   6  11   6 17.4687  2.2458   3
   7 -11   6 5.53022 0.92504   2
   7 -11   6 6.20756 1.40584   1
   7 -11   6 5.19005 1.35210   4
   8 -11   6 35.4129  2.5996   1
   8 -11   6 40.4859  2.7736   4
   8 -12  -6 0.65118 1.25013   1
   7 -12  -6 259.288   7.729   1
   6 -12  -6 1.54168 1.17455   1
   6 -12  -6 -0.0118  0.4667   2
   5 -12  -6 139.769   4.509   2
   5 -12  -6 142.725   4.838   1
   4 -12  -6 54.0386  2.6403   2
   4 -12  -6 55.1056  2.6927   1
   3 -12  -6 154.284   5.243   2
   2 -12  -6 2.40456 1.08282   2
   2  12  -6 1.52477 0.78159   2
  -2  12   6 2.81077 1.14702   2
  -2  12   6 1.25681 0.86714   3
   1 -12  -6 170.096   5.678   2
  -1  12   6 161.038   5.439   3
   1  12  -6 170.848   5.220   2
  -1  12   6 170.298   5.643   2
   0 -12  -6 16.6014  1.8819   2
   0  12  -6 12.8633  1.5420   2
   0  12   6 11.8835  1.6317   2
   0  12   6 14.0586  1.6732   3
   1 -12   6 0.51807 0.95439   2
   1  12   6 -0.2713  0.8731   2
   1  12   6 0.36407 0.94505   3
  -1  12  -6 0.89760 0.88268   2
   2 -12   6 217.275   6.803   2
   2  12   6 212.165   6.979   3
   2  12   6 215.224   6.613   2
  -2  12  -6 219.062   6.644   2
   3 -12   6 1.95993 1.12067   2
   3  12   6 1.87356 1.09018   3
   3  12   6 3.52276 1.01988   2
  -3  12  -6 2.58569 1.15701   2
   4 -12   6 334.562   9.530   2
   4  12   6 332.284   8.466   2
   4  12   6 341.264  10.136   3
   5 -12   6 57.0383  2.9494   2
   5  12   6 64.8916  3.6813   3
   6 -12   6 94.5924  3.7084   2
   7 -12   6 15.0468  1.3573   2
   7 -12   6 12.8484  1.7737   1
   8 -12   6 21.2731  2.2226   1
   7 -13  -6 42.0709  2.8273   1
   6 -13  -6 0.13867 1.16717   1
   6 -13  -6 1.13343 0.62202   2
   5 -13  -6 7.38876 1.45457   1
   5 -13  -6 7.59361 1.25323   2
   4 -13  -6 3.80187 1.14916   2
   3 -13  -6 62.2588  3.1030   2
   2 -13  -6 87.5138  3.9045   2
   2  13  -6 90.3818  3.2735   2
  -2  13   6 99.9067  4.0562   2
   1 -13  -6 51.5499  2.8651   2
  -1  13   6 47.2799  2.7363   3
  -1  13   6 45.8204  2.8051   2
   1  13  -6 51.8306  2.5498   2
   0 -13  -6 17.5763  2.0036   2
   0  13   6 16.1702  1.9365   2
   0  13   6 18.2376  1.9882   3
   0  13  -6 21.5263  1.8884   2
   1 -13   6 21.5316  2.1767   2
   1  13   6 25.4388  2.4218   3
   1  13   6 23.4696  2.0879   2
  -1  13  -6 24.5365  2.0103   2
   2 -13   6 48.9391  2.8360   2
   2  13   6 48.0451  3.0472   3
  -2  13  -6 51.4422  2.8248   2
   3 -13   6 1.83478 1.16737   2
   3  13   6 0.43122 1.08169   3
   3  13   6 1.44998 0.99551   2
  -3  13  -6 0.90766 1.04123   2
   4 -13   6 34.6460  2.4597   2
   4  13   6 35.1288  1.7631   2
   5 -13   6 18.0057  1.9730   2
   6 -13   6 2.84123 1.17801   2
   7 -13   6 2.29673 0.93336   2
   6 -14  -6 182.078   4.904   2
   5 -14  -6 5.34793 1.22041   2
   4 -14  -6 216.992   6.826   2
   3 -14  -6 0.83300 1.14184   2
   2 -14  -6 26.2444  2.3014   2
  -2  14   6 21.5035  2.3006   2
   2  14  -6 23.0654  1.7207   2
   1 -14  -6 44.2937  2.7949   2
  -1  14   6 39.2349  2.7566   2
   1  14  -6 44.0530  2.4644   2
  -1  14   6 48.1237  2.7726   3
   0 -14  -6 2.77353 1.31481   2
   0  14  -6 2.45199 1.15532   2
   0  14   6 2.39903 1.28244   2
   0  14   6 4.47607 1.29386   3
   1  14   6 124.142   4.799   2
  -1  14  -6 118.855   4.616   2
   1  14   6 131.048   5.179   3
   2 -14   6 63.8826  3.3954   2
  -2  14  -6 54.0374  3.0568   2
   2  14   6 53.3203  2.9101   2
   2  14   6 51.0749  3.3011   3
   3 -14   6 215.285   7.204   2
  -3  14  -6 221.829   7.079   2
   3  14   6 216.373   6.549   2
   4 -14   6 8.13798 1.62457   2
   4  14   6 9.15188 0.99420   2
   5 -14   6 269.834   8.205   2
   6 -14   6 22.1888  2.1082   2
   5 -15  -6 7.40151 1.39616   2
   4 -15  -6 75.4362  3.5244   2
   3 -15  -6 59.6487  3.3059   2
   2 -15  -6 6.60686 1.57679   2
  -2  15   6 6.52137 1.63896   2
   2  15  -6 6.39672 1.14641   2
   1 -15  -6 11.8353  1.9223   2
  -1  15   6 7.14092 1.67419   2
   1  15  -6 9.39635 1.47073   2
   0 -15  -6 72.8174  3.7682   2
   0  15   6 74.0595  3.7491   2
   0  15  -6 76.4676  3.4712   2
   1  15   6 15.9479  2.0520   2
  -1  15  -6 12.0977  1.8151   2
   2 -15   6 6.49106 1.65682   2
  -2  15  -6 7.23167 1.62397   2
   2  15   6 4.14680 1.36231   2
   3 -15   6 49.0454  3.1585   2
   3  15   6 47.8104  2.6194   2
  -3  15  -6 48.7822  3.0782   2
   4 -15   6 26.6565  2.4361   2
   5 -15   6 16.1697  1.9910   2
   4 -16  -6 11.1410  1.7155   2
   3 -16  -6 32.6366  2.5778   2
   2 -16  -6 59.6806  3.5428   2
  -2  16   6 59.1694  3.5794   2
   2  16  -6 69.0487  2.6550   2
   1 -16  -6 3.06464 1.45524   2
  -1  16   6 2.18592 1.43608   2
   1  16  -6 2.53944 1.22139   2
   0  16  -6 2.37584 1.06184   2
   0  16   6 1.93399 1.34904   2
  -1  16  -6 3.07007 1.37594   2
   1  16   6 2.67324 1.40790   2
   2 -16   6 56.6656  3.5240   2
   2  16   6 57.8454  3.1620   2
  -2  16  -6 51.6812  3.2190   2
   3 -16   6 0.35871 1.31615   2
  -3  16  -6 -0.7787  1.2550   2
   3  16   6 -0.4282  0.9691   2
   4 -16   6 75.0534  3.8506   2
   2 -17  -6 7.08037 1.78708   2
  -2  17   6 8.42552 1.87663   2
   1 -17  -6 81.4077  4.2657   2
   1  17  -6 86.8633  3.5941   2
  -1  17   6 79.6999  4.2500   2
   0  17   6 16.9781  2.2423   2
   0  17  -6 16.3565  2.0183   2
  -1  17  -6 4.83614 1.47099   2
   1  17   6 -0.0809  0.5542   2
   2 -17   6 13.9032  2.2072   2
  -2  17  -6 16.4930  2.1792   2
   2  17   6 13.3048  1.8815   2
  11   0  -7 1.23708 1.13989   4
  10   0  -7 -0.5617  1.0368   4
   9   0  -7 -0.4762  0.9050   4
   8   0  -7 -0.4064  0.6988   4
   7   0  -7 -0.1389  0.6218   4
  -7   0   7 0.61494 0.65112   6
   6   0  -7 0.42980 0.53763   4
  -6   0   7 0.12585 0.57590   6
  -5   0   7 0.53770 0.57894   5
  -5   0   7 0.66251 0.49744   6
   5   0  -7 0.08470 0.46657   4
  -4   0   7 0.70401 0.49236   6
  -4   0   7 1.02038 0.53464   5
  -3   0   7 0.27059 0.30397   5
  -3   0   7 -0.4564  0.2930   6
  -2   0   7 0.16021 0.23523   5
   1   0  -7 1.27506 0.22891   5
  -1   0   7 0.00497 0.15762   5
   1   0  -7 0.03937 0.16548   7
  -1   0   7 0.31396 0.21517   3
   0   0   7 -3.0181  0.2505   3
   0   0  -7 -3.4068  0.2349   7
   0   0   7 -1.8246  0.3456   5
   0   0  -7 -2.6697  0.3596   5
  -1   0  -7 0.42629 0.25545   7
  -1   0  -7 0.26899 0.32415   5
   1   0   7 0.60362 0.21750   3
   1   0   7 -0.0466  0.2675   5
  -2   0  -7 0.95416 0.47855   5
   3   0   7 -0.2518  0.2299   4
   3   0   7 0.13563 0.29746   2
  -3   0  -7 1.57053 0.59643   5
   3   0   7 -0.0636  0.2174   3
   5   0   7 -0.4326  0.3045   3
   5   0   7 -0.1049  0.3897   4
  -5   0  -7 -0.3034  0.6905   5
   6   0   7 -0.3073  0.4994   4
   7   0   7 -0.1240  0.6105   4
   8   0   7 -1.6797  0.7452   1
   8   0   7 -1.2380  0.7578   4
   9   0   7 0.67697 0.91683   1
   9   0   7 0.25283 0.95395   4
  10   0   7 0.63884 0.98488   1
  10   0   7 -0.4104  1.0056   4
  11   0   7 2.10776 1.21060   1
  11   0   7 -0.3913  1.1963   4
  11  -1  -7 3.99680 1.45750   4
  11   1  -7 4.13137 1.37933   4
  10  -1  -7 29.2700  2.5855   4
  10   1  -7 25.5631  2.3550   4
   9  -1  -7 18.1440  1.9565   4
   9   1  -7 16.8918  1.7846   4
   8  -1  -7 1.47099 0.92303   4
   8   1  -7 0.77986 0.77302   4
   7  -1  -7 0.50839 0.67142   4
  -7  -1   7 0.29260 0.64387   6
   7   1  -7 1.33616 0.69644   4
  -7   1   7 -0.4554  0.6281   6
  -6  -1   7 16.3800  1.2786   6
   6  -1  -7 13.2992  1.3140   4
   6   1  -7 17.1762  1.3442   4
  -6   1   7 17.2035  1.3620   6
  -6   1   7 16.0687  1.1627   3
  -5  -1   7 250.371   6.292   6
  -5   1   7 250.480   6.334   6
  -5   1   7 254.495   6.276   3
   5   1  -7 243.911   6.179   4
  -4   1   7 165.485   5.283   5
   4   1  -7 156.592   4.115   4
  -4   1   7 164.564   4.348   6
  -4   1   7 160.773   4.238   3
  -3   1   7 10.2613  0.8908   5
  -3   1   7 10.5437  0.7453   3
  -3   1   7 10.4453  0.8660   6
  -2  -1   7 303.036   8.454   7
   2  -1  -7 304.102   8.306   5
  -2   1   7 295.586   7.054   3
  -2   1   7 300.981   8.309   5
  -2   1   7 297.124   6.944   6
  -1  -1   7 1825.81   47.70   5
   1  -1  -7 1826.09   47.96   5
   1  -1  -7 1898.10   41.45   2
  -1  -1   7 1837.09   51.29   7
  -1   1   7 1877.78   40.66   3
   1   1  -7 1843.90   51.56   7
  -1   1   7 1756.94   48.42   5
  -1   1   7 1847.34   39.04   6
   0  -1   7 722.130  20.184   7
   0  -1  -7 736.322  18.907   5
   0   1   7 728.331  18.854   5
   0   1  -7 703.440  20.156   7
   0   1  -7 714.195  18.536   5
   0   1   7 727.056  16.077   3
   0   1   7 720.732  15.501   6
   1  -1   7 54.0113  1.5755   3
   1  -1   7 56.1323  2.1426   7
  -1  -1  -7 61.2410  2.1063   5
  -1   1  -7 51.2528  2.1056   7
   1   1   7 57.7202  1.4580   6
   1   1   7 58.8822  1.7005   3
   1   1   7 60.6577  2.0813   5
  -2  -1  -7 125.815   4.066   5
   2  -1   7 122.610   3.397   2
   2  -1   7 130.572   3.078   3
   2   1   7 125.942   3.276   3
   2   1   7 125.301   4.064   5
  -2   1  -7 126.694   4.220   7
   2   1   7 129.668   3.401   2
   3  -1   7 378.731   8.629   4
   3  -1   7 400.883   8.692   3
  -3  -1  -7 373.793  10.940   5
   3   1   7 391.843   8.997   3
   3   1   7 379.330   9.082   2
  -3   1  -7 386.221  11.444   7
   4  -1   7 87.7786  2.7495   4
  -4  -1  -7 89.4902  3.6869   5
   4  -1   7 93.4977  2.6739   2
   4  -1   7 94.5560  2.4350   3
   4  -1   7 91.3906  2.7465   1
   4   1   7 95.2410  2.7762   3
  -4   1  -7 94.0823  3.5863   7
   4   1   7 105.107   2.523   2
   4   1   7 93.3959  2.7950   4
   4   1   7 94.0168  2.5353   2
   5  -1   7 896.774  20.140   2
  -5  -1  -7 911.844  24.881   5
   5  -1   7 898.631  19.819   4
   5  -1   7 903.747  20.588   1
   5   1   7 909.258  19.815   4
   5   1   7 902.894  20.428   3
   6  -1   7 85.5614  2.9562   4
   6  -1   7 92.2851  2.8620   1
   6   1   7 73.0370  2.8254   4
   7  -1   7 55.4237  2.2794   1
   7  -1   7 56.4450  2.4749   4
   7   1   7 50.8853  2.4539   4
   8  -1   7 1.21737 0.86089   1
   8  -1   7 1.94316 0.90374   4
   8   1   7 1.67060 1.00140   4
   9  -1   7 27.3873  1.9176   1
   9  -1   7 28.3972  2.1253   4
   9   1   7 27.9782  2.0739   4
  10  -1   7 49.2633  2.5736   1
  10  -1   7 49.0698  2.9311   4
  10   1   7 51.3837  2.9056   4
  10   1   7 45.0327  2.4426   1
  11  -1   7 14.5938  2.0393   4
  11  -1   7 16.4228  1.8630   1
  11   1   7 15.3876  1.8096   1
  11   1   7 18.5395  2.1717   4
  11  -2  -7 4.32556 1.04731   1
  11  -2  -7 4.21687 1.49534   4
  11   2  -7 4.03634 1.34614   4
  10  -2  -7 4.40928 0.91188   1
  10  -2  -7 5.69762 1.46386   4
  10   2  -7 4.79667 1.35505   4
   9  -2  -7 33.4935  2.3653   4
   9  -2  -7 38.5208  1.5910   1
   9   2  -7 42.3871  2.3478   4
   8  -2  -7 6.50974 1.24220   4
   8   2  -7 6.06069 1.08301   4
   7  -2  -7 0.65163 0.76726   4
   7   2  -7 -0.4738  0.6033   4
  -7   2   7 -0.3043  0.6437   6
  -6  -2   7 19.8011  1.3736   6
  -6  -2   7 20.0598  1.9140   5
   6   2  -7 21.6805  1.4242   4
  -6   2   7 18.5481  1.4617   6
  -5  -2   7 28.3817  1.9342   5
  -5   2   7 23.2228  1.4174   6
  -5   2   7 29.1379  1.2980   3
   5   2  -7 27.8908  1.3788   4
  -4  -2   7 41.5941  2.0619   5
   4   2  -7 42.3152  1.5329   4
  -4   2   7 43.1993  1.7432   6
  -4   2   7 40.4631  2.0493   5
  -4   2   7 40.3945  1.5154   3
  -3  -2   7 508.833  13.733   5
   3  -2  -7 502.990  14.129   7
  -3   2   7 517.461  11.594   3
  -3   2   7 492.659  13.861   5
  -3   2   7 509.146  11.473   6
  -2  -2   7 210.587   6.128   7
  -2  -2   7 216.464   5.898   5
   2  -2  -7 204.086   6.143   5
  -2   2   7 207.352   6.161   5
  -2   2   7 213.972   5.134   6
  -2   2   7 210.147   5.118   3
   1  -2  -7 204.405   6.051   5
   1  -2  -7 212.593   5.008   2
  -1  -2   7 210.429   5.580   5
  -1  -2   7 208.181   6.242   7
   1   2  -7 208.433   4.782   2
  -1   2   7 217.156   5.109   3
  -1   2   7 210.573   4.991   6
  -1   2   7 204.601   6.149   5
   0  -2  -7 279.764   7.874   5
   0  -2  -7 288.595   6.597   2
   0  -2   7 257.304   8.142   7
   0   2   7 275.572   7.842   5
   0   2  -7 275.143   8.176   7
   0   2  -7 285.132   6.530   2
   0   2   7 274.558   6.250   6
   0   2  -7 274.503   7.213   5
   1  -2   7 1623.08   45.27   7
  -1  -2  -7 1641.37   42.30   5
   1   2   7 1652.54   35.95   3
   1   2   7 1625.02   36.62   2
   1   2   7 1640.64   42.28   5
  -1   2  -7 1629.16   45.29   7
   1   2   7 1591.59   34.92   6
  -1   2  -7 1650.60   42.74   5
  -2  -2  -7 5.93126 0.84804   5
   2  -2   7 6.05421 0.70763   7
   2  -2   7 7.50475 0.72800   2
   2   2   7 6.50532 0.86249   5
   2   2   7 7.63808 0.74359   2
  -2   2  -7 6.86525 0.74915   7
   2   2   7 6.51514 0.64065   3
   3  -2   7 55.4650  1.8393   4
   3  -2   7 58.2089  1.4930   3
   3  -2   7 59.2202  2.4424   7
  -3  -2  -7 58.2736  2.5866   5
   3  -2   7 57.5858  1.8975   1
   3  -2   7 58.4808  1.9835   2
  -3   2  -7 60.4358  2.5250   7
   3   2   7 58.8311  2.5748   5
   3   2   7 62.4691  2.0317   3
   3   2   7 59.8808  1.8909   2
   4  -2   7 142.996   3.863   1
   4  -2   7 142.170   3.819   2
  -4  -2  -7 128.451   4.968   5
   4  -2   7 140.163   3.802   4
  -4   2  -7 149.125   5.060   7
   4   2   7 142.468   3.512   2
   4   2   7 139.751   3.541   2
   4   2   7 143.730   3.811   4
   4   2   7 142.378   3.969   3
  -5  -2  -7 -0.6237  0.6953   5
   5  -2   7 0.86431 0.45706   4
   5   2   7 0.64523 0.48486   4
   5   2   7 -0.7848  0.3483   3
   6  -2   7 0.68746 0.57751   4
   6  -2   7 1.04182 0.61939   1
   6   2   7 -0.3644  0.4543   3
   6   2   7 0.17763 0.59672   4
   7  -2   7 102.652   3.635   4
   7  -2   7 104.903   3.434   1
   7   2   7 104.000   3.601   4
   8  -2   7 8.78553 1.33276   4
   8  -2   7 9.22130 1.22134   1
   8   2   7 7.98840 1.32722   4
   9  -2   7 9.78136 1.59586   4
   9  -2   7 7.65225 1.29018   1
   9   2   7 10.0949  1.5769   4
  10  -2   7 3.80306 1.22344   1
  10  -2   7 4.29236 1.38020   4
  10   2   7 6.72226 1.52989   4
  11  -2   7 0.21052 1.17741   4
  11  -2   7 -0.9118  1.1094   1
  11   2   7 1.82280 1.15284   1
  11  -3  -7 66.9177  2.7726   1
  11  -3  -7 64.1281  3.6572   4
  11   3  -7 70.7870  3.4184   4
  10  -3  -7 11.3345  1.8344   4
  10  -3  -7 10.2952  1.2122   1
  10   3  -7 9.80440 1.60703   4
   9  -3  -7 1.94018 0.73641   1
   9  -3  -7 1.43127 1.05493   4
   9   3  -7 1.51128 1.02307   4
   8  -3  -7 -0.1531  0.8772   4
   8  -3  -7 1.50151 0.58618   1
   8   3  -7 0.02401 0.64695   4
   7  -3  -7 12.4022  0.8616   1
  -7   3   7 15.4561  1.4988   6
   7   3  -7 17.2518  1.4714   4
  -6  -3   7 3.10369 1.10342   5
   6  -3  -7 2.57982 0.42319   1
   6   3  -7 2.88380 0.71274   4
  -6   3   7 4.13437 0.90581   6
   5  -3  -7 51.2537  1.4063   1
  -5  -3   7 49.9139  2.6176   5
  -5   3   7 48.3732  2.1182   6
   5   3  -7 48.0595  1.8454   4
  -5   3   7 51.8579  1.7800   3
  -4  -3   7 382.045  10.748   5
   4  -3  -7 390.964   8.425   1
   4  -3  -7 369.942  10.597   7
  -4   3   7 369.757   8.752   3
  -4   3   7 354.387  10.816   5
  -4   3   7 364.304   8.889   6
   3  -3  -7 134.490   3.346   1
   3  -3  -7 137.359   4.661   5
   3  -3  -7 140.096   4.477   7
  -3  -3   7 143.280   4.457   5
  -3   3   7 133.695   3.808   6
  -3   3   7 135.871   4.624   5
  -3   3   7 143.456   3.652   3
   2  -3  -7 42.5539  1.8949   5
  -2  -3   7 39.7832  1.6182   5
   2  -3  -7 40.2919  1.2831   1
   2  -3  -7 45.1874  1.2956   2
  -2   3   7 42.3176  1.5668   6
  -2   3   7 40.6980  1.4293   3
  -2   3   7 39.0710  1.8750   5
   1  -3  -7 0.45349 0.24668   2
  -1  -3   7 1.26025 0.35009   7
   1  -3  -7 0.02485 0.27122   5
  -1  -3   7 0.65448 0.33966   5
   1   3  -7 0.52509 0.18924   2
  -1   3   7 0.42883 0.28004   3
   1   3  -7 1.19439 0.29650   5
  -1   3   7 0.27659 0.28258   6
   0  -3   7 138.462   3.871   5
   0  -3  -7 136.165   3.642   2
   0  -3  -7 140.698   4.587   5
   0  -3   7 149.979   4.615   7
   0   3   7 136.680   3.650   3
   0   3  -7 139.009   4.581   7
   0   3   7 135.839   4.569   5
   0   3  -7 145.925   3.599   2
   0   3   7 135.621   3.476   6
   0   3  -7 138.022   3.979   5
   1  -3   7 246.883   7.579   7
  -1  -3  -7 242.862   7.299   5
   1  -3   7 251.926   6.144   2
   1   3   7 236.672   6.049   2
  -1   3  -7 243.241   6.735   5
   1   3   7 251.006   6.058   3
  -1   3  -7 239.521   7.571   7
   1   3   7 246.588   5.627   6
  -1   3  -7 247.928   6.009   2
   1   3   7 247.351   7.263   5
  -2  -3  -7 467.892  13.289   5
   2  -3   7 467.060  11.001   1
   2  -3   7 491.007  10.665   3
   2  -3   7 494.944  11.386   2
   2  -3   7 474.587  14.014   7
  -2   3  -7 489.293  14.093   7
  -2   3  -7 473.215  12.889   5
   2   3   7 480.610  11.257   2
   2   3   7 453.207  13.267   5
   2   3   7 487.899  11.212   3
   3  -3   7 228.390   7.323   7
   3  -3   7 217.382   5.687   1
   3  -3   7 230.307   5.112   3
  -3  -3  -7 223.847   7.173   5
   3  -3   7 236.810   5.945   2
   3  -3   7 231.645   5.483   4
   3   3   7 215.641   7.133   5
  -3   3  -7 235.416   7.466   7
   3   3   7 233.902   5.748   2
   3   3   7 239.204   5.977   3
  -3   3  -7 237.897   6.909   5
  -4  -3  -7 248.548   7.938   5
   4  -3   7 252.216   7.917   7
   4  -3   7 239.569   6.210   1
   4  -3   7 244.110   6.075   4
   4  -3   7 248.111   6.305   2
   4   3   7 251.657   6.486   3
  -4   3  -7 253.467   8.111   7
  -4   3  -7 241.292   7.577   5
   4   3   7 247.060   5.895   2
   4   3   7 255.166   5.933   2
   5  -3   7 2.09805 0.67121   1
   5  -3   7 2.00052 0.49938   2
   5  -3   7 1.76560 0.60315   4
  -5  -3  -7 2.54069 1.01674   5
   5   3   7 1.96641 0.65057   3
   6  -3   7 1.07863 0.63930   1
   6  -3   7 1.08043 0.61836   4
   6   3   7 0.35127 0.58531   4
   6   3   7 0.91108 0.59907   3
   7  -3   7 303.532   7.866   4
   7  -3   7 296.502   7.713   1
   7   3   7 285.075   7.678   4
   8  -3   7 40.5620  2.3391   4
   8  -3   7 38.6971  2.1319   1
   9  -3   7 87.9876  3.4430   1
   9  -3   7 81.1849  3.6475   4
  10  -3   7 31.7169  2.4228   4
  10  -3   7 37.1615  2.3420   1
  11  -3   7 8.36030 1.76884   4
  11  -3   7 9.26689 1.59905   1
  11  -4  -7 1.68279 1.06748   1
  11  -4  -7 0.00003 1.25409   4
  10  -4  -7 2.40624 1.31527   4
  10  -4  -7 4.83459 1.08861   1
  10   4  -7 1.86358 1.10183   4
   9  -4  -7 5.22029 1.34776   4
   9  -4  -7 0.95943 0.83174   1
   9   4  -7 2.60969 1.08801   4
   8  -4  -7 7.96876 1.39408   4
   8  -4  -7 4.94066 0.83933   1
   8   4  -7 4.13077 1.01723   4
   7  -4  -7 4.18094 0.74732   1
  -7   4   7 4.75796 1.05532   6
   7   4  -7 4.05534 0.92065   4
   6  -4  -7 20.0006  1.0841   1
  -6   4   7 20.2867  1.5526   6
   6   4  -7 20.2996  1.3577   4
   5  -4  -7 68.1047  2.0939   1
   5  -4  -7 70.1931  2.3915   7
  -5  -4   7 74.4002  3.2862   5
   5   4  -7 64.1494  2.2274   4
  -5   4   7 73.3284  2.2230   3
  -5   4   7 67.1597  2.6408   6
   4  -4  -7 19.5993  0.9976   1
  -4  -4   7 20.3340  1.5013   5
   4  -4  -7 20.9640  1.2133   7
  -4   4   7 21.4097  1.0533   3
  -4   4   7 18.1875  1.2637   6
   3  -4  -7 76.3938  1.9996   2
   3  -4  -7 74.1399  3.1155   5
  -3  -4   7 74.2528  2.8626   5
   3  -4  -7 80.3695  2.2133   1
   3  -4  -7 76.2725  2.0158   2
   3  -4  -7 78.5254  3.0147   7
  -3   4   7 75.3810  3.1107   5
  -3   4   7 78.2001  2.3180   3
  -3   4   7 78.2698  2.5896   6
  -2  -4   7 74.3429  2.6196   5
   2  -4  -7 74.3922  2.1881   2
   2  -4  -7 75.5969  2.9703   5
   2  -4  -7 72.6152  2.1418   1
  -2   4   7 72.5902  2.2516   3
  -2   4   7 75.8105  3.0423   5
   2   4  -7 73.6726  1.8493   1
  -2   4   7 72.3130  2.3785   6
   2   4  -7 75.1246  2.6018   5
   1  -4  -7 110.013   3.108   1
  -1  -4   7 114.952   4.039   7
   1  -4  -7 117.897   3.249   2
   1  -4  -7 115.335   4.071   5
  -1  -4   7 118.176   3.648   5
   1   4  -7 120.627   3.024   2
   1   4  -7 121.134   3.590   5
  -1   4   7 118.701   3.239   6
   1   4  -7 116.932   2.993   1
  -1   4   7 124.546   3.283   3
  -1   4   7 114.873   4.227   5
   0  -4   7 134.969   3.860   5
   0  -4  -7 126.697   4.514   5
   0  -4   7 125.874   4.450   7
   0  -4  -7 122.586   3.554   2
   0   4   7 135.255   3.606   3
   0   4   7 131.571   3.430   6
   0   4   7 132.189   4.594   5
   0   4   7 126.609   3.556   2
   0   4  -7 135.743   4.021   5
   0   4  -7 127.755   3.380   1
   1  -4   7 17.4131  1.0784   2
   1  -4   7 19.0631  1.0115   5
  -1  -4  -7 18.2716  1.0150   2
  -1  -4  -7 15.5571  1.3662   5
   1  -4   7 16.8666  1.2340   7
  -1   4  -7 19.0151  1.0020   2
  -1   4  -7 17.0435  1.2786   7
  -1   4  -7 17.4606  1.0164   5
   1   4   7 18.2532  1.3792   5
   1   4   7 18.9546  1.0847   2
   1   4   7 18.2506  1.0791   3
   2  -4   7 37.9463  1.9609   7
   2  -4   7 37.4666  1.6428   2
  -2  -4  -7 35.2325  2.0254   5
   2  -4   7 35.5748  1.4146   1
   2   4   7 34.4987  1.5745   3
   2   4   7 34.0136  1.5127   2
  -2   4  -7 35.1240  1.6411   5
  -2   4  -7 38.5681  1.5397   2
  -2   4  -7 35.6500  1.9640   7
   3  -4   7 12.0845  0.9472   1
   3  -4   7 12.7892  1.0025   2
   3  -4   7 12.8799  1.1451   7
   3  -4   7 12.6808  0.8716   4
  -3  -4  -7 12.4498  1.3027   5
   3  -4   7 13.8827  0.4933   3
   3  -4   7 13.1868  0.4920   3
   3   4   7 11.2395  1.3336   5
  -3   4  -7 14.1866  1.2855   7
  -3   4  -7 12.4593  1.0344   5
   3   4   7 12.3992  1.0064   3
   3   4   7 13.1064  0.9356   2
  -3   4  -7 14.7800  1.0303   2
   4  -4   7 55.4866  2.0232   4
   4  -4   7 57.0291  2.1471   2
  -4  -4  -7 55.3330  2.8883   5
   4  -4   7 60.2178  2.1179   1
   4  -4   7 52.3029  2.5922   7
   4   4   7 56.4382  1.7767   2
   4   4   7 57.4781  2.3025   3
   4   4   7 56.9785  1.7475   2
  -4   4  -7 59.3687  2.6565   5
  -4   4  -7 56.9568  2.8015   7
   5  -4   7 72.4558  2.5888   4
   5  -4   7 70.9599  2.5607   1
   5  -4   7 74.5590  2.4081   2
   5   4   7 68.8168  2.7794   3
   6  -4   7 3.64198 0.85133   4
   6  -4   7 2.04409 0.72860   1
   6   4   7 2.04815 0.76663   3
   7  -4   7 14.9343  1.5267   4
   7  -4   7 10.8470  1.2505   1
   8  -4   7 7.40543 1.22162   1
   8  -4   7 8.89247 1.42582   4
   9  -4   7 0.50740 1.06942   4
   9  -4   7 0.60165 1.04925   1
  10  -4   7 5.86582 1.52995   4
  10  -4   7 3.57291 1.29114   1
  11  -4   7 0.86797 1.21284   4
  11  -4   7 1.08762 1.21644   1
  10  -5  -7 1.96926 1.07324   1
  10  -5  -7 2.10758 1.34330   4
   9  -5  -7 19.8208  1.5742   1
   9  -5  -7 20.7167  2.2686   4
   8  -5  -7 44.5155  2.6846   4
   8  -5  -7 46.1479  2.0454   1
  -8   5   7 47.2191  2.5476   6
   7  -5  -7 1.09368 0.67807   1
   7   5  -7 0.43460 0.64807   4
  -7   5   7 1.44059 0.89885   6
   6  -5  -7 502.579  11.721   1
  -6   5   7 494.135  12.106   6
   6   5  -7 499.768  11.395   4
  -5  -5   7 112.466   4.414   5
   5  -5  -7 111.279   3.171   1
  -5   5   7 111.832   3.681   6
   5   5  -7 111.942   3.131   4
   4  -5  -7 21.1496  1.3860   7
  -4  -5   7 21.6844  1.5856   5
   4  -5  -7 21.0455  1.1334   1
   4  -5  -7 20.7327  1.6543   5
  -4   5   7 20.2722  1.4532   6
  -4   5   7 18.6771  1.0237   3
   3  -5  -7 295.362   7.126   2
   3  -5  -7 301.001   9.112   5
   3  -5  -7 293.239   7.133   1
  -3  -5   7 300.200   8.662   5
   3   5  -7 303.843   6.713   1
  -3   5   7 300.114   7.193   3
  -3   5   7 294.813   9.101   5
   3   5  -7 286.260   8.634   5
  -3   5   7 287.529   7.358   6
  -2  -5   7 21.4639  1.3522   5
   2  -5  -7 18.4210  1.0444   1
   2  -5  -7 20.1786  1.4407   5
  -2   5   7 19.7507  1.0491   3
  -2   5   7 20.4007  1.2170   6
   2   5  -7 19.1705  0.8691   1
  -2   5   7 18.2175  1.4818   5
   2   5  -7 20.6215  1.2401   5
  -1  -5   7 83.4716  2.9370   5
  -1  -5   7 83.0787  3.2805   7
   1  -5  -7 84.2529  2.6376   2
   1  -5  -7 80.3932  2.4900   1
   1  -5  -7 79.1948  3.3050   5
  -1   5   7 81.6979  3.5178   5
  -1   5   7 86.6637  2.6281   3
   1   5  -7 85.6897  2.4066   2
  -1   5   7 82.6465  2.6246   2
  -1   5   7 85.3541  2.6594   6
   1   5  -7 88.5546  2.4137   1
   1   5  -7 85.6530  2.9253   5
   0  -5   7 59.5637  2.1623   5
   0  -5  -7 57.2807  2.0625   2
   0  -5   7 54.2293  2.5340   7
   0  -5  -7 60.8902  2.7790   5
   0   5  -7 58.0500  1.9000   1
   0   5   7 56.2103  2.0680   2
   0   5  -7 59.1272  2.3515   5
   0   5   7 62.3995  2.1116   3
  -1  -5  -7 84.7702  3.5827   5
   1  -5   7 85.0452  3.4410   7
   1  -5   7 84.0827  2.7719   2
   1  -5   7 83.9483  2.9215   5
  -1  -5  -7 86.2958  2.7174   2
   1   5   7 85.9676  2.7766   3
  -1   5  -7 87.9532  3.0625   5
  -1   5  -7 85.3521  2.5844   1
  -1   5  -7 81.8878  2.6379   2
   1   5   7 87.2202  2.7403   2
   2  -5   7 419.161  10.261   2
   2  -5   7 413.579  12.701   7
   2  -5   7 420.676   9.795   1
  -2  -5  -7 399.543  12.139   5
   2   5   7 406.336  10.078   2
  -2   5  -7 416.240  11.598   5
   2   5   7 408.162  12.151   5
   2   5   7 416.565  10.186   3
  -2   5  -7 423.925  12.816   7
  -2   5  -7 436.579  10.157   2
   3  -5   7 29.2272  1.3297   4
   3  -5   7 31.2177  1.8934   7
   3  -5   7 29.6522  1.4233   1
  -3  -5  -7 28.2605  2.0132   5
   3  -5   7 29.8879  1.5340   2
  -3   5  -7 30.8068  1.5087   2
  -3   5  -7 34.6208  1.7911   5
  -3   5  -7 30.9243  1.9900   7
   3   5   7 29.3325  1.6460   3
   3   5   7 28.0995  1.3983   2
   4  -5   7 0.98277 0.49454   2
   4  -5   7 1.84845 0.54185   4
   4  -5   7 1.07624 0.59542   1
  -4  -5  -7 1.57561 0.95261   5
   4  -5   7 1.58328 0.63818   7
   4   5   7 0.81690 0.59463   3
   4   5   7 2.10824 0.47360   2
   5  -5   7 7.91763 0.91218   2
   5  -5   7 8.53460 0.99364   4
   5  -5   7 9.48045 1.02357   1
   5   5   7 6.23726 1.04665   3
   6  -5   7 148.331   4.384   1
   6  -5   7 144.907   3.864   2
   6  -5   7 144.022   4.462   4
   6   5   7 148.588   4.849   3
   7  -5   7 68.0022  2.9763   4
   7   5   7 69.6906  3.1023   3
   8  -5   7 42.9217  2.2559   1
   8  -5   7 45.9545  2.5936   4
   9  -5   7 41.7128  2.6385   4
   9  -5   7 47.7344  2.4775   1
  10  -5   7 0.73631 1.12360   4
  10  -5   7 1.51608 1.14188   1
  10  -6  -7 8.31558 1.37521   1
  10  -6  -7 10.2910  1.9243   4
   9  -6  -7 0.05511 0.88460   1
   9  -6  -7 -1.9507  0.9043   4
   8  -6  -7 15.3074  1.4374   1
   7  -6  -7 -0.4610  0.6985   1
  -7   6   7 0.71690 0.89309   6
   6  -6  -7 20.3196  1.3763   1
  -6   6   7 21.4069  1.7496   6
   5  -6  -7 23.6154  1.3531   1
  -5  -6   7 25.9119  2.0151   5
  -5   6   7 22.6536  1.6177   6
   4  -6  -7 170.622   4.247   2
  -4  -6   7 173.444   5.805   5
   4  -6  -7 164.452   4.539   1
   4   6  -7 172.697   4.098   1
  -4   6   7 159.177   4.922   6
  -4   6   7 176.889   4.523   3
   3  -6  -7 106.414   4.319   5
   3  -6  -7 110.256   3.207   2
   3  -6  -7 112.756   3.227   1
  -3  -6   7 107.854   4.027   5
  -3   6   7 109.584   3.532   6
   3   6  -7 108.199   2.902   1
  -3   6   7 111.426   3.213   3
   3   6  -7 108.472   3.992   5
  -2  -6   7 11.6226  1.2738   5
   2  -6  -7 10.3707  0.9286   2
   2  -6  -7 10.4763  0.8992   1
   2  -6  -7 8.32167 1.14767   5
  -2   6   7 11.0477  0.8613   3
   2   6  -7 11.2906  0.7964   1
   2   6  -7 11.8289  0.6220   2
  -2   6   7 12.3239  1.1549   6
  -2   6   7 13.3882  1.1157   2
   2   6  -7 10.8780  0.6426   2
   2   6  -7 10.7587  1.0625   5
   1  -6  -7 72.9920  2.5677   2
   1  -6  -7 74.9011  2.4357   1
   1  -6  -7 77.7348  3.3116   5
  -1  -6   7 75.9661  3.2320   7
  -1  -6   7 75.6002  2.8742   5
  -1   6   7 72.5016  2.5461   2
  -1   6   7 77.2997  2.5508   3
   1   6  -7 74.9470  2.3376   2
   1   6  -7 79.7505  2.9280   5
   0  -6  -7 58.0871  2.8830   5
   0  -6  -7 61.4064  2.2408   2
   0  -6   7 55.8538  2.7373   7
   0  -6   7 59.8707  2.3552   5
   0  -6  -7 57.6968  2.0877   1
   0  -6   7 59.8770  2.2824   2
   0   6  -7 59.9850  2.0744   1
   0   6  -7 60.9468  2.5692   5
   0   6   7 59.4334  2.2421   3
   0   6   7 59.4682  2.9964   5
   0   6  -7 63.7903  2.1362   2
   0   6   7 62.0213  2.2421   2
  -1  -6  -7 159.061   4.526   2
   1  -6   7 157.456   4.594   2
   1  -6   7 150.533   5.653   7
  -1  -6  -7 154.710   5.712   5
   1  -6   7 159.019   5.013   5
   1   6   7 159.742   5.712   5
   1   6   7 164.736   4.629   3
   1   6   7 159.693   4.529   2
  -1   6  -7 160.285   4.325   1
  -1   6  -7 162.608   5.227   5
  -2  -6  -7 49.0587  2.7394   5
   2  -6   7 47.5574  2.5373   7
   2  -6   7 47.9363  1.8068   1
   2  -6   7 46.4037  2.1746   5
   2  -6   7 48.2760  2.1117   2
  -2  -6  -7 46.5602  2.0017   2
   2   6   7 47.2254  1.9796   2
   2   6   7 49.2415  2.1329   3
  -2   6  -7 48.0502  1.9709   2
   2   6   7 55.0358  2.8001   5
  -2   6  -7 50.8075  2.3054   5
   3  -6   7 132.697   5.080   7
   3  -6   7 128.123   4.027   2
   3  -6   7 132.725   3.758   1
  -3  -6  -7 120.360   5.023   5
   3   6   7 128.583   4.193   3
  -3   6  -7 144.537   4.112   2
  -3   6  -7 129.177   4.630   5
   3   6   7 130.342   3.825   2
   4  -6   7 43.7819  1.8874   4
   4  -6   7 48.3176  2.0978   2
   4  -6   7 47.0308  2.5997   7
   4  -6   7 46.5007  1.9632   1
   4   6   7 42.4762  1.6497   2
   4   6   7 39.2803  2.1425   3
   5  -6   7 97.1118  3.2479   2
   5  -6   7 104.129   3.314   1
   5  -6   7 98.9030  3.2971   4
   5   6   7 98.4038  3.7564   3
   6  -6   7 26.4120  1.7841   4
   6  -6   7 26.0244  1.6761   1
   6  -6   7 27.0774  1.3701   2
   6   6   7 21.9226  1.8545   3
   7  -6   7 1.12309 0.86986   1
   7  -6   7 0.99225 0.87266   4
   7   6   7 1.05189 0.90063   3
   8  -6   7 0.98032 0.97690   1
   8  -6   7 1.93799 0.98474   4
   9  -6   7 0.63148 1.06652   1
   9  -6   7 0.47226 1.00812   4
  10  -6   7 9.78838 1.58578   1
  10  -6   7 13.8572  1.9545   4
  10  -7  -7 4.02762 1.51541   4
  10  -7  -7 5.27109 1.28798   1
   9  -7  -7 64.0373  3.5048   4
   9  -7  -7 62.9738  2.8278   1
   8  -7  -7 22.4768  1.7116   1
   7  -7  -7 273.089   7.162   1
   7   7  -7 264.866   6.456   1
   6  -7  -7 18.0043  1.3450   1
   6   7  -7 17.2393  0.9903   1
  -5  -7   7 362.854  11.274   5
   5  -7  -7 365.970   9.092   1
  -5   7   7 365.210   9.492   6
   5   7  -7 375.155   8.636   1
  -4  -7   7 8.89433 1.43346   5
   4  -7  -7 7.34125 0.91542   1
   4  -7  -7 6.56502 0.74703   2
   4   7  -7 6.32404 0.67882   1
  -4   7   7 6.41295 1.05602   6
  -4   7   7 7.52526 0.83388   3
   3  -7  -7 138.361   5.310   5
   3  -7  -7 142.159   3.993   1
  -3  -7   7 134.968   4.967   5
   3  -7  -7 138.936   4.049   2
   3   7  -7 136.929   3.751   1
  -3   7   7 136.224   3.922   3
   3   7  -7 139.034   4.904   5
   2  -7  -7 249.885   6.577   2
  -2  -7   7 240.451   7.630   5
   2  -7  -7 248.384   6.346   1
   2  -7  -7 253.003   8.148   5
   2   7  -7 243.654   7.582   5
  -2   7   7 246.360   6.395   3
  -2   7   7 244.096   6.557   2
   2   7  -7 243.781   6.205   1
   2   7  -7 254.401   6.003   2
   1  -7  -7 13.1767  1.3646   5
  -1  -7   7 14.6083  1.2118   5
   1  -7  -7 13.5719  1.1312   2
  -1  -7   7 13.5662  1.2997   7
   1  -7  -7 13.5272  1.1197   1
   1   7  -7 14.0048  1.2849   5
  -1   7   7 13.6390  1.1656   2
   1   7  -7 14.8031  1.0453   1
   1   7  -7 12.8333  0.9525   2
  -1   7   7 12.3779  1.0533   3
   0  -7  -7 203.000   5.487   1
   0  -7   7 213.479   6.442   5
   0  -7  -7 211.607   7.185   5
   0  -7   7 207.063   7.226   7
   0  -7   7 219.474   5.864   2
   0  -7  -7 208.489   5.792   2
   0   7  -7 208.945   5.581   2
   0   7  -7 207.391   5.519   1
   0   7   7 210.945   5.763   3
   0   7  -7 213.397   6.715   5
   0   7   7 200.162   5.732   2
   1  -7   7 19.6076  1.6230   7
  -1  -7  -7 20.8786  1.8884   5
   1  -7   7 27.0600  1.5050   5
  -1  -7  -7 21.3276  1.3846   2
   1   7   7 19.5511  1.3793   3
  -1   7  -7 22.5773  1.6446   5
   1   7   7 19.7158  1.4392   2
   2  -7   7 240.935   6.562   2
   2  -7   7 239.626   8.152   7
  -2  -7  -7 230.352   6.403   2
  -2  -7  -7 226.276   8.025   5
   2  -7   7 243.702   7.365   5
   2  -7   7 244.464   6.065   1
  -2   7  -7 235.154   6.157   1
  -2   7  -7 235.378   7.462   5
   2   7   7 232.090   6.364   2
   2   7   7 232.685   6.585   3
   3  -7   7 51.7147  2.9146   7
   3  -7   7 57.4937  2.4441   2
   3  -7   7 57.0562  2.1778   1
  -3  -7  -7 58.1783  3.2547   5
   3   7   7 53.3731  2.5091   3
  -3   7  -7 57.2647  2.3711   2
   3   7   7 58.8870  2.2706   2
   4  -7   7 310.296   8.220   2
   4  -7   7 319.821   7.921   1
   4  -7   7 323.977   7.671   4
   4   7   7 301.776   7.645   2
   4   7   7 298.214   8.505   3
   5  -7   7 195.354   5.517   4
   5  -7   7 205.755   5.734   2
   5  -7   7 209.268   5.657   1
   5   7   7 195.616   6.253   3
   6  -7   7 18.3404  1.5515   4
   6  -7   7 18.7911  1.5745   1
   6  -7   7 18.9920  1.3417   2
   6   7   7 20.9036  1.8299   3
   7  -7   7 66.9093  2.8973   1
   7  -7   7 71.1717  3.1317   4
   7   7   7 74.0751  3.4853   3
   8  -7   7 3.57876 1.12749   4
   8  -7   7 2.25832 1.10078   1
   9  -7   7 35.0482  2.3219   1
   9  -7   7 31.5914  2.5012   4
  10  -7   7 32.4470  2.4271   1
  10  -7   7 32.4440  2.5424   4
  10  -8  -7 20.6271  2.5392   4
  10  -8  -7 17.3337  1.8942   1
   9  -8  -7 0.57929 1.08876   1
   9  -8  -7 2.23801 1.25444   4
   8  -8  -7 1.62793 1.02214   1
   8   8  -7 1.41387 0.71706   1
   7  -8  -7 5.29280 1.08504   1
   7   8  -7 5.74848 0.86469   1
   6  -8  -7 46.4839  2.0814   1
   5  -8  -7 0.04667 0.69974   1
   5  -8  -7 1.24353 0.39447   2
   5   8  -7 0.08493 0.58642   1
   4  -8  -7 3.12844 0.72604   2
   4  -8  -7 3.73070 0.87274   1
  -4  -8   7 5.25923 1.26483   5
   4   8  -7 6.26728 0.82651   1
   3  -8  -7 0.10281 0.25663   2
  -3  -8   7 1.21773 0.95510   5
   3  -8  -7 0.31195 0.63588   1
   3   8  -7 0.36521 0.71547   5
   3   8  -7 0.61022 0.54457   1
  -3   8   7 0.56962 0.53548   3
   2  -8  -7 343.598   8.599   1
  -2  -8   7 347.745  10.327   5
   2  -8  -7 346.560   8.911   2
  -2   8   7 340.085   8.908   2
   2   8  -7 339.524  10.240   5
  -2   8   7 350.383   8.674   3
   2   8  -7 339.636   8.277   2
   2   8  -7 342.514   8.529   1
  -1  -8   7 9.20889 1.16198   5
   1  -8  -7 12.1480  1.1452   1
   1  -8  -7 15.7516  1.5509   5
   1  -8  -7 10.6443  1.1825   2
   1   8  -7 10.8565  1.3457   5
   1   8  -7 12.7234  1.0812   2
   1   8  -7 10.0506  1.0197   1
  -1   8   7 12.2923  1.2867   2
  -1   8   7 9.97084 1.09847   3
   0  -8  -7 16.6428  1.3512   2
   0  -8  -7 17.5478  1.2429   1
   0  -8  -7 20.8466  1.8246   5
   0   8   7 17.5035  1.4792   2
   0   8   7 17.2314  1.3789   3
   1  -8   7 65.2295  2.6620   2
   1  -8   7 63.4995  2.7842   5
   1  -8   7 59.0387  3.1748   7
  -1  -8  -7 66.4495  2.6722   2
  -1  -8  -7 62.3423  3.3861   5
   1   8   7 64.6706  2.7003   3
  -1   8  -7 64.3754  2.4142   1
  -1   8  -7 70.1259  3.2622   5
  -1   8  -7 66.0451  2.5696   2
   1   8   7 62.6849  2.6154   2
   2  -8   7 72.1381  2.4730   1
   2  -8   7 68.4036  3.4602   7
   2  -8   7 73.9715  3.1218   5
   2  -8   7 66.6615  2.8076   2
   2   8   7 66.3205  2.7081   2
   2   8   7 67.1615  2.8711   3
   3  -8   7 18.9815  1.8020   7
   3  -8   7 21.6196  1.6500   2
   3  -8   7 21.6114  1.4328   1
   3   8   7 19.2399  1.6056   3
   3   8   7 20.3178  1.3992   2
   4  -8   7 7.27428 1.10071   2
   4  -8   7 7.08593 1.02279   1
   4   8   7 7.06190 1.28670   3
   4   8   7 9.33286 0.92438   2
   5  -8   7 102.351   3.540   4
   5  -8   7 107.619   3.661   2
   5  -8   7 105.916   3.560   1
   5   8   7 102.154   4.130   3
   6  -8   7 42.9919  2.3281   4
   6  -8   7 44.0537  2.0592   2
   6  -8   7 42.5204  2.2430   1
   6   8   7 42.0261  2.6845   3
   7  -8   7 90.9901  3.5238   1
   7  -8   7 91.9256  3.6383   4
   7  -8   7 86.8131  2.4814   2
   7   8   7 85.8459  4.0124   3
   8  -8   7 4.97115 1.26636   1
   8  -8   7 7.65472 1.43042   4
   9  -8   7 38.6166  2.5118   1
   9  -8   7 42.4625  2.8178   4
  10  -8   7 -0.0953  1.1723   4
  10  -8   7 -0.3832  1.1362   1
   9  -9  -7 4.80458 1.61674   4
   9  -9  -7 3.79947 1.21500   1
   8   9  -7 185.067   5.333   1
   7  -9  -7 4.79504 1.15067   1
   7   9  -7 4.88022 0.95143   1
   6  -9  -7 41.2883  2.2081   1
   6   9  -7 46.2699  2.0601   1
   5  -9  -7 173.492   5.195   1
   5  -9  -7 179.933   4.684   2
   5   9  -7 175.657   4.972   1
   4  -9  -7 382.868   9.787   1
   4  -9  -7 389.684   9.801   2
   4   9  -7 392.263   9.652   1
  -3  -9   7 119.261   4.772   5
   3  -9  -7 124.012   3.811   1
   3  -9  -7 116.422   3.931   2
  -3   9   7 116.291   3.720   3
   3   9  -7 111.113   3.623   1
  -2  -9   7 20.6407  1.6930   5
   2  -9  -7 20.2159  1.5574   2
   2  -9  -7 19.1719  1.4341   1
  -2   9   7 19.5112  1.4113   3
  -2   9   7 22.5898  1.6620   2
   2   9  -7 17.9539  1.3706   1
   2   9  -7 19.3789  1.1798   2
   1  -9  -7 71.6743  2.7206   1
  -1  -9   7 77.2579  3.2833   5
   1  -9  -7 72.2104  2.9502   2
  -1   9   7 74.8809  2.8909   3
   1   9  -7 76.6418  2.8050   1
  -1   9   7 77.8854  3.0624   2
   1   9  -7 82.8274  2.7884   2
   1   9  -7 70.2288  3.3392   5
   0  -9   7 98.8285  3.8752   5
   0  -9   7 102.687   3.635   2
   0  -9  -7 92.1760  3.5426   2
   0   9   7 95.7157  3.5488   2
   0   9  -7 103.588   4.234   5
   0   9  -7 106.671   3.431   2
   0   9   7 92.9082  3.5155   3
   0   9  -7 99.8826  3.3397   1
   1  -9   7 389.280  11.155   5
  -1  -9  -7 381.050   9.871   2
   1  -9   7 374.601   9.881   2
   1  -9   7 356.196  12.223   7
  -1   9  -7 376.575   9.622   2
   1   9   7 361.117   9.813   3
   1   9   7 379.060   9.833   2
  -1   9  -7 381.668   9.522   1
   2  -9   7 10.3927  1.5464   7
   2   9   7 7.73894 1.15510   2
   2   9   7 8.23674 1.26047   3
   3  -9   7 326.396   8.310   1
   3  -9   7 317.313  11.107   7
   3  -9   7 333.072   8.905   2
   3   9   7 329.397   9.155   3
   3   9   7 324.680   8.549   2
   4  -9   7 12.3620  1.2762   1
   4  -9   7 6.41696 1.16010   2
   4   9   7 10.6351  1.5093   3
   4   9   7 9.21183 1.01812   2
   5  -9   7 410.273  10.228   1
   5  -9   7 395.968   9.864   4
   5   9   7 392.505  11.108   3
   6  -9   7 20.0134  1.5722   2
   6  -9   7 19.4320  1.8180   4
   6  -9   7 20.9045  1.7586   1
   6   9   7 22.3778  2.3239   3
   7  -9   7 30.2962  2.1003   1
   7  -9   7 28.7603  1.4016   2
   7  -9   7 27.4933  2.0966   4
   7   9   7 30.1587  2.4466   3
   8  -9   7 125.113   4.680   4
   8  -9   7 116.311   4.398   1
   9  -9   7 -0.8829  1.0789   4
   9  -9   7 0.85169 1.27217   1
   9 -10  -7 12.7107  1.7596   1
   9 -10  -7 13.9868  2.1442   4
   8 -10  -7 1.44881 1.19141   1
   7 -10  -7 0.34775 1.03797   1
   7  10  -7 1.22104 0.86867   1
   6 -10  -7 87.6099  3.4466   1
   6  10  -7 91.6286  3.2780   1
   5 -10  -7 18.1022  1.6188   1
   5 -10  -7 18.2615  1.2744   2
   5  10  -7 20.1733  1.5355   1
   4 -10  -7 2.36264 0.82199   2
   4 -10  -7 3.03852 0.95995   1
   4  10  -7 2.92371 0.85138   1
   3 -10  -7 51.0006  2.4646   2
   3 -10  -7 46.8250  2.2613   1
   2 -10  -7 170.397   5.219   2
   2 -10  -7 165.327   4.853   1
  -2  10   7 153.772   5.094   2
   2  10  -7 162.525   4.522   2
  -2  10   7 159.945   4.953   3
   2  10  -7 157.057   4.828   1
   1 -10  -7 0.05299 0.76510   2
  -1 -10   7 1.74846 0.76633   5
   1  10  -7 1.93570 0.79078   1
  -1  10   7 -0.6277  0.6748   3
   1  10  -7 1.06014 0.66615   2
  -1  10   7 0.97787 0.87628   2
   0 -10   7 89.1212  3.6974   5
   0 -10  -7 83.0644  3.3563   2
   0  10   7 79.9553  3.3295   3
   0  10  -7 86.0512  3.1772   2
   0  10   7 88.2529  3.3763   2
   0  10  -7 89.5097  3.2037   1
  -1 -10  -7 134.632   4.721   2
   1 -10   7 142.350   4.819   2
   1 -10   7 146.655   5.300   5
   1  10   7 141.385   4.842   3
  -1  10  -7 161.717   4.674   2
   1  10   7 133.172   4.683   2
   2 -10   7 2.79079 0.99904   2
   2  10   7 2.47719 0.90407   2
   2  10   7 1.92027 0.90358   3
  -2  10  -7 2.38101 0.88803   2
   3 -10   7 85.3139  3.4098   2
   3  10   7 79.8335  3.5940   3
   3  10   7 78.1417  3.1105   2
   4 -10   7 1.63739 0.93984   2
   4 -10   7 0.25085 0.79625   1
   4  10   7 -0.4240  0.8205   3
   4  10   7 0.12778 0.61857   2
   5 -10   7 54.8045  2.5795   4
   5 -10   7 53.1211  2.5371   1
   5  10   7 53.6284  3.1642   3
   6 -10   7 41.3799  2.3746   4
   6 -10   7 36.8642  2.1491   2
   6 -10   7 38.5327  2.3085   1
   6  10   7 35.6116  2.7734   3
   7 -10   7 -0.1321  0.9070   4
   7 -10   7 -1.3993  1.0538   1
   7 -10   7 -0.3244  0.6035   2
   7  10   7 1.24940 1.21582   3
   8 -10   7 17.5903  1.9606   1
   8 -10   7 20.0379  2.1315   4
   9 -10   7 2.09080 1.33462   1
   9 -10   7 -1.0091  1.1090   4
   8 -11  -7 2.99697 1.36167   1
   7 -11  -7 27.1419  2.1300   1
   6 -11  -7 1.84416 1.12084   1
   6  11  -7 1.64863 1.06279   1
   5 -11  -7 40.7256  2.3364   1
   5 -11  -7 37.7001  1.9174   2
   5  11  -7 36.8587  2.1593   1
   4 -11  -7 58.5747  2.6389   2
   4 -11  -7 56.2937  2.6283   1
   4  11  -7 48.9937  2.4452   1
   3 -11  -7 94.7316  3.7360   2
   3 -11  -7 96.9925  3.5443   1
   3  11  -7 95.7981  3.5393   1
   2 -11  -7 263.233   7.800   2
   2 -11  -7 281.128   7.478   1
   2  11  -7 275.519   7.543   1
  -2  11   7 274.675   7.857   2
  -2  11   7 270.332   7.590   3
   2  11  -7 271.856   7.111   2
   1 -11  -7 25.0056  1.9384   2
  -1  11   7 20.8898  1.7430   3
   1  11  -7 23.0910  1.5860   2
  -1  11   7 24.3509  1.9644   2
   1  11  -7 23.1125  1.7382   1
   0 -11  -7 115.857   4.297   2
   0  11   7 113.419   4.242   3
   0  11   7 116.922   4.274   2
   0  11  -7 115.043   3.988   2
   1 -11   7 5.46547 1.24225   2
  -1 -11  -7 6.41874 1.25248   2
  -1  11  -7 6.14843 1.12954   2
   1  11   7 3.86745 1.08110   3
   1  11   7 6.89978 1.26704   2
   2 -11   7 205.440   6.363   2
  -2  11  -7 204.699   6.122   2
   2  11   7 191.060   6.426   3
   2  11   7 199.143   6.149   2
   3 -11   7 74.9634  3.3268   2
  -3  11  -7 70.9058  3.1583   2
   3  11   7 68.5373  3.4116   3
   3  11   7 63.4940  2.8755   2
   4 -11   7 61.2358  2.9573   2
   4  11   7 58.0696  2.3639   2
   4  11   7 55.6452  3.1887   3
   5 -11   7 171.736   5.664   2
   5 -11   7 173.967   5.409   1
   5  11   7 175.489   6.366   3
   6 -11   7 6.20823 1.35688   1
   6 -11   7 8.76501 1.38566   2
   6  11   7 9.09149 1.75944   3
   7 -11   7 57.5245  2.9938   4
   7 -11   7 56.7912  2.3163   2
   7 -11   7 57.0485  2.9454   1
   8 -11   7 9.02979 1.65051   4
   8 -11   7 12.8206  1.8482   1
   8 -12  -7 1.08428 1.30135   1
   7 -12  -7 25.6558  2.2065   1
   6 -12  -7 3.41814 1.27466   1
   5 -12  -7 59.3864  2.5880   2
   5 -12  -7 59.4020  2.9062   1
   4 -12  -7 63.3580  2.9131   1
   4 -12  -7 58.7580  2.8335   2
   3 -12  -7 150.128   5.173   2
   2 -12  -7 22.6149  1.9750   2
   2  12  -7 25.5086  1.5869   2
  -2  12   7 21.7892  1.8299   3
  -2  12   7 26.8672  2.1527   2
   1 -12  -7 79.7173  3.5959   2
   1  12  -7 84.2130  3.2218   2
  -1  12   7 82.8220  3.5686   2
  -1  12   7 84.6735  3.5145   3
   0 -12  -7 3.42210 1.17398   2
   0  12   7 2.76523 1.10237   3
   0  12  -7 3.84111 1.06234   2
   0  12   7 2.28221 1.07257   2
   1 -12   7 3.71186 1.23729   2
   1  12   7 3.88436 1.17574   2
   1  12   7 4.15053 1.14787   3
  -1  12  -7 4.85335 1.15078   2
   2 -12   7 48.9271  2.7494   2
  -2  12  -7 46.9195  2.6335   2
   2  12   7 45.9809  2.5783   2
   2  12   7 50.3973  2.9063   3
   3 -12   7 4.28519 1.26952   2
  -3  12  -7 1.56813 1.01386   2
   3  12   7 2.37343 0.97518   2
   3  12   7 3.08819 1.25102   3
   4 -12   7 39.4149  2.5059   2
   4  12   7 35.6734  2.6958   3
   4  12   7 38.6365  1.9423   2
   5 -12   7 17.3448  1.8804   2
   6 -12   7 3.11517 1.10438   2
   7 -12   7 8.59417 1.18625   2
   7 -13  -7 1.84961 1.31179   1
   6 -13  -7 255.008   7.678   1
   5 -13  -7 22.2275  1.7090   2
   5 -13  -7 21.6551  2.0603   1
   4 -13  -7 19.8936  1.8032   2
   3 -13  -7 4.00040 1.22288   2
   2 -13  -7 8.39058 1.56462   2
   2  13  -7 9.07335 1.15849   2
  -2  13   7 6.79272 1.45968   2
   1 -13  -7 152.695   5.494   2
   1  13  -7 151.487   4.950   2
  -1  13   7 156.703   5.422   3
  -1  13   7 154.509   5.470   2
   0 -13  -7 1.48211 1.06711   2
   0  13   7 1.92331 1.00679   3
   0  13   7 0.74711 0.99761   2
   0  13  -7 2.05883 0.99348   2
   1  13   7 148.125   5.459   3
   1  13   7 151.040   5.316   2
  -1  13  -7 143.632   5.048   2
   2 -13   7 24.6509  2.2691   2
  -2  13  -7 30.0770  2.1593   2
   2  13   7 29.2616  2.4443   3
   2  13   7 29.6139  2.1686   2
   3 -13   7 72.5952  3.5317   2
   3  13   7 61.7974  2.9988   2
  -3  13  -7 73.2259  3.4098   2
   3  13   7 63.9381  3.6590   3
   4 -13   7 5.21387 1.38169   2
   4  13   7 1.82067 0.83043   2
   5 -13   7 54.0123  2.9778   2
   6 -13   7 73.1877  3.3329   2
   7 -13   7 92.0130  3.3275   2
   5 -14  -7 1.57421 0.98683   2
   4 -14  -7 5.44771 1.28137   2
   3 -14  -7 64.8235  3.3258   2
   2 -14  -7 148.691   5.433   2
  -2  14   7 140.604   5.440   2
   2  14  -7 145.251   4.469   2
   1 -14  -7 113.966   4.747   2
   1  14  -7 113.360   4.153   2
  -1  14   7 116.380   4.758   2
  -1  14   7 123.423   4.748   3
   0 -14  -7 6.58762 1.56203   2
   0  14   7 4.69779 1.45280   2
   0  14   7 6.24326 1.47791   3
   0  14  -7 4.59208 1.29920   2
  -1  14  -7 0.62435 1.08311   2
   1  14   7 0.97068 1.14494   2
   1  14   7 0.72768 1.08283   3
   2 -14   7 5.14405 1.49359   2
   2  14   7 4.14186 1.03913   2
  -2  14  -7 5.47074 1.41864   2
   3 -14   7 6.50416 1.62076   2
   3  14   7 8.41531 1.44544   2
  -3  14  -7 7.25403 1.52983   2
   4 -14   7 54.1947  3.1534   2
   4  14   7 56.3346  2.2775   2
   5 -14   7 183.052   6.251   2
   6 -14   7 53.5022  2.9329   2
   5 -15  -7 36.9814  2.2797   2
   4 -15  -7 15.3043  1.8542   2
   3 -15  -7 54.3114  3.1770   2
   2 -15  -7 43.1044  2.8898   2
  -2  15   7 40.1913  2.8493   2
   2  15  -7 39.1332  2.0044   2
   1 -15  -7 3.49866 1.46592   2
  -1  15   7 2.22566 1.31701   2
   1  15  -7 1.26600 1.09196   2
   0 -15  -7 173.955   6.407   2
   0  15   7 177.025   6.290   2
  -1  15  -7 54.6149  3.0681   2
   1  15   7 59.6330  3.2784   2
   2 -15   7 274.937   8.807   2
  -2  15  -7 287.574   8.520   2
   2  15   7 269.580   8.325   2
   3 -15   7 22.6954  2.4762   2
   3  15   7 25.9901  2.0696   2
  -3  15  -7 28.3580  2.4733   2
   4 -15   7 252.776   8.101   2
   5 -15   7 0.68819 1.21167   2
   4 -16  -7 32.6971  2.4391   2
   3 -16  -7 28.0488  2.4329   2
   2 -16  -7 11.9578  2.0163   2
   2  16  -7 12.6598  1.2750   2
  -2  16   7 14.5719  2.2137   2
   1 -16  -7 62.3045  3.6381   2
  -1  16   7 61.7270  3.6346   2
   1  16  -7 69.7390  3.1304   2
   0  16   7 44.8001  3.0671   2
   0  16  -7 44.8389  2.6939   2
   1  16   7 8.91724 1.74104   2
  -1  16  -7 9.68048 1.71586   2
   2 -16   7 2.16557 1.52016   2
   2  16   7 3.78352 1.40772   2
  -2  16  -7 5.16896 1.59423   2
   3 -16   7 10.3927  1.9360   2
  -3  16  -7 11.4714  1.9679   2
   3  16   7 13.0872  1.6485   2
   4 -16   7 6.62498 1.68866   2
  -4  16  -7 5.67288 1.74785   2
   2 -17  -7 13.0021  2.0817   2
  -2  17   7 7.99289 1.86638   2
   1 -17  -7 91.8391  4.4937   2
   1  17  -7 89.2916  3.6413   2
  -1  17   7 91.5627  4.4918   2
   0  17   7 30.1590  2.8507   2
   0  17  -7 24.5647  2.2241   2
   1  17   7 26.9258  2.3624   2
  -1  17  -7 38.0692  2.6170   2
   2 -17   7 3.65743 1.61252   2
  -2  17  -7 1.79729 1.43986   2
   2  17   7 1.97509 1.31724   2
  11   0  -8 47.8821  3.0042   4
  10   0  -8 141.429   5.107   4
   9   0  -8 39.4014  2.4548   4
   8   0  -8 20.7077  1.7101   4
   7   0  -8 79.3193  3.0672   4
  -7   0   8 77.4336  2.9052   6
  -6   0   8 10.7882  1.1210   6
   6   0  -8 10.4324  1.1735   4
  -5   0   8 451.724  12.926   5
  -5   0   8 452.912  10.632   6
  -4   0   8 4373.45   93.55   6
  -4   0   8 4353.00  111.69   5
  -3   0   8 750.396  19.870   5
  -2   0   8 1822.78   47.61   5
   1   0  -8 1512.24   43.56   7
   1   0  -8 1565.43   34.81   2
   1   0  -8 1611.77   40.83   5
  -1   0   8 1577.37   40.94   5
  -1   0   8 1519.93   34.21   3
   0   0  -8 1258.41   27.84   2
   0   0  -8 1223.37   32.27   5
   0   0   8 1271.58   27.45   3
   0   0  -8 1220.64   34.47   7
   0   0   8 1259.23   32.12   5
   1   0   8 4.25225 0.43029   3
   1   0   8 4.11959 0.50628   5
  -1   0  -8 4.71030 0.56380   5
  -1   0  -8 3.67487 0.51411   7
   2   0   8 555.965  12.290   3
  -2   0  -8 539.552  15.689   7
   2   0   8 561.038  12.735   2
  -2   0  -8 528.222  14.668   5
  -3   0  -8 835.665  22.796   5
   3   0   8 856.585  18.312   4
  -3   0  -8 848.614  24.183   7
   3   0   8 870.610  18.980   3
   4   0   8 10.1521  0.8712   4
  -4   0  -8 10.4471  0.9909   7
   4   0   8 10.7443  0.7141   3
  -4   0  -8 11.6306  1.3343   5
   4   0   8 9.41784 0.77557   2
   5   0   8 1064.22   24.11   2
   5   0   8 1104.31   24.09   3
  -5   0  -8 1071.77   29.37   5
   5   0   8 1093.78   24.10   2
   5   0   8 1075.44   23.48   4
   6   0   8 2.43017 0.66723   4
   7   0   8 170.078   5.067   4
   8   0   8 11.8329  1.3252   1
   8   0   8 9.41810 1.37831   4
   9   0   8 356.761   9.314   1
   9   0   8 349.408   9.499   4
  10   0   8 0.36315 0.99924   1
  10   0   8 1.63292 1.12149   4
  11   0   8 218.148   6.795   1
  11   0   8 227.452   7.261   4
  11  -1  -8 8.08477 1.62907   4
  11   1  -8 5.55637 1.40394   4
  10  -1  -8 4.44636 1.30349   4
  10   1  -8 3.70595 1.18757   4
   9  -1  -8 51.9891  2.7771   4
   9   1  -8 51.5154  2.6559   4
   8  -1  -8 55.1099  2.7451   4
   8   1  -8 52.6204  2.5293   4
   7  -1  -8 232.955   6.433   4
  -7  -1   8 238.733   6.245   6
  -7   1   8 223.441   6.235   6
   7   1  -8 224.763   6.232   4
  -6  -1   8 262.141   6.724   6
  -6   1   8 264.368   6.661   3
   6   1  -8 250.813   6.605   4
  -6   1   8 264.392   6.788   6
  -5  -1   8 1150.47   25.08   6
   5   1  -8 1126.59   24.60   4
  -5   1   8 1124.26   25.09   6
  -5   1   8 1167.72   25.64   3
  -4   1   8 26.2959  1.5740   5
  -4   1   8 26.5037  1.4184   6
  -4   1   8 27.0446  1.2693   3
  -3  -1   8 327.923   8.974   7
  -3   1   8 324.763   7.613   6
  -3   1   8 325.500   7.687   3
  -3   1   8 309.852   9.063   5
  -2  -1   8 0.77632 0.22517   7
   2  -1  -8 1.39005 0.24550   7
   2  -1  -8 0.39198 0.25887   5
  -2   1   8 0.83326 0.32003   6
  -2   1   8 1.04057 0.31593   3
  -2   1   8 2.17885 0.41945   5
   1  -1  -8 236.007   5.473   2
  -1  -1   8 237.809   6.927   7
   1  -1  -8 240.464   6.562   5
  -1  -1   8 237.270   6.202   5
  -1   1   8 228.042   6.627   5
   1   1  -8 239.515   6.874   7
  -1   1   8 237.291   5.531   6
  -1   1   8 227.470   5.662   3
   0  -1   8 314.626   7.535   3
   0  -1  -8 329.534   7.606   2
   0  -1  -8 331.726   8.922   5
   0  -1   8 324.289   9.471   7
   0   1   8 327.877   8.853   5
   0   1   8 319.223   7.253   6
   0   1  -8 326.936   7.558   2
   0   1   8 325.925   7.581   3
   0   1  -8 329.056   9.462   7
   0   1  -8 327.550   8.414   5
   1  -1   8 57.1538  2.2699   7
   1  -1   8 64.1656  1.7467   3
  -1  -1  -8 60.8417  2.2024   5
  -1   1  -8 60.7132  1.9851   5
  -1   1  -8 61.4329  2.3086   7
   1   1   8 59.2635  1.8074   3
   1   1   8 58.6816  1.5593   6
   1   1   8 60.8299  2.1610   5
   2  -1   8 271.748   6.120   3
   2  -1   8 258.719   6.523   2
  -2  -1  -8 269.217   7.657   5
   2   1   8 266.109   6.508   2
   2   1   8 254.003   7.602   5
  -2   1  -8 255.443   8.036   7
   2   1   8 270.357   6.319   3
  -3  -1  -8 108.190   3.947   5
   3  -1   8 105.548   3.122   2
   3  -1   8 107.830   2.776   3
   3  -1   8 107.601   2.945   4
   3  -1   8 112.296   3.091   1
   3   1   8 118.835   3.147   2
  -3   1  -8 109.769   3.957   7
   3   1   8 111.229   3.048   3
   3   1   8 104.957   2.955   4
   4  -1   8 1357.36   30.67   1
  -4  -1  -8 1360.42   36.30   5
   4  -1   8 1359.08   30.87   2
   4  -1   8 1362.96   29.16   4
   4  -1   8 1371.26   30.02   3
   4   1   8 1332.38   29.13   4
  -4   1  -8 1406.61   38.49   7
   4   1   8 1397.26   30.42   3
   4   1   8 1367.42   30.74   2
  -5  -1  -8 104.005   4.573   5
   5  -1   8 134.097   3.165   2
   5  -1   8 137.379   3.610   1
   5   1   8 115.761   3.534   4
   5   1   8 103.980   3.366   3
   6  -1   8 121.294   3.564   1
   6  -1   8 108.387   3.601   4
   6   1   8 113.242   3.624   4
   7  -1   8 2.28670 0.79235   4
   7  -1   8 2.15670 0.81712   1
   7   1   8 2.78313 0.84168   4
   8  -1   8 83.8892  3.3907   4
   8  -1   8 88.1787  3.1980   1
   8   1   8 82.0950  3.3524   4
   9  -1   8 8.32943 1.50373   4
   9  -1   8 8.67477 1.34386   1
   9   1   8 8.06445 1.45959   4
  10  -1   8 1.69844 1.08440   1
  10  -1   8 3.02822 1.25148   4
  10   1   8 2.07092 1.13075   1
  10   1   8 1.68957 1.20181   4
  11  -1   8 5.73987 1.49772   1
  11  -1   8 5.88996 1.54296   4
  11   1   8 2.24187 1.26773   1
  11  -2  -8 25.5268  1.6830   1
  11  -2  -8 22.7057  2.4794   4
  11   2  -8 27.0375  2.4467   4
  10  -2  -8 99.0285  3.0980   1
  10  -2  -8 94.3186  4.2357   4
  10   2  -8 102.464   4.030   4
   9  -2  -8 2.61509 1.06595   4
   9   2  -8 0.69032 0.92705   4
   8  -2  -8 57.8148  2.8186   4
   8   2  -8 55.2617  2.5958   4
  -7  -2   8 11.8512  1.2567   6
   7  -2  -8 13.4610  1.4825   4
  -7   2   8 11.0594  1.3153   6
   7   2  -8 11.7284  1.2787   4
  -6  -2   8 17.5954  1.7477   5
  -6  -2   8 20.8404  1.4304   6
   6   2  -8 20.3027  1.3066   4
  -6   2   8 17.4271  1.3990   6
  -5  -2   8 139.080   4.949   5
   5   2  -8 132.717   3.730   4
  -5   2   8 134.892   3.760   3
  -5   2   8 136.348   4.001   6
  -4  -2   8 9.09790 1.09692   5
  -4   2   8 8.84833 1.07260   5
   4   2  -8 7.80252 0.73452   4
  -4   2   8 8.43202 0.77991   3
  -4   2   8 8.80227 0.93760   6
  -3  -2   8 1057.20   27.24   5
  -3  -2   8 1044.74   28.62   7
   3  -2  -8 1039.01   28.67   7
  -3   2   8 1038.07   23.17   3
  -3   2   8 1039.64   22.71   6
  -3   2   8 1017.63   27.40   5
  -2  -2   8 103.758   3.336   7
   2  -2  -8 100.432   3.485   5
  -2  -2   8 103.445   3.220   5
  -2   2   8 104.358   2.962   6
  -2   2   8 108.752   2.936   3
  -2   2   8 103.699   3.532   5
   1  -2  -8 1457.34   38.78   5
   1  -2  -8 1530.06   33.71   2
  -1  -2   8 1489.87   38.70   5
  -1  -2   8 1537.91   41.91   7
   1   2  -8 1529.97   41.81   7
  -1   2   8 1546.56   33.06   3
   1   2  -8 1463.45   33.73   2
  -1   2   8 1488.67   32.05   6
  -1   2   8 1439.84   38.89   5
   0  -2  -8 320.221   8.919   5
   0  -2  -8 323.256   7.496   2
   0  -2   8 300.601   9.276   7
   0   2  -8 339.352   9.343   7
   0   2   8 311.659   8.861   5
   0   2   8 308.787   7.423   3
   0   2  -8 309.366   7.398   2
   0   2   8 313.096   7.114   6
   0   2  -8 316.914   8.164   5
   1  -2   8 2029.60   43.93   3
  -1  -2  -8 1966.62   50.48   5
   1  -2   8 1951.89   54.77   7
   1   2   8 1983.28   42.94   3
  -1   2  -8 2012.22   43.68   2
   1   2   8 1960.67   43.76   2
  -1   2  -8 1887.58   54.06   7
   1   2   8 1935.90   50.44   5
   1   2   8 1882.40   41.71   6
   2  -2   8 324.122   7.241   3
  -2  -2  -8 322.646   9.139   5
   2  -2   8 318.423   7.524   1
   2  -2   8 318.052   7.786   2
   2  -2   8 299.621   9.541   7
   2   2   8 313.006   9.118   5
   2   2   8 328.316   7.755   2
   2   2   8 316.616   6.906   6
  -2   2  -8 314.899   9.614   7
   2   2   8 319.897   7.612   3
   3  -2   8 294.401   6.982   2
   3  -2   8 273.604   6.286   3
  -3  -2  -8 277.606   8.351   5
   3  -2   8 278.684   6.761   1
   3  -2   8 278.251   6.443   4
   3  -2   8 277.930   8.581   7
   3   2   8 277.709   6.830   3
   3   2   8 269.581   8.317   5
   3   2   8 272.946   6.811   2
  -3   2  -8 275.006   8.631   7
  -4  -2  -8 53.3374  2.6682   5
   4  -2   8 52.9154  1.9174   2
   4  -2   8 52.4697  1.9088   4
   4  -2   8 53.8244  1.3858   3
   4   2   8 53.5773  1.7344   2
  -4   2  -8 54.5545  2.5183   7
   4   2   8 51.7511  1.9745   3
  -5  -2  -8 27.1370  2.0731   5
   5  -2   8 28.3197  1.4697   4
   5  -2   8 26.3177  1.4679   1
   5  -2   8 27.7400  1.1969   2
   5   2   8 27.9340  1.4794   3
   5   2   8 26.1610  1.4261   4
   6  -2   8 154.157   4.516   4
   6  -2   8 150.475   4.400   1
   6   2   8 154.954   4.474   3
   6   2   8 152.995   4.485   4
   7  -2   8 23.0960  1.6665   4
   7  -2   8 26.5281  1.6619   1
   7   2   8 22.0625  1.6148   4
   8  -2   8 872.994  19.886   4
   8  -2   8 857.533  20.293   1
   8   2   8 851.965  19.754   4
   9  -2   8 0.71787 0.95533   1
   9  -2   8 0.18509 1.03311   4
   9   2   8 1.54930 1.01016   4
  10  -2   8 22.0938  2.2262   4
  10  -2   8 22.0616  1.9566   1
  11  -2   8 6.90989 1.53586   1
  11  -2   8 8.70319 1.74114   4
  11   2   8 6.49064 1.44467   1
  11  -3  -8 1.81345 1.33501   4
  11  -3  -8 0.33344 0.92093   1
  10  -3  -8 36.8844  1.8697   1
  10  -3  -8 36.0973  2.7257   4
  10   3  -8 37.9423  2.4307   4
   9  -3  -8 37.7308  1.7049   1
   9  -3  -8 37.4773  2.5209   4
   9   3  -8 38.1382  2.2962   4
   8  -3  -8 21.2668  2.0577   4
   8  -3  -8 21.6779  1.1763   1
   8   3  -8 23.9809  1.7436   4
   7  -3  -8 140.226   3.527   1
  -7  -3   8 138.972   4.296   6
   7   3  -8 138.246   4.204   4
  -7   3   8 140.778   4.461   6
   6  -3  -8 315.797   7.338   1
  -6  -3   8 330.528  10.134   5
  -6   3   8 318.796   8.171   6
   6   3  -8 322.033   7.790   4
   5  -3  -8 142.752   3.401   1
  -5  -3   8 148.615   5.162   5
  -5   3   8 144.404   3.892   3
   5   3  -8 139.629   3.835   4
  -5   3   8 142.812   4.247   6
   4  -3  -8 85.6422  2.7645   7
   4  -3  -8 85.8770  2.1731   1
  -4  -3   8 85.4817  3.3254   5
  -4   3   8 84.8579  2.8353   6
  -4   3   8 88.2676  2.5893   3
  -4   3   8 87.0102  3.4393   5
   3  -3  -8 177.550   5.408   7
   3  -3  -8 169.863   5.513   5
  -3  -3   8 172.981   5.235   5
   3  -3  -8 168.665   4.058   1
  -3   3   8 165.769   5.485   5
  -3   3   8 169.814   4.540   6
  -3   3   8 171.480   4.400   3
  -2  -3   8 9.89084 0.76466   5
  -2  -3   8 8.88265 0.70356   7
   2  -3  -8 10.2798  0.5492   2
   2  -3  -8 9.47451 0.85610   5
   2  -3  -8 9.73026 0.61583   1
  -2   3   8 9.26204 0.67914   3
  -2   3   8 10.0447  0.9152   5
  -2   3   8 9.78862 0.79007   6
  -1  -3   8 0.77930 0.32428   5
   1  -3  -8 0.52222 0.26393   2
   1  -3  -8 0.43655 0.23020   1
  -1  -3   8 1.10468 0.35976   7
   1  -3  -8 0.72297 0.36997   5
   1   3  -8 1.16250 0.23335   2
   1   3  -8 0.74696 0.22659   1
  -1   3   8 0.56055 0.32117   6
  -1   3   8 0.67244 0.46010   5
  -1   3   8 0.12490 0.27209   3
   1   3  -8 0.74684 0.25549   5
   0  -3  -8 434.746  12.336   5
   0  -3  -8 441.203  10.374   2
   0  -3   8 448.539  11.497   5
   0  -3   8 431.175  12.879   7
   0   3  -8 441.116  10.280   2
   0   3  -8 446.179  11.606   5
   0   3   8 431.998  12.317   5
   0   3  -8 448.394  10.136   1
   0   3   8 445.302   9.868   6
   0   3  -8 441.586  12.889   7
   0   3   8 452.150  10.293   3
  -1  -3  -8 761.556  20.980   5
   1  -3   8 753.599  22.239   7
   1  -3   8 774.896  18.027   2
  -1  -3  -8 841.891  18.004   2
  -1   3  -8 800.102  22.323   7
   1   3   8 784.739  16.898   6
   1   3   8 768.048  17.965   2
   1   3   8 777.864  17.706   3
  -1   3  -8 791.216  20.357   5
  -1   3  -8 778.014  17.894   2
   1   3   8 778.309  20.944   5
  -2  -3  -8 1881.99   50.68   5
   2  -3   8 1931.48   54.22   7
   2  -3   8 1903.91   43.21   1
   2  -3   8 1933.11   42.78   3
   2  -3   8 2026.34   43.93   2
  -2   3  -8 1951.35   50.24   5
   2   3   8 1939.11   50.73   5
   2   3   8 1981.01   43.10   3
  -2   3  -8 2011.99   43.80   2
   2   3   8 2000.47   43.83   2
  -2   3  -8 1918.10   54.24   7
   3  -3   8 754.035  18.477   2
  -3  -3  -8 772.243  21.661   5
   3  -3   8 790.812  17.473   3
   3  -3   8 814.000  17.228   4
   3  -3   8 825.919  22.956   7
   3  -3   8 808.445  18.185   1
  -3   3  -8 821.537  21.339   5
   3   3   8 786.509  18.348   2
   3   3   8 773.599  21.682   5
  -3   3  -8 815.564  23.041   7
   3   3   8 813.414  18.305   3
   4  -3   8 448.040  10.981   1
   4  -3   8 454.555  13.862   7
   4  -3   8 468.348  10.572   4
   4  -3   8 456.283  11.139   2
  -4  -3  -8 460.051  13.495   5
  -4   3  -8 465.913  14.077   7
  -4   3  -8 479.860  13.178   5
   4   3   8 466.657  11.203   3
   4   3   8 467.492  10.777   2
   4   3   8 475.473  10.849   2
   5  -3   8 680.959  15.153   4
  -5  -3  -8 671.418  19.207   5
   5  -3   8 673.252  15.640   2
   5   3   8 671.618  15.885   3
   6  -3   8 72.1695  2.7668   4
   6  -3   8 74.4872  2.7077   1
   6   3   8 74.9445  2.8354   3
   7  -3   8 55.6851  2.3940   1
   7  -3   8 56.9799  2.5723   4
   8  -3   8 24.0776  1.8017   1
   8  -3   8 29.0469  1.9997   4
   9  -3   8 87.1232  3.7929   4
   9  -3   8 85.9987  3.4576   1
  10  -3   8 21.5569  2.3413   4
  10  -3   8 24.4231  2.1194   1
  11  -3   8 28.8164  2.2863   1
  11  -3   8 28.9418  2.7161   4
  11   3   8 27.8039  2.1717   1
  11  -4  -8 203.916   5.822   1
  11  -4  -8 195.902   6.995   4
  10  -4  -8 1.77690 0.93419   1
  10  -4  -8 1.11528 1.25287   4
   9  -4  -8 205.877   6.622   4
   9  -4  -8 197.284   5.385   1
   9   4  -8 194.976   5.899   4
   8  -4  -8 32.7268  1.5906   1
   8  -4  -8 28.8464  2.2708   4
  -8   4   8 34.3037  2.1431   6
   8   4  -8 29.3811  1.8603   4
   7  -4  -8 255.494   6.176   1
   7   4  -8 243.705   6.460   4
  -7   4   8 244.658   6.863   6
   6  -4  -8 49.6908  1.6929   1
   6   4  -8 46.7349  1.9260   4
  -6   4   8 45.5695  2.2781   6
   5  -4  -8 1.64394 0.50846   1
   5  -4  -8 2.79714 0.41633   7
  -5  -4   8 2.26280 1.00254   5
   5   4  -8 2.56386 0.57418   4
  -5   4   8 2.38330 0.75000   6
  -5   4   8 2.85104 0.55601   3
   4  -4  -8 74.0383  2.1394   1
  -4  -4   8 75.2191  3.0471   5
   4  -4  -8 73.3059  2.7486   7
  -4   4   8 74.1241  2.3141   3
  -4   4   8 71.7977  2.6208   6
   3  -4  -8 18.3115  0.9294   1
   3  -4  -8 19.8973  1.4139   5
   3  -4  -8 21.4985  0.7379   2
   3  -4  -8 19.8650  0.7251   2
  -3  -4   8 20.1503  1.3068   5
  -3   4   8 20.3216  1.4505   5
  -3   4   8 20.5845  1.0529   3
  -3   4   8 18.9503  1.2470   6
   2  -4  -8 3046.18   79.77   5
   2  -4  -8 3130.98   68.10   2
   2  -4  -8 3055.59   67.64   1
  -2  -4   8 3030.99   79.63   5
  -2  -4   8 2996.74   84.83   7
  -2   4   8 3191.16   66.72   3
  -2   4   8 2921.20   78.64   5
   2   4  -8 3088.52   67.51   1
  -2   4   8 3004.42   64.82   6
   2   4  -8 3037.20   79.77   5
   1  -4  -8 863.449  23.776   5
   1  -4  -8 921.472  20.318   2
  -1  -4   8 896.265  23.145   5
   1  -4  -8 877.356  20.017   1
  -1  -4   8 871.270  25.120   7
  -1   4   8 856.856  23.962   5
   1   4  -8 886.495  19.859   1
   1   4  -8 906.475  23.087   5
  -1   4   8 886.740  19.477   6
   1   4  -8 908.512  20.028   2
  -1   4   8 899.731  20.022   3
   0  -4   8 4114.47  145.08   7
   0  -4  -8 4218.12  107.91   5
   0  -4  -8 4367.81   92.88   2
   0  -4   8 4135.20  107.93   5
   0   4   8 4100.16   88.71   6
   0   4  -8 4194.50   92.71   1
   0   4   8 4321.84   92.88   3
   0   4   8 4014.75  107.92   5
   0   4   8 4067.13   93.28   2
   0   4  -8 4074.14  107.72   5
   1  -4   8 405.802  11.168   5
   1  -4   8 395.125  12.412   7
  -1  -4  -8 417.800  11.980   5
   1  -4   8 409.441  10.050   2
  -1  -4  -8 421.255  10.002   2
  -1   4  -8 426.504   9.938   2
  -1   4  -8 417.500   9.755   1
  -1   4  -8 431.590  12.530   7
   1   4   8 424.537   9.940   3
   1   4   8 413.944  11.872   5
   1   4   8 413.907   9.994   2
  -1   4  -8 414.243  11.222   5
   2  -4   8 550.449  12.737   1
   2  -4   8 579.796  13.232   2
   2  -4   8 558.002  16.306   7
  -2  -4  -8 532.133  15.438   5
   2   4   8 554.781  13.009   3
  -2   4  -8 549.841  14.896   5
   2   4   8 544.889  15.473   5
   2   4   8 564.080  13.089   2
  -2   4  -8 538.209  16.319   7
  -2   4  -8 561.286  13.057   2
  -3  -4  -8 82.8704  3.5947   5
   3  -4   8 87.9027  3.5723   7
   3  -4   8 88.6499  2.7120   1
   3  -4   8 94.1415  2.9648   2
   3  -4   8 89.8015  2.5809   4
   3  -4   8 89.4119  2.1926   3
  -3   4  -8 94.4674  3.7389   7
  -3   4  -8 88.4031  3.2706   5
   3   4   8 88.5386  2.7522   2
   3   4   8 88.4853  2.9611   3
  -3   4  -8 88.3789  2.8326   2
   4  -4   8 3.42507 0.69593   1
   4  -4   8 2.10824 0.66591   7
  -4  -4  -8 3.30085 1.07387   5
   4  -4   8 2.77693 0.56427   4
  -4   4  -8 3.85350 0.89663   7
   4   4   8 4.33834 0.60124   2
  -4   4  -8 3.80188 0.81149   5
   4   4   8 2.97512 0.68804   3
   5  -4   8 94.3704  3.0908   4
   5  -4   8 95.6844  3.1087   1
   5  -4   8 92.1544  2.9892   2
   5   4   8 98.8005  3.4130   3
   6  -4   8 76.1384  2.8557   4
   6  -4   8 72.3669  2.1926   2
   6   4   8 78.9092  3.0485   3
   7  -4   8 737.648  16.714   4
   7  -4   8 699.605  17.037   1
   8  -4   8 72.4159  2.9620   1
   8  -4   8 65.3286  3.1208   4
   9  -4   8 87.8137  3.5594   1
   9  -4   8 94.0012  3.9403   4
  10  -4   8 -0.0189  1.0523   1
  10  -4   8 1.33023 1.13067   4
  11  -4   8 16.6046  2.2403   4
  11  -4   8 21.2906  2.1065   1
  10  -5  -8 45.4377  3.0405   4
  10  -5  -8 46.3700  2.3558   1
   9  -5  -8 90.0517  3.1725   1
   9  -5  -8 91.3861  4.1649   4
   8  -5  -8 8.49445 1.48289   4
   8  -5  -8 12.0509  1.1783   1
  -8   5   8 10.5160  1.5183   6
   7  -5  -8 58.7064  2.2232   1
  -7   5   8 64.7924  2.8739   6
   6  -5  -8 254.773   6.363   1
  -6   5   8 253.228   6.980   6
  -5  -5   8 113.037   4.351   5
   5  -5  -8 105.859   3.093   1
   5   5  -8 107.372   3.034   4
  -5   5   8 106.274   3.636   6
   4  -5  -8 369.835   8.809   1
   4  -5  -8 380.000  11.288   7
   4  -5  -8 365.601  11.214   5
  -4  -5   8 373.491  10.808   5
  -4   5   8 373.607   8.875   3
  -4   5   8 368.826   9.144   6
   3  -5  -8 0.87486 0.45668   1
   3  -5  -8 0.48699 0.34027   2
  -3  -5   8 1.60992 0.70133   5
   3  -5  -8 1.55846 0.61714   5
  -3   5   8 1.88629 0.47373   3
  -3   5   8 1.86546 0.69018   5
  -3   5   8 0.58630 0.50254   6
   3   5  -8 1.26480 0.25841   1
  -2  -5   8 157.403   4.852   5
   2  -5  -8 158.446   5.338   5
   2  -5  -8 155.083   4.068   1
  -2   5   8 158.362   4.202   3
  -2   5   8 155.485   4.309   6
   2   5  -8 154.237   4.784   5
  -2   5   8 147.716   5.403   5
   2   5  -8 152.004   3.828   1
   1  -5  -8 18.1998  1.0374   2
  -1  -5   8 18.6998  1.1073   5
   1  -5  -8 20.6068  1.0760   1
   1  -5  -8 19.0385  1.4054   5
  -1  -5   8 19.9732  1.3378   7
  -1   5   8 16.8830  1.0665   3
  -1   5   8 16.6932  1.0754   6
   1   5  -8 17.6155  0.8767   2
   1   5  -8 19.9484  1.1356   5
  -1   5   8 16.1651  1.5136   5
  -1   5   8 18.1919  1.0755   2
   1   5  -8 17.4751  0.9089   1
   0  -5   8 17.4016  1.2797   7
   0  -5  -8 18.4376  1.0809   2
   0  -5  -8 16.3996  1.4087   5
   0  -5  -8 16.4259  0.9601   1
   0  -5   8 16.0989  0.9466   5
   0   5   8 16.9712  1.0758   2
   0   5   8 18.4082  1.5392   5
   0   5  -8 17.8226  1.1549   5
   0   5   8 19.0375  1.0965   3
   0   5   8 18.4707  1.0560   6
   0   5  -8 17.9417  0.9696   1
   1  -5   8 561.811  13.097   2
  -1  -5  -8 540.620  12.981   2
   1  -5   8 549.896  14.646   5
   1  -5   8 537.044  16.157   7
  -1  -5  -8 515.830  15.469   5
   1   5   8 552.282  12.983   2
  -1   5  -8 547.499  12.905   2
   1   5   8 568.244  12.929   3
  -1   5  -8 541.376  14.758   5
   1   5   8 527.785  15.387   5
  -1   5  -8 557.158  12.716   1
  -2  -5  -8 278.482   8.935   5
   2  -5   8 296.802   7.498   2
   2  -5   8 287.685   7.019   1
   2  -5   8 282.108   9.205   7
  -2  -5  -8 286.667   7.360   2
  -2   5  -8 286.666   7.315   2
  -2   5  -8 301.179   8.392   5
   2   5   8 286.941   7.326   2
   2   5   8 291.967   7.440   3
  -2   5  -8 282.914   9.305   7
   3  -5   8 453.341  13.955   7
   3  -5   8 459.452  11.283   2
   3  -5   8 469.994  10.889   1
  -3  -5  -8 427.451  13.348   5
   3  -5   8 463.370  10.315   4
  -3   5  -8 464.343  12.906   5
   3   5   8 453.831  11.289   3
  -3   5  -8 469.126  14.156   7
  -3   5  -8 476.039  11.226   2
   3   5   8 452.468  11.050   2
   4  -5   8 350.073  10.751   7
   4  -5   8 329.112   8.527   2
   4  -5   8 355.748   8.347   1
   4  -5   8 341.318   8.000   4
  -4  -5  -8 318.889  10.407   5
   4   5   8 326.645   8.122   2
   4   5   8 325.182   8.709   3
   5  -5   8 7.87296 0.96089   2
   5  -5   8 10.6687  1.1148   1
   5  -5   8 10.2199  1.0934   4
   5   5   8 15.5576  1.5126   3
   6  -5   8 92.1155  3.3171   4
   6  -5   8 94.6343  2.8469   2
   6  -5   8 95.6890  3.2680   1
   6   5   8 96.7165  3.6631   3
   7  -5   8 179.440   5.382   1
   7  -5   8 188.021   5.582   4
   7   5   8 185.688   5.844   3
   8  -5   8 5.74904 1.27355   4
   8  -5   8 2.79758 0.89009   1
  10  -5   8 0.04504 1.16156   4
  10  -5   8 -0.8914  0.5867   1
  10  -6  -8 213.001   6.224   1
  10  -6  -8 219.391   7.356   4
   9  -6  -8 5.26627 1.11390   1
   9  -6  -8 4.00673 1.42855   4
   8  -6  -8 128.982   3.954   1
  -8   6   8 117.733   4.478   6
   7  -6  -8 12.9535  1.2358   1
  -7   6   8 11.9592  1.5854   6
   6  -6  -8 11.6856  1.1005   1
  -6   6   8 8.67255 1.31953   6
   5  -6  -8 52.8453  1.9926   1
  -5  -6   8 52.9303  2.7615   5
  -5   6   8 49.3609  2.3767   6
   4  -6  -8 43.4901  1.3699   2
  -4  -6   8 44.2605  2.3761   5
   4  -6  -8 40.2705  1.7429   1
  -4   6   8 39.7755  2.0347   6
   4   6  -8 41.1843  1.3017   1
  -4   6   8 42.5926  1.7146   3
   3  -6  -8 156.350   5.693   5
   3  -6  -8 160.869   4.291   2
   3  -6  -8 151.505   4.265   1
  -3  -6   8 161.918   5.311   5
  -3   6   8 155.303   4.327   3
  -3   6   8 157.370   4.635   6
   3   6  -8 168.782   5.311   5
   3   6  -8 159.791   3.993   1
  -2  -6   8 17.3681  1.3569   5
   2  -6  -8 15.9455  1.0946   2
   2  -6  -8 17.9769  1.4778   5
   2  -6  -8 17.2431  1.1347   1
  -2   6   8 16.7609  1.1050   3
  -2   6   8 15.4040  1.2039   6
   2   6  -8 16.4565  0.7058   2
   2   6  -8 15.5268  1.2095   5
   2   6  -8 18.4184  0.6991   2
  -2   6   8 17.6178  1.2065   2
   2   6  -8 17.1047  0.9425   1
   1  -6  -8 702.840  16.107   1
   1  -6  -8 705.981  16.443   2
  -1  -6   8 709.278  18.714   5
  -1  -6   8 707.644  20.400   7
   1  -6  -8 685.720  19.387   5
  -1   6   8 714.990  15.826   6
  -1   6   8 651.803  19.593   5
   1   6  -8 684.973  16.076   2
   1   6  -8 699.463  18.673   5
  -1   6   8 689.331  16.133   3
  -1   6   8 717.119  16.451   2
   0  -6  -8 5.50206 0.74282   2
   0  -6   8 6.58535 0.83351   2
   0  -6  -8 4.13586 0.64066   1
   0  -6  -8 2.12047 0.80019   5
   0  -6   8 6.54254 0.76096   5
   0  -6   8 5.37135 0.92178   7
   0   6  -8 2.76093 0.70595   5
   0   6   8 3.04482 0.61483   3
   0   6   8 2.88796 0.61767   2
   0   6  -8 3.49952 0.56860   1
   0   6  -8 3.56374 0.59453   2
  -1  -6  -8 59.0817  2.2208   2
   1  -6   8 60.4256  2.3413   2
   1  -6   8 53.7619  2.7170   7
   1  -6   8 58.7729  2.3148   5
  -1  -6  -8 55.7901  2.9494   5
   1   6   8 57.4646  2.2131   2
   1   6   8 48.8302  2.7357   5
   1   6   8 59.2251  2.2824   3
  -1   6  -8 59.6891  2.5042   5
  -1   6  -8 58.2293  2.0824   1
   2  -6   8 2.27387 0.72915   7
   2  -6   8 1.45066 0.52539   5
   2  -6   8 2.26266 0.67634   2
  -2  -6  -8 1.88299 0.56886   2
  -2  -6  -8 3.03089 1.04966   5
   2  -6   8 2.89915 0.60826   1
  -2   6  -8 1.97422 0.64646   2
  -2   6  -8 1.58216 0.52754   1
   2   6   8 2.25693 0.63237   3
   2   6   8 2.27991 0.65216   2
  -2   6  -8 1.53706 0.57983   5
   3  -6   8 153.513   4.196   1
   3  -6   8 161.104   5.717   7
   3  -6   8 146.055   4.486   2
   3  -6   8 149.765   3.954   4
  -3  -6  -8 141.384   5.589   5
  -3   6  -8 149.890   4.437   2
   3   6   8 146.975   4.631   3
  -3   6  -8 146.439   5.083   5
   3   6   8 149.701   4.299   2
   4  -6   8 8.69212 1.06791   2
   4  -6   8 7.80047 0.89981   4
   4  -6   8 8.21506 0.98087   1
   4  -6   8 6.82464 1.16473   7
   4   6   8 6.31694 0.79816   2
   4   6   8 6.66164 1.06210   3
   5  -6   8 -0.5876  0.6224   1
   5  -6   8 -0.5345  0.4859   4
   5  -6   8 0.02222 0.54771   2
   5   6   8 0.22798 0.70937   3
   6  -6   8 92.8984  3.3418   4
   6  -6   8 87.2451  3.1871   1
   6  -6   8 87.0938  2.8789   2
   6   6   8 92.1491  3.7087   3
   7  -6   8 20.9261  1.7826   4
   7  -6   8 18.5808  1.5997   1
   7   6   8 19.6786  1.7500   3
   8  -6   8 85.2916  3.3902   1
   8  -6   8 81.2591  3.4908   4
   9  -6   8 66.0767  3.2970   4
   9  -6   8 69.0541  3.1628   1
  10  -6   8 207.802   6.532   1
  10  -6   8 208.935   6.869   4
  10  -7  -8 5.14382 1.61039   4
  10  -7  -8 4.25866 1.23176   1
   9  -7  -8 132.331   5.303   4
   9  -7  -8 138.137   4.475   1
   8  -7  -8 21.6443  1.7739   1
   7  -7  -8 156.613   4.733   1
   7   7  -8 164.872   4.088   1
   6  -7  -8 220.101   5.968   1
  -6   7   8 226.506   6.586   6
   6   7  -8 216.211   5.340   1
  -5  -7   8 381.473  11.447   5
   5  -7  -8 369.043   9.231   1
  -5   7   8 375.339   9.692   6
   5   7  -8 369.484   8.725   1
  -4  -7   8 99.4248  3.9654   5
   4  -7  -8 92.8463  2.7679   2
   4  -7  -8 88.3107  2.9740   1
  -4   7   8 97.2011  2.9814   3
   4   7  -8 91.0789  2.6735   1
  -4   7   8 93.2311  3.4681   6
  -3  -7   8 93.0690  3.7067   5
   3  -7  -8 92.0753  2.9396   2
   3  -7  -8 87.5185  2.8895   1
   3   7  -8 87.5852  2.6679   1
   3   7  -8 91.8844  3.5748   5
  -3   7   8 87.2928  2.8758   3
  -3   7   8 86.5715  3.1820   6
   2  -7  -8 0.19254 0.52883   5
   2  -7  -8 0.29118 0.53765   1
  -2  -7   8 0.58711 0.71312   5
   2  -7  -8 0.56138 0.54034   2
   2   7  -8 0.57191 0.59281   5
   2   7  -8 0.63861 0.36545   2
  -2   7   8 -0.3232  0.4736   2
  -2   7   8 0.50003 0.47002   3
   2   7  -8 0.16850 0.43533   1
   2   7  -8 1.07067 0.38633   2
  -1  -7   8 25.4494  1.8144   7
  -1  -7   8 24.7981  1.5378   5
   1  -7  -8 23.4289  1.4887   2
   1  -7  -8 25.1863  1.4323   1
   1  -7  -8 25.5428  1.9094   5
   1   7  -8 29.7520  1.7630   5
  -1   7   8 27.2191  1.5570   2
   1   7  -8 24.8380  1.2906   2
  -1   7   8 24.8584  1.4423   3
   1   7  -8 26.4364  1.3475   1
   0  -7  -8 7.70829 1.30183   5
   0  -7   8 13.9837  1.0720   5
   0  -7  -8 11.1117  1.0942   2
   0  -7   8 11.5904  1.2715   7
   0  -7  -8 8.73095 0.92945   1
   0   7  -8 11.3974  1.3053   5
   0   7   8 9.69149 1.09450   2
   0   7   8 7.38926 0.94190   3
   0   7  -8 8.73061 0.91416   2
   1  -7   8 1057.25   24.33   2
   1  -7   8 1049.73   30.14   7
   1  -7   8 1051.60   27.60   5
  -1  -7  -8 1057.47   24.28   2
  -1  -7  -8 1004.42   28.53   5
  -1   7  -8 1058.21   27.94   5
   1   7   8 1016.41   24.21   2
   1   7   8 1031.66   23.97   3
  -1   7  -8 1047.01   23.80   1
   2  -7   8 192.683   5.670   2
  -2  -7  -8 199.688   7.140   5
   2  -7   8 196.968   6.294   5
   2  -7   8 198.005   5.186   1
  -2  -7  -8 200.201   5.608   2
   2  -7   8 188.931   7.006   7
   2   7   8 197.549   5.554   2
  -2   7  -8 199.395   5.313   1
   2   7   8 185.376   5.680   3
  -2   7  -8 211.077   6.519   5
   3  -7   8 6.11421 1.11491   7
   3  -7   8 5.24892 0.83942   1
   3  -7   8 5.04435 0.90804   2
   3   7   8 4.47427 0.93158   3
   3   7   8 5.22330 0.87225   2
  -3   7  -8 5.05844 0.89308   2
   4  -7   8 161.158   4.804   2
   4  -7   8 162.297   4.498   1
   4  -7   8 153.885   4.309   4
   4   7   8 140.579   4.920   3
   4   7   8 146.989   4.261   2
   5  -7   8 44.2042  2.0956   1
   5  -7   8 42.6053  2.0286   4
   5  -7   8 45.1475  2.0928   2
   5   7   8 39.7147  2.3976   3
   6  -7   8 94.3692  3.4558   1
   6  -7   8 101.383   3.545   4
   6  -7   8 95.7283  3.2052   2
   6   7   8 93.3839  3.9582   3
   7  -7   8 42.7007  2.4215   4
   7  -7   8 40.4199  1.3213   2
   7  -7   8 40.0829  2.2370   1
   7   7   8 36.9169  2.4643   3
   8  -7   8 9.14147 1.55875   4
   8  -7   8 9.01582 1.42232   1
   9  -7   8 0.49402 1.10188   1
   9  -7   8 0.66261 1.15101   4
  10  -7   8 9.47397 1.66469   1
  10  -7   8 8.32042 1.71636   4
  10  -8  -8 0.93171 1.15445   1
  10  -8  -8 1.93976 1.42162   4
   9  -8  -8 90.5137  3.5773   1
   9  -8  -8 87.4066  4.3293   4
   8  -8  -8 0.72942 0.97882   1
   8   8  -8 -0.2137  0.6400   1
   7  -8  -8 63.7282  2.7534   1
   7   8  -8 64.2591  2.2902   1
   6  -8  -8 52.1690  2.3212   1
   6   8  -8 52.8713  2.0184   1
   5  -8  -8 96.6684  3.3051   1
   5   8  -8 100.393   3.014   1
   4  -8  -8 923.322  21.209   2
   4  -8  -8 931.695  21.260   1
  -4  -8   8 912.491  25.210   5
   4   8  -8 902.356  20.928   1
  -3  -8   8 108.726   4.341   5
   3  -8  -8 107.465   3.501   2
   3  -8  -8 107.532   3.426   1
   3   8  -8 104.852   3.247   1
   3   8  -8 103.895   4.158   5
  -3   8   8 111.556   3.446   3
  -2  -8   8 482.032  13.899   5
   2  -8  -8 503.520  12.150   2
   2  -8  -8 492.846  11.788   1
   2   8  -8 489.060  11.421   2
  -2   8   8 474.684  12.093   2
   2   8  -8 489.334  11.704   1
   2   8  -8 485.666  13.882   5
  -2   8   8 487.618  11.828   3
  -1  -8   8 129.757   4.536   5
   1  -8  -8 131.888   5.151   5
   1  -8  -8 130.961   3.927   1
   1  -8  -8 138.678   4.220   2
   1   8  -8 126.209   3.841   1
  -1   8   8 129.037   4.041   3
   1   8  -8 124.030   4.586   5
  -1   8   8 123.392   4.081   2
   1   8  -8 128.757   3.781   2
   0  -8   8 895.490  23.654   5
   0  -8  -8 909.852  24.641   5
   0  -8   8 901.832  20.919   2
   0  -8  -8 866.238  20.319   1
   0  -8   8 871.592  25.850   7
   0  -8  -8 869.615  20.832   2
   0   8  -8 864.766  20.341   1
   0   8  -8 889.241  23.915   5
   0   8   8 870.765  20.527   3
   0   8   8 875.102  20.795   2
   0   8  -8 865.694  20.504   2
   1  -8   8 26.1227  1.7749   2
  -1  -8  -8 30.8951  2.3460   5
   1  -8   8 27.6732  2.0568   7
   1  -8   8 30.7465  1.7603   5
  -1  -8  -8 28.0024  1.6950   2
  -1   8  -8 28.9586  1.6364   2
  -1   8  -8 29.1460  1.5923   1
  -1   8  -8 31.6284  2.1409   5
   1   8   8 26.7111  1.6873   3
   1   8   8 31.6548  1.8311   2
   2  -8   8 3.24496 0.91927   2
   2  -8   8 2.00978 0.86430   7
  -2  -8  -8 1.97962 0.72803   2
   2  -8   8 2.06993 0.67787   5
   2  -8   8 1.74799 0.64708   1
   2   8   8 1.73009 0.74579   2
   2   8   8 2.42723 0.80078   3
  -2   8  -8 3.38050 0.75044   1
   3  -8   8 349.267  11.286   7
   3  -8   8 325.634   8.911   2
   3  -8   8 346.218   8.441   1
   3   8   8 329.975   8.681   2
   3   8   8 322.064   9.054   3
   4  -8   8 12.5395  1.3660   2
   4  -8   8 14.8720  1.3454   1
   4  -8   8 16.2945  1.3069   4
   4   8   8 14.5730  1.6253   3
   4   8   8 15.7946  1.2079   2
   5  -8   8 265.758   6.974   4
   5  -8   8 269.891   7.157   1
   5   8   8 261.182   7.891   3
   6  -8   8 8.56596 1.30889   1
   6  -8   8 7.95136 1.12475   2
   6  -8   8 9.82817 1.32154   4
   6   8   8 7.38909 1.44845   3
   7  -8   8 167.918   5.280   4
   7  -8   8 164.945   4.325   2
   7  -8   8 160.184   5.156   1
   7   8   8 157.798   5.869   3
   8  -8   8 85.5647  3.7585   4
   8  -8   8 89.5365  3.6001   1
   9  -8   8 248.407   7.564   4
   9  -8   8 239.668   7.292   1
  10  -8   8 5.16095 1.50381   1
  10  -8   8 7.05171 1.67535   4
   9  -9  -8 82.6861  3.4978   1
   9  -9  -8 83.6297  4.1847   4
   8  -9  -8 23.3446  1.8153   1
   8   9  -8 33.1104  1.7948   1
   7  -9  -8 37.3923  2.1720   1
   7   9  -8 40.3702  1.9537   1
   6  -9  -8 6.22909 1.18912   1
   6   9  -8 5.37329 0.92940   1
   5  -9  -8 238.084   6.582   1
   5  -9  -8 232.111   5.874   2
   5   9  -8 239.114   6.308   1
   4  -9  -8 7.61298 1.09576   1
   4  -9  -8 6.47805 0.96039   2
   4   9  -8 7.11100 0.99418   1
   3  -9  -8 450.919  10.918   1
   3   9  -8 427.364  10.764   1
  -3   9   8 441.729  10.876   3
   2  -9  -8 6.54077 0.99660   1
   2  -9  -8 5.93245 1.02315   2
  -2  -9   8 7.25354 1.14466   5
  -2   9   8 7.57436 1.12807   2
   2   9  -8 5.59861 0.91783   1
  -2   9   8 5.09921 0.93747   3
   2   9  -8 5.52721 0.72542   2
  -1  -9   8 338.885  10.008   5
   1  -9  -8 335.838   8.550   1
   1  -9  -8 338.761   8.957   2
   1   9  -8 330.367  10.127   5
   1   9  -8 335.928   8.586   1
  -1   9   8 333.433   8.749   3
   1   9  -8 347.856   8.551   2
  -1   9   8 318.800   8.860   2
   0  -9  -8 358.350   9.460   2
   0  -9   8 355.849  10.504   5
   0   9  -8 354.957   9.066   1
   0   9   8 345.462   9.361   2
   0   9  -8 366.088  10.868   5
   0   9   8 352.981   9.342   3
   0   9  -8 362.355   9.130   2
   1  -9   8 1.55695 0.64766   5
  -1  -9  -8 0.74324 0.71686   2
   1   9   8 0.96694 0.80890   2
   1   9   8 -0.0415  0.6594   3
  -1   9  -8 1.12497 0.73388   2
   2  -9   8 541.909  13.206   2
   2  -9   8 502.327  16.286   7
   2  -9   8 525.954  14.881   5
   2   9   8 503.339  13.135   3
   2   9   8 515.999  13.010   2
   3  -9   8 100.014   3.721   2
   3  -9   8 97.9817  3.2642   1
   3   9   8 98.3628  3.4649   2
   3   9   8 90.0969  3.7774   3
   4  -9   8 346.388   8.734   1
   4  -9   8 330.073   9.118   2
   4  -9   8 351.033   8.359   4
   4   9   8 328.541   8.553   2
   4   9   8 332.679   9.541   3
   5  -9   8 169.904   5.074   1
   5  -9   8 166.080   4.931   4
   5   9   8 160.946   5.751   3
   6  -9   8 124.611   4.135   2
   6  -9   8 123.099   4.254   1
   6  -9   8 126.208   4.266   4
   6   9   8 124.762   4.995   3
   7  -9   8 27.6466  2.1119   4
   7  -9   8 33.5003  2.2070   1
   7  -9   8 32.8279  1.6061   2
   7   9   8 29.6984  2.4759   3
   8  -9   8 8.88076 1.54042   1
   8  -9   8 4.01944 1.31519   4
   9  -9   8 56.9796  3.2338   4
   9  -9   8 56.4472  3.0119   1
   9 -10  -8 2.30675 1.26931   1
   9 -10  -8 4.00024 1.58482   4
   8 -10  -8 7.38375 1.48840   1
   7 -10  -8 32.8501  2.2206   1
   7  10  -8 32.2163  1.9164   1
   6 -10  -8 29.6823  2.0739   1
   6  10  -8 28.5124  1.8189   1
   5 -10  -8 6.58116 1.17539   1
   5 -10  -8 8.06310 0.92451   2
   5  10  -8 9.41794 1.20484   1
   4 -10  -8 186.827   5.484   2
   4 -10  -8 187.906   5.541   1
   4  10  -8 186.260   5.425   1
   3 -10  -8 208.543   6.072   2
   3 -10  -8 206.928   5.859   1
   3  10  -8 191.284   5.740   1
  -3  10   8 209.972   5.891   3
   2 -10  -8 64.4672  2.7622   2
   2 -10  -8 60.8572  2.5101   1
  -2  10   8 60.6734  2.6472   3
   2  10  -8 54.9025  2.4811   1
  -2  10   8 63.3336  2.8437   2
   2  10  -8 58.5271  2.1864   2
   1 -10  -8 499.004  12.955   2
   1  10  -8 521.173  12.591   1
   1  10  -8 513.637  12.514   2
  -1  10   8 507.702  12.782   3
  -1  10   8 503.525  12.966   2
   0 -10  -8 34.6713  2.1141   2
   0 -10   8 33.8960  2.0445   5
   0  10  -8 29.8976  1.7962   1
   0  10   8 32.5970  2.0457   3
   0  10   8 31.2995  2.0488   2
   0  10  -8 31.0652  1.8322   2
   1 -10   8 669.885  16.612   2
   1 -10   8 685.118  18.733   5
  -1 -10  -8 657.289  16.553   2
   1  10   8 659.874  16.458   3
   1  10   8 663.509  16.515   2
  -1  10  -8 670.573  16.244   2
   2 -10   8 4.90405 1.05915   2
  -2  10  -8 4.63932 0.99016   2
   2  10   8 4.24681 1.04032   2
   2  10   8 3.99427 1.12453   3
   3 -10   8 216.761   6.595   2
   3  10   8 219.689   6.881   3
   3  10   8 213.959   6.301   2
   4 -10   8 2.94623 0.95827   1
   4 -10   8 1.23669 0.95115   2
   4  10   8 0.56451 0.91271   3
   4  10   8 0.99361 0.73690   2
   5 -10   8 7.44818 1.23823   2
   5 -10   8 5.39169 1.11748   1
   5 -10   8 6.10491 1.09117   4
   5  10   8 8.20464 1.60605   3
   6 -10   8 189.548   5.765   4
   6 -10   8 198.113   5.852   2
   6 -10   8 192.780   5.873   1
   6  10   8 184.325   6.715   3
   7 -10   8 7.29019 1.43357   1
   7 -10   8 9.91870 1.11393   2
   7 -10   8 12.8337  1.6341   4
   8 -10   8 237.918   7.195   1
   8 -10   8 237.467   7.247   4
   9 -10   8 2.72959 1.40092   1
   9 -10   8 -0.4989  1.1095   4
   8 -11  -8 21.1445  2.1304   1
   7 -11  -8 34.4662  2.3413   1
   6 -11  -8 45.2633  2.5281   1
   6  11  -8 46.7634  2.4191   1
   5 -11  -8 66.8913  2.5625   2
   5 -11  -8 67.7678  3.0298   1
   5  11  -8 68.9585  2.9156   1
   4 -11  -8 43.4215  2.3344   1
   4 -11  -8 43.3360  2.2540   2
   4  11  -8 40.2302  2.2248   1
   3 -11  -8 0.74795 0.85478   2
   3 -11  -8 0.58247 0.88383   1
   3  11  -8 0.77110 0.81648   1
   2 -11  -8 99.4486  3.8804   2
   2 -11  -8 108.894   3.712   1
   2  11  -8 101.659   3.260   2
  -2  11   8 102.305   3.981   2
  -2  11   8 99.6657  3.7636   3
   2  11  -8 99.7142  3.6477   1
   1 -11  -8 155.517   5.326   2
  -1  11   8 163.789   5.393   2
   1  11  -8 163.040   4.922   2
   1  11  -8 158.763   5.046   1
  -1  11   8 170.545   5.340   3
   0 -11  -8 67.0760  3.1412   2
   0  11  -8 67.7933  2.8604   2
   0  11   8 72.5079  3.1668   3
   0  11   8 67.4675  3.0764   2
   1 -11   8 13.2174  1.6128   2
  -1 -11  -8 8.83098 1.40953   2
   1  11   8 9.22530 1.40324   2
  -1  11  -8 10.9650  1.3639   2
   1  11   8 10.2901  1.4831   3
   2 -11   8 265.050   7.818   2
   2  11   8 265.295   7.673   2
   2  11   8 257.741   7.916   3
  -2  11  -8 266.825   7.537   2
   3 -11   8 193.569   6.174   2
  -3  11  -8 189.651   5.995   2
   3  11   8 185.984   5.822   2
   3  11   8 194.082   6.476   3
   4 -11   8 99.3226  3.9547   2
   4  11   8 100.921   3.416   2
   4  11   8 98.9705  4.3512   3
   5 -11   8 31.1685  2.1804   2
   5  11   8 34.0170  2.6412   3
   6 -11   8 22.9374  1.8322   2
   6 -11   8 22.6268  1.9616   1
   7 -11   8 3.77066 0.94151   2
   7 -11   8 1.88458 1.24602   1
   8 -11   8 18.7100  2.1175   4
   8 -11   8 20.4553  2.1133   1
   8 -12  -8 2.56739 1.31271   1
   7 -12  -8 110.091   4.347   1
   6 -12  -8 4.16183 1.35580   1
   5 -12  -8 0.07922 1.01928   1
   5 -12  -8 0.42887 0.76200   2
   5  12  -8 0.67385 0.98779   1
   4 -12  -8 175.880   5.535   1
   4 -12  -8 173.592   5.513   2
   4  12  -8 172.076   5.540   1
   3 -12  -8 8.50161 1.37023   2
   3 -12  -8 8.29402 1.33752   1
   3  12  -8 11.1059  1.4917   1
   2 -12  -8 210.153   6.663   2
  -2  12   8 220.889   6.811   2
  -2  12   8 217.474   6.526   3
   2  12  -8 210.786   5.814   2
   2  12  -8 213.862   6.435   1
   1 -12  -8 0.80264 0.94411   2
   1  12  -8 0.15376 0.77066   2
  -1  12   8 0.11113 0.81773   3
  -1  12   8 -0.3989  0.8315   2
   0 -12  -8 576.739  14.791   2
   0  12   8 556.287  14.547   3
   0  12   8 571.355  14.726   2
   0  12  -8 574.338  14.293   2
  -1  12  -8 5.78978 1.20458   2
   1  12   8 5.41261 1.27442   3
   1  12   8 5.75093 1.33242   2
   2 -12   8 84.0871  3.6659   2
  -2  12  -8 73.3221  3.2642   2
   2  12   8 74.6362  3.3830   2
   2  12   8 76.2723  3.6651   3
   3 -12   8 13.1690  1.7553   2
   3  12   8 13.5083  1.5579   2
   3  12   8 11.3310  1.7238   3
  -3  12  -8 12.9885  1.6761   2
   4 -12   8 7.43340 1.42591   2
   4  12   8 5.89418 1.04705   2
   4  12   8 5.33531 1.45301   3
   5 -12   8 25.2010  2.1245   2
   6 -12   8 25.4372  2.0451   2
   7 -12   8 166.117   5.015   2
   7 -13  -8 81.7078  3.7917   1
   6 -13  -8 104.995   4.237   1
   5 -13  -8 54.7856  2.5517   2
   5 -13  -8 56.8440  2.9718   1
   4 -13  -8 2.51245 1.08642   2
   3 -13  -8 1.24433 1.02079   2
   2 -13  -8 9.24953 1.58473   2
   2  13  -8 12.1834  1.2551   2
  -2  13   8 10.7587  1.7152   2
   1 -13  -8 7.05329 1.47174   2
  -1  13   8 6.16129 1.33290   3
   1  13  -8 5.47498 1.14250   2
  -1  13   8 5.51378 1.40808   2
   0 -13  -8 11.2892  1.6876   2
   0  13  -8 13.6155  1.5540   2
   0  13   8 9.44066 1.58347   3
   0  13   8 10.4247  1.6923   2
   1  13   8 45.7762  2.8352   3
  -1  13  -8 41.3324  2.5083   2
   1  13   8 45.8103  2.7542   2
   2 -13   8 1.19783 1.08812   2
   2  13   8 0.44469 1.07489   3
  -2  13  -8 -0.8172  0.9764   2
   2  13   8 0.31460 1.01036   2
   3 -13   8 0.43126 1.05504   2
  -3  13  -8 0.96463 1.03767   2
   3  13   8 3.87267 1.30960   3
   3  13   8 1.15097 0.99998   2
   4 -13   8 55.9246  3.0797   2
   4  13   8 52.5668  2.3811   2
   5 -13   8 9.45603 1.58906   2
   6 -13   8 11.4717  1.6628   2
   7 -13   8 1.71976 0.93945   2
   5 -14  -8 45.7338  2.4252   2
   4 -14  -8 61.5373  3.0611   2
   3 -14  -8 101.957   4.250   2
   2 -14  -8 10.5740  1.7718   2
   2  14  -8 8.96976 1.17619   2
  -2  14   8 12.9710  1.8823   2
   1 -14  -8 54.2482  3.1610   2
  -1  14   8 52.1442  3.1396   2
   1  14  -8 57.4026  2.6930   2
  -1  14   8 52.5572  3.0385   3
   0 -14  -8 29.8374  2.4975   2
   0  14   8 33.0461  2.5444   3
   0  14  -8 35.7102  2.2532   2
   0  14   8 34.6098  2.6246   2
  -1  14  -8 120.051   4.498   2
   1  14   8 108.202   4.583   2
   1  14   8 117.517   4.880   3
   2 -14   8 8.95267 1.75382   2
  -2  14  -8 9.95699 1.68444   2
   3 -14   8 58.2679  3.3947   2
  -3  14  -8 65.7686  3.3840   2
   3  14   8 68.0277  3.1330   2
   4 -14   8 68.6803  3.5441   2
   4  14   8 67.4080  2.6705   2
   5 -14   8 2.82612 1.33599   2
   6 -14   8 65.8046  3.2511   2
   5 -15  -8 46.1130  2.4871   2
   4 -15  -8 89.4947  3.8941   2
   3 -15  -8 13.6699  1.8603   2
   2 -15  -8 31.4290  2.5366   2
   2  15  -8 29.2774  1.6725   2
  -2  15   8 24.0691  2.5914   2
   1 -15  -8 22.8002  2.4456   2
  -1  15   8 23.5334  2.4453   2
   1  15  -8 25.1395  1.9734   2
   0 -15  -8 39.0404  2.8342   2
   0  15   8 37.4187  2.7430   2
   0  15  -8 23.7321  1.8754   2
  -1  15  -8 30.1648  2.3535   2
   1  15   8 32.4242  2.5744   2
   2 -15   8 21.7225  2.4577   2
   2  15   8 22.3956  2.2497   2
  -2  15  -8 21.2828  2.2502   2
   3 -15   8 115.548   4.989   2
   3  15   8 115.478   4.373   2
  -3  15  -8 118.385   4.844   2
   4 -15   8 107.081   4.753   2
   4  15   8 113.927   3.528   2
  -4  15  -8 117.891   4.886   2
   5 -15   8 21.3081  2.3043   2
   4 -16  -8 102.205   4.267   2
   3 -16  -8 6.68478 1.61504   2
   2 -16  -8 105.858   4.806   2
  -2  16   8 117.937   5.033   2
   2  16  -8 114.023   3.392   2
   1 -16  -8 6.93144 1.68400   2
   1  16  -8 4.66774 1.29347   2
  -1  16   8 6.81533 1.84019   2
   0 -16  -8 205.752   7.254   2
   0  16   8 201.552   7.020   2
   0  16  -8 194.197   6.411   2
  -1  16  -8 31.0632  2.4095   2
   1  16   8 31.2956  2.6522   2
   2 -16   8 139.382   5.716   2
   2  16   8 134.257   5.238   2
  -2  16  -8 143.037   5.451   2
   3 -16   8 52.2596  3.3362   2
  -3  16  -8 45.3872  3.0937   2
   3  16   8 42.2035  2.5790   2
   4 -16   8 20.1710  2.3987   2
  -4  16  -8 19.5115  2.4396   2
   1 -17  -8 29.8871  2.9234   2
  -1  17   8 24.8116  2.7242   2
   1  17  -8 28.7287  2.0802   2
   0 -17  -8 22.2099  2.5412   2
   0  17   8 15.6848  2.2189   2
   0  17  -8 16.7235  1.9605   2
   1  17   8 -0.3758  1.1964   2
  -1  17  -8 0.35892 1.22830   2
  11   0  -9 -0.4834  1.0925   4
  10   0  -9 1.35278 1.16065   4
   9   0  -9 -0.3313  0.8110   4
   8   0  -9 0.02981 0.73412   4
  -7   0   9 -0.1512  0.6556   6
   7   0  -9 3.48267 0.92678   4
   6   0  -9 1.84780 0.74496   4
  -6   0   9 0.76149 0.65265   6
  -5   0   9 0.02186 0.47827   6
  -5   0   9 0.17941 0.54499   5
  -4   0   9 1.96748 0.61437   5
  -4   0   9 0.95260 0.52329   6
  -3   0   9 -0.2004  0.3340   5
  -2   0   9 1.93597 0.36220   5
   2   0  -9 0.67701 0.18227   7
   1   0  -9 1.01582 0.28570   7
   1   0  -9 0.53086 0.16850   2
   1   0  -9 0.31944 0.18239   5
  -1   0   9 0.45423 0.24988   5
  -1   0   9 0.15419 0.24058   3
   0   0   9 3.24514 0.40613   5
   0   0  -9 3.16180 0.45363   7
   0   0  -9 3.43160 0.47012   5
   1   0   9 0.39601 0.32610   5
  -1   0  -9 -0.1370  0.2293   2
  -1   0  -9 -0.2021  0.2646   7
   1   0   9 -0.3139  0.2406   3
  -1   0  -9 -0.1687  0.3282   5
   2   0   9 1.57483 0.45189   1
   2   0   9 1.15557 0.50115   2
  -2   0  -9 0.24508 0.43284   5
  -2   0  -9 0.30213 0.34783   7
   2   0   9 -0.1336  0.2257   3
  -3   0  -9 0.67475 0.51345   5
   3   0   9 0.73745 0.34382   4
   3   0   9 -0.0089  0.3456   1
  -3   0  -9 0.90521 0.40573   7
   3   0   9 0.73893 0.29052   3
   3   0   9 0.67542 0.38901   2
   4   0   9 0.13829 0.38694   4
  -4   0  -9 0.03692 0.59690   5
   4   0   9 0.18038 0.28803   3
   4   0   9 0.26630 0.40716   2
  -4   0  -9 -0.3042  0.3756   7
   5   0   9 0.09614 0.40447   3
   6   0   9 -0.1575  0.5012   4
   7   0   9 0.06580 0.72648   1
   7   0   9 -0.8017  0.6048   4
   8   0   9 0.72916 0.81782   1
   8   0   9 0.29850 0.73699   4
   9   0   9 -0.7325  0.8466   1
   9   0   9 0.17279 0.92600   4
  10   0   9 1.39225 1.13759   4
  10   0   9 0.52473 1.05034   1
  11   0   9 1.80773 1.30163   4
  11   0   9 -1.2861  1.1365   1
  11  -1  -9 0.63594 1.15202   4
  11   1  -9 0.27806 1.10343   4
  10  -1  -9 12.7568  1.8371   4
  10   1  -9 9.69737 1.61650   4
   9  -1  -9 4.39456 1.22304   4
   9   1  -9 3.30258 1.15295   4
   8  -1  -9 118.116   4.244   4
   8   1  -9 118.042   4.099   4
  -7  -1   9 64.4148  2.6256   6
   7  -1  -9 60.8108  2.6732   4
   7   1  -9 62.6156  2.6529   4
  -7   1   9 60.3100  2.6188   6
  -6  -1   9 1253.75   27.96   6
   6   1  -9 1259.39   27.52   4
  -6   1   9 1261.47   28.02   6
  -6   1   9 1306.71   28.59   3
  -5  -1   9 5.12096 0.77845   6
  -5   1   9 4.46335 0.71117   3
   5   1  -9 3.93886 0.71503   4
  -5   1   9 4.77759 0.79815   6
  -4   1   9 1286.21   33.35   5
  -4   1   9 1252.66   27.59   6
  -4   1   9 1259.37   28.25   3
  -3  -1   9 968.153  26.190   7
  -3   1   9 944.968  25.074   5
  -3   1   9 950.997  20.850   6
  -3   1   9 941.602  21.346   3
  -2  -1   9 13.9362  0.7481   7
   2  -1  -9 15.2286  0.7252   7
  -2  -1   9 16.1819  0.7937   5
   2  -1  -9 14.3952  0.8837   5
  -2   1   9 13.9137  0.9167   5
  -2   1   9 15.4152  0.9000   3
   1  -1  -9 6.85223 0.43400   2
  -1  -1   9 6.42311 0.55954   7
  -1  -1   9 6.36205 0.37342   5
   1  -1  -9 6.30175 0.55311   5
   1   1  -9 6.13285 0.53473   7
  -1   1   9 6.24046 0.70372   5
  -1   1   9 6.75883 0.58842   6
  -1   1   9 6.93941 0.58882   3
   0  -1  -9 550.303  14.601   5
   0  -1  -9 563.926  12.565   2
   0  -1   9 538.186  12.412   3
   0  -1   9 524.434  15.579   7
   0   1  -9 547.592  12.507   2
   0   1  -9 545.916  15.571   7
   0   1   9 544.471  11.971   6
   0   1   9 546.589  12.457   3
   0   1   9 559.772  14.530   5
   0   1  -9 557.387  14.099   5
  -1  -1  -9 2507.82   64.46   5
   1  -1   9 2465.43   56.49   3
   1  -1   9 2490.74   71.04   7
  -1   1  -9 2566.16   56.60   2
   1   1   9 2463.05   53.14   6
  -1   1  -9 2542.34   65.50   5
   1   1   9 2667.62   57.05   2
   1   1   9 2418.99   54.92   3
  -1   1  -9 2519.51   70.90   7
   1   1   9 2498.25   65.52   5
   2  -1   9 42.3187  1.6669   2
  -2  -1  -9 39.6274  1.8985   5
   2  -1   9 40.6146  1.3184   3
   2  -1   9 41.2680  1.5121   1
   2   1   9 42.7836  1.8993   5
  -2   1  -9 39.5385  1.7992   5
  -2   1  -9 41.4732  1.9130   7
   2   1   9 41.5767  1.1002   6
   2   1   9 42.2396  1.6164   2
   2   1   9 40.8846  1.4529   3
   3  -1   9 558.060  12.531   3
   3  -1   9 544.557  13.121   2
   3  -1   9 546.027  12.241   4
  -3  -1  -9 567.723  15.480   5
   3  -1   9 558.486  12.932   1
   3   1   9 564.918  12.808   3
  -3   1  -9 571.372  16.339   7
  -4  -1  -9 357.244  10.793   5
   4  -1   9 370.649   8.365   3
   4  -1   9 355.139   8.809   2
   4   1   9 350.010   8.702   2
  -4   1  -9 392.828  11.242   7
   4   1   9 363.929   8.693   3
  -4   1  -9 361.812  10.780   5
   4   1   9 361.170   8.460   4
   5  -1   9 77.4484  2.6044   1
  -5  -1  -9 76.2045  3.5691   5
   5  -1   9 77.2737  2.2991   2
   5  -1   9 70.2796  2.5362   4
   5   1   9 77.2271  2.0385   2
   5   1   9 72.9028  2.0535   2
   5   1   9 72.0692  2.5637   4
   5   1   9 74.2567  2.4680   3
  -5   1  -9 75.9170  3.5330   5
   6  -1   9 73.7468  2.6160   1
   6  -1   9 73.2381  2.7083   4
   6   1   9 68.4737  2.6382   4
   7  -1   9 171.876   5.194   4
   7  -1   9 172.602   5.050   1
   7   1   9 176.990   5.177   4
   8  -1   9 3.70333 1.01072   4
   8  -1   9 2.75594 0.95100   1
   8   1   9 2.34374 0.96671   4
   9  -1   9 80.2587  3.5299   4
   9  -1   9 77.7483  3.2010   1
   9   1   9 72.5265  3.0930   1
   9   1   9 70.5634  3.2987   4
  10  -1   9 6.27907 1.36697   1
  10  -1   9 6.75481 1.50145   4
  10   1   9 7.52219 1.42948   1
  10   1   9 6.76998 1.51463   4
  11  -1   9 2.87260 1.34310   1
  11  -1   9 1.67617 1.34104   4
  11   1   9 2.33412 1.24477   1
  11  -2  -9 9.11033 1.83328   4
  11  -2  -9 10.6885  1.2281   1
  11   2  -9 9.10949 1.65404   4
  10  -2  -9 3.58009 1.30235   4
  10   2  -9 3.01477 1.14773   4
   9  -2  -9 26.9282  2.2166   4
   9   2  -9 22.8745  1.8932   4
   8  -2  -9 13.9297  1.6470   4
   8   2  -9 16.4956  1.6385   4
   7  -2  -9 9.90190 1.32200   4
  -7  -2   9 11.1765  1.2298   6
  -7   2   9 11.2375  1.3431   6
   7   2  -9 10.9162  1.2139   4
  -6  -2   9 64.4554  2.5560   6
  -6  -2   9 64.9907  3.2260   5
   6   2  -9 63.7011  2.4203   4
  -6   2   9 63.8902  2.6355   6
  -6   2   9 65.9484  2.3333   3
  -5  -2   9 1.74229 0.87259   5
   5   2  -9 2.09091 0.56058   4
  -5   2   9 2.63876 0.62766   3
  -5   2   9 2.42423 0.72033   6
  -4  -2   9 36.6871  1.9153   5
  -4  -2   9 34.8477  1.2241   7
  -4   2   9 34.5261  1.4811   3
  -4   2   9 36.9691  1.6770   6
   4   2  -9 35.2533  1.4180   4
  -4   2   9 35.8132  1.9096   5
   3  -2  -9 150.903   4.512   7
  -3  -2   9 149.098   4.634   5
  -3  -2   9 149.350   4.462   7
  -3   2   9 150.748   4.074   6
  -3   2   9 147.399   4.837   5
  -3   2   9 149.115   3.979   3
  -2  -2   9 2.82846 0.42153   7
   2  -2  -9 1.93030 0.46728   5
   2  -2  -9 2.07088 0.29157   1
  -2   2   9 1.70846 0.41630   3
  -2   2   9 1.81073 0.48474   5
  -2   2   9 0.82785 0.36897   6
  -1  -2   9 42.0527  1.1883   5
   1  -2  -9 42.2165  1.3155   2
  -1  -2   9 41.6623  1.2201   5
   1  -2  -9 42.0253  1.3218   1
  -1  -2   9 43.0562  1.7198   7
   1  -2  -9 40.2300  1.7214   5
  -1   2   9 42.4953  1.8755   5
   1   2  -9 40.2126  1.6523   7
  -1   2   9 41.4495  1.4695   6
  -1   2   9 41.4565  1.4838   3
   0  -2  -9 13.5346  0.7491   2
   0  -2   9 12.0673  0.8742   7
   0  -2  -9 12.2187  0.9864   5
   0   2   9 13.9200  0.7281   6
   0   2   9 13.1406  1.0483   5
   0   2  -9 11.8792  0.6799   2
   0   2  -9 12.3842  0.8775   7
   0   2   9 11.9887  0.7429   3
   1  -2   9 54.7541  1.6648   3
  -1  -2  -9 54.0574  2.2514   5
  -1  -2  -9 54.2890  1.8007   2
   1  -2   9 53.5298  2.2638   7
   1   2   9 55.9010  1.8278   3
   1   2   9 54.5058  1.5530   6
  -1   2  -9 56.3807  1.7929   2
   1   2   9 54.1584  2.2033   5
   1   2   9 56.7469  1.8822   2
  -1   2  -9 52.8964  2.2595   7
   2  -2   9 42.4174  1.3350   3
   2  -2   9 40.6805  1.9679   7
   2  -2   9 41.6245  1.5227   1
   2  -2   9 43.4779  1.7049   2
  -2  -2  -9 41.2273  1.9960   5
   2   2   9 48.5688  1.7344   2
  -2   2  -9 42.4187  2.0180   7
   2   2   9 44.4513  1.6232   3
  -2   2  -9 44.2366  1.5952   2
   2   2   9 43.7016  1.1916   6
   2   2   9 43.0855  2.0049   5
   3  -2   9 124.968   3.267   4
   3  -2   9 126.473   3.055   3
   3  -2   9 123.235   4.415   7
   3  -2   9 121.905   3.452   1
   3  -2   9 127.653   3.616   2
  -3  -2  -9 124.046   4.424   5
  -3   2  -9 124.084   4.482   7
   3   2   9 130.120   3.554   3
   3   2   9 121.922   4.399   5
   4  -2   9 40.4426  1.6992   1
   4  -2   9 39.3408  1.6740   2
   4  -2   9 39.1227  1.6146   4
   4  -2   9 40.1069  1.1785   3
  -4  -2  -9 39.4728  2.2995   5
   4   2   9 40.7386  1.5562   2
   4   2   9 43.5723  1.7475   3
  -4   2  -9 42.1035  2.1963   7
   5  -2   9 3.48886 0.60422   2
   5  -2   9 3.95732 0.74386   4
  -5  -2  -9 3.26779 1.12306   5
   5  -2   9 2.68026 0.62793   1
   5   2   9 3.35346 0.34924   2
   5   2   9 4.21450 0.39934   2
   5   2   9 4.06347 0.71594   3
   5   2   9 4.46739 0.78271   4
   6  -2   9 16.3338  1.2856   4
   6  -2   9 18.5711  1.3271   1
   6   2   9 10.4100  1.1684   4
   6   2   9 13.2166  1.1350   3
   7  -2   9 26.3363  1.6436   1
   7  -2   9 25.1009  1.7130   4
   7   2   9 23.9869  1.6686   4
   8  -2   9 48.9506  2.4125   1
   8  -2   9 46.7280  2.5628   4
   8   2   9 38.1984  2.3037   4
   9  -2   9 4.05975 1.15354   1
   9  -2   9 2.50356 1.11227   4
  10  -2   9 26.6353  2.4700   4
  10  -2   9 30.0320  2.1743   1
  10   2   9 23.8965  2.0310   1
  11  -2   9 2.45958 1.28739   1
  11  -2   9 2.67572 1.38264   4
  11   2   9 2.02989 1.25108   1
  11  -3  -9 5.50250 1.13666   1
  11  -3  -9 7.05192 1.66321   4
  10  -3  -9 15.7720  2.0751   4
  10  -3  -9 14.7698  1.3097   1
  10   3  -9 11.9168  1.6754   4
   9  -3  -9 12.4976  1.7425   4
   9  -3  -9 13.4046  1.1862   1
   9   3  -9 14.6490  1.6424   4
   8  -3  -9 57.9514  3.0504   4
   8  -3  -9 63.9818  2.0323   1
   8   3  -9 61.1109  2.6837   4
  -8   3   9 67.7298  2.9326   6
  -7  -3   9 2.43068 0.83965   6
   7  -3  -9 1.01413 0.44837   1
  -7   3   9 -0.1117  0.7556   6
   7   3  -9 2.23545 0.78035   4
  -6  -3   9 98.7118  4.1401   5
   6  -3  -9 92.4716  2.3921   1
  -6   3   9 94.9114  3.3399   6
   6   3  -9 95.8001  3.0438   4
   5  -3  -9 10.1941  0.6111   1
  -5  -3   9 12.4576  1.5197   5
  -5   3   9 12.8657  0.9744   3
  -5   3   9 11.9347  1.2260   6
   5   3  -9 12.7062  0.9683   4
   4  -3  -9 285.249   6.688   1
   4  -3  -9 299.709   8.413   7
  -4  -3   9 296.086   8.665   5
  -4   3   9 293.765   7.178   3
  -4   3   9 291.986   8.894   5
  -4   3   9 295.301   7.347   6
  -3  -3   9 42.0574  1.8666   5
   3  -3  -9 41.7296  2.0506   5
  -3  -3   9 43.8355  1.6971   7
   3  -3  -9 42.9955  1.3014   1
  -3   3   9 41.4107  1.7482   6
  -3   3   9 43.9709  1.6267   3
  -3   3   9 45.3171  2.1316   5
  -2  -3   9 121.230   4.005   7
   2  -3  -9 125.360   3.110   2
   2  -3  -9 120.551   4.139   5
  -2  -3   9 123.801   3.694   5
   2  -3  -9 124.754   3.148   1
  -2   3   9 128.024   3.421   3
  -2   3   9 126.000   4.258   5
  -2   3   9 120.338   3.427   6
  -1  -3   9 25.4293  0.9905   5
   1  -3  -9 22.2713  1.3712   5
  -1  -3   9 25.3521  1.3265   7
   1   3  -9 25.5377  0.9390   5
   1   3  -9 25.9613  0.8854   2
  -1   3   9 21.7964  1.1213   6
  -1   3   9 25.2235  1.1482   3
   1   3  -9 25.5657  0.9304   1
  -1   3   9 23.2292  1.5392   5
   0  -3   9 102.063   3.637   7
   0  -3  -9 102.349   3.696   5
   0  -3  -9 104.606   2.918   2
   0   3  -9 103.799   2.825   2
   0   3  -9 104.063   2.970   5
   0   3  -9 106.286   2.767   1
   0   3  -9 98.7880  3.6099   7
   0   3   9 103.638   3.702   5
   0   3   9 100.854   2.758   6
   0   3   9 104.927   2.958   3
  -1  -3  -9 1.53115 0.77000   5
  -1  -3  -9 2.64906 0.52094   2
   1  -3   9 1.59272 0.55864   7
   1  -3   9 1.73361 0.53139   2
   1   3   9 2.02273 0.40443   6
  -1   3  -9 2.74191 0.52745   2
  -1   3  -9 2.67950 0.45053   5
   1   3   9 1.35591 0.66455   5
  -1   3  -9 1.24171 0.54443   7
   1   3   9 1.48951 0.47149   3
   1   3   9 3.88651 0.61154   2
   2  -3   9 520.500  11.604   3
   2  -3   9 496.736  15.150   7
  -2  -3  -9 501.731  14.359   5
   2  -3   9 544.121  12.351   2
   2  -3   9 509.457  11.906   1
   2   3   9 505.363  14.358   5
  -2   3  -9 524.249  13.872   5
  -2   3  -9 527.422  12.178   2
  -2   3  -9 492.486  15.183   7
   2   3   9 527.406  12.251   2
   2   3   9 528.532  12.101   3
   3  -3   9 421.014   9.971   1
   3  -3   9 408.913  10.237   2
  -3  -3  -9 405.234  12.107   5
   3  -3   9 419.070   9.407   3
   3  -3   9 429.854   9.448   4
   3  -3   9 426.892  12.705   7
   3   3   9 401.453  12.107   5
  -3   3  -9 435.199  12.836   7
   3   3   9 432.785  10.157   3
  -3   3  -9 422.051  10.165   2
  -3   3  -9 430.288  11.762   5
   4  -3   9 -0.1567  0.2203   2
   4  -3   9 -0.1470  0.3895   4
   4  -3   9 0.56206 0.53060   1
   4  -3   9 0.57097 0.49480   7
  -4  -3  -9 1.02285 0.81719   5
  -4   3  -9 1.28618 0.56475   5
  -4   3  -9 1.27330 0.58667   7
   4   3   9 -0.0262  0.4051   3
   4   3   9 0.64933 0.43861   2
   5  -3   9 96.8175  2.8745   2
   5  -3   9 87.4459  2.9311   4
   5  -3   9 88.0700  2.9446   1
   5   3   9 93.6207  3.1467   3
   5   3   9 85.5091  2.2036   2
   6  -3   9 29.2090  1.7762   4
   6  -3   9 32.4434  1.1874   2
   6   3   9 29.3319  1.7376   3
   7  -3   9 19.1983  1.7289   4
   7  -3   9 19.1997  1.5590   1
   8  -3   9 33.5455  2.2248   4
   8  -3   9 30.1707  1.9978   1
   9  -3   9 2.66697 1.20552   4
   9  -3   9 3.14936 1.19138   1
  10  -3   9 46.0382  2.6809   1
  10  -3   9 49.0043  2.9868   4
  11  -3   9 10.4882  1.8619   4
  11  -3   9 7.62219 1.61003   1
  11   3   9 11.3545  1.6888   1
  11  -4  -9 2.29689 1.37264   4
  11  -4  -9 2.90701 1.08490   1
  10  -4  -9 -0.0189  1.0654   4
  10  -4  -9 0.13558 0.86389   1
   9  -4  -9 3.70927 0.92152   1
   9  -4  -9 5.20852 1.41270   4
   8  -4  -9 29.6518  2.1974   4
   8  -4  -9 29.3276  1.5079   1
  -8   4   9 28.9248  2.0399   6
   8   4  -9 26.0432  1.7583   4
   7  -4  -9 69.2504  2.2684   1
  -7   4   9 74.3557  3.0455   6
   7   4  -9 69.3711  2.6320   4
  -6  -4   9 19.4193  1.8596   5
   6  -4  -9 19.9531  1.0994   1
  -6   4   9 20.6155  1.6433   6
   6   4  -9 18.2757  1.2573   4
   5  -4  -9 80.4126  2.5757   7
  -5  -4   9 80.5724  3.5115   5
   5  -4  -9 81.9508  2.3446   1
  -5   4   9 80.5332  2.9648   6
   5   4  -9 76.0855  2.4446   4
  -5   4   9 85.4592  2.6049   3
   4  -4  -9 39.6196  1.4153   1
  -4  -4   9 41.3663  2.1195   5
   4  -4  -9 39.0918  1.7759   7
  -4   4   9 36.7398  1.8301   6
  -4   4   9 39.4477  1.6064   3
  -3  -4   9 13.6017  1.0822   5
   3  -4  -9 13.4869  0.8654   1
   3  -4  -9 13.8611  0.5596   2
   3  -4  -9 13.5853  0.5574   2
   3  -4  -9 12.9066  1.1860   5
  -3   4   9 13.7483  0.9241   3
  -3   4   9 14.2063  1.0867   6
  -3   4   9 11.3704  1.1688   5
  -2  -4   9 117.419   4.118   7
   2  -4  -9 122.706   3.260   2
  -2  -4   9 123.399   3.776   5
   2  -4  -9 123.837   4.302   5
   2  -4  -9 121.574   3.250   1
   2   4  -9 122.211   2.948   1
  -2   4   9 122.323   3.496   6
  -2   4   9 116.938   4.367   5
  -2   4   9 125.592   3.447   3
  -1  -4   9 47.2448  1.6881   5
   1  -4  -9 47.9503  1.6363   1
   1  -4  -9 44.6501  2.1803   5
  -1  -4   9 44.0253  2.0340   7
   1  -4  -9 47.4829  1.6785   2
   1   4  -9 46.4481  1.4395   2
  -1   4   9 45.0231  1.6967   3
  -1   4   9 47.0684  2.3886   5
  -1   4   9 43.0351  1.6963   6
   1   4  -9 45.4893  1.4730   1
   1   4  -9 49.2120  1.6783   5
   0  -4   9 22.2004  0.9391   5
   0  -4  -9 21.6634  1.0956   2
   0  -4   9 19.4864  1.3126   7
   0  -4  -9 22.0266  1.0957   1
   0  -4  -9 24.1330  1.6047   5
   0   4  -9 21.3533  1.0097   1
   0   4   9 25.5103  1.1171   6
   0   4   9 20.8747  1.1349   2
   0   4  -9 21.5205  1.0928   5
   0   4   9 22.0333  1.1452   3
   0   4   9 21.8299  1.5894   5
   1  -4   9 397.476   9.538   2
   1  -4   9 395.762  11.773   7
  -1  -4  -9 390.897   9.436   2
  -1  -4  -9 387.308  11.352   5
  -1   4  -9 389.934  10.521   5
  -1   4  -9 385.181   9.350   2
   1   4   9 389.254   8.834   6
   1   4   9 389.580   9.380   3
  -1   4  -9 384.554   9.187   1
   1   4   9 389.485  11.249   5
  -1   4  -9 389.394  11.788   7
   1   4   9 374.847   9.425   2
   2  -4   9 218.312   5.442   1
   2  -4   9 224.161   5.841   2
  -2  -4  -9 203.994   6.914   5
  -2  -4  -9 216.993   5.698   2
   2  -4   9 210.956   7.114   7
   2   4   9 218.619   5.725   2
  -2   4  -9 218.105   6.379   5
   2   4   9 220.947   5.767   3
   2   4   9 217.662   6.970   5
  -2   4  -9 228.313   7.268   7
  -2   4  -9 221.550   5.682   2
   3  -4   9 310.618   7.173   4
  -3  -4  -9 317.351   9.524   5
   3  -4   9 318.199   7.034   3
   3  -4   9 299.378   9.742   7
   3  -4   9 310.190   7.586   1
   3  -4   9 313.039   7.925   2
  -3   4  -9 308.906   9.889   7
   3   4   9 308.522   7.889   3
  -3   4  -9 304.823   8.965   5
  -3   4  -9 314.202   7.823   2
   3   4   9 301.744   9.479   5
  -4  -4  -9 171.857   6.316   5
   4  -4   9 181.711   4.747   4
   4  -4   9 188.979   6.372   7
   4  -4   9 177.643   4.895   1
   4  -4   9 184.743   5.088   2
   4   4   9 179.718   4.779   2
  -4   4  -9 186.648   6.007   5
   4   4   9 180.575   5.207   3
  -4   4  -9 185.210   6.504   7
   5  -4   9 1.52173 0.69401   1
   5  -4   9 0.47650 0.54193   4
   5  -4   9 1.21306 0.60352   2
   5   4   9 1.90053 0.75029   3
   6  -4   9 25.6716  1.6385   1
   6  -4   9 26.2091  1.2475   2
   6  -4   9 30.6240  1.7832   4
   6   4   9 22.7938  1.6696   3
   7  -4   9 32.4078  1.7775   1
   8  -4   9 0.89129 0.84031   4
   8  -4   9 1.54856 0.75473   1
   9  -4   9 34.3343  2.2448   1
   9  -4   9 34.1804  2.4821   4
  10  -4   9 4.30949 1.29553   1
  10  -4   9 4.33676 1.44126   4
  10  -5  -9 61.3657  2.6710   1
  10  -5  -9 58.9068  3.5444   4
   9  -5  -9 13.1789  1.9134   4
   9  -5  -9 12.2818  1.2990   1
   8  -5  -9 25.6689  1.5874   1
  -8   5   9 23.6814  1.9740   6
   7  -5  -9 155.008   4.313   1
  -7   5   9 157.703   5.080   6
   6  -5  -9 1.70803 0.63439   1
  -6   5   9 0.77935 0.82329   6
  -5  -5   9 159.898   5.564   5
   5  -5  -9 152.541   4.119   1
  -5   5   9 156.015   4.726   6
   4  -5  -9 61.5022  3.0719   5
   4  -5  -9 63.0811  2.1180   1
   4  -5  -9 68.4679  2.8197   7
  -4  -5   9 67.5144  2.8803   5
  -4   5   9 63.2088  2.5783   6
  -4   5   9 69.2253  2.2617   3
   3  -5  -9 74.0590  2.1678   2
   3  -5  -9 72.2029  2.3060   1
  -3  -5   9 72.8288  2.8477   5
   3  -5  -9 78.3952  3.3043   5
  -3   5   9 70.3041  2.6122   6
  -3   5   9 74.6504  2.4262   3
   3   5  -9 75.6849  1.8975   1
   2  -5  -9 258.756   6.518   2
   2  -5  -9 262.130   8.131   5
  -2  -5   9 265.962   7.542   5
  -2  -5   9 260.637   8.198   7
   2  -5  -9 268.115   6.454   1
   2   5  -9 260.099   6.191   1
   2   5  -9 261.766   7.448   5
  -2   5   9 260.843   6.563   3
  -2   5   9 255.971   8.282   5
  -2   5   9 259.909   6.592   6
   1  -5  -9 11.7869  0.9010   2
   1  -5  -9 12.4315  0.9093   1
  -1  -5   9 11.7507  0.8358   5
  -1  -5   9 13.0162  1.0737   7
   1  -5  -9 10.1311  1.0766   5
  -1   5   9 10.6229  0.9565   2
   1   5  -9 11.4759  0.7735   1
   1   5  -9 12.6886  0.9010   5
  -1   5   9 12.0495  0.9053   3
  -1   5   9 10.5993  0.9275   6
  -1   5   9 10.9723  1.4048   5
   1   5  -9 10.2068  0.6996   2
   0  -5  -9 0.76283 0.60738   5
   0  -5   9 0.60389 0.31190   5
   0  -5   9 0.39408 0.42898   7
   0  -5  -9 -0.2801  0.3788   1
   0  -5  -9 0.24481 0.37196   2
   0   5   9 -0.0732  0.6399   5
   0   5   9 0.04729 0.37637   3
   0   5   9 -0.3613  0.3771   2
   0   5  -9 0.58589 0.47156   5
   0   5  -9 2.45858 0.48187   1
   0   5   9 -0.1021  0.3644   6
  -1  -5  -9 192.038   5.277   2
   1  -5   9 196.473   5.758   5
  -1  -5  -9 192.722   6.638   5
   1  -5   9 185.328   6.601   7
   1  -5   9 199.682   5.403   2
  -1   5  -9 198.927   5.100   1
   1   5   9 199.240   5.314   2
   1   5   9 202.387   6.576   5
  -1   5  -9 195.975   5.866   5
  -1   5  -9 198.210   5.214   2
   1   5   9 198.862   5.326   3
   2  -5   9 366.210  11.813   7
  -2  -5  -9 383.339  11.449   5
   2  -5   9 406.526   9.654   2
  -2  -5  -9 386.344   9.497   2
   2  -5   9 370.444   9.072   1
   2   5   9 376.570  11.398   5
  -2   5  -9 383.814  10.727   5
  -2   5  -9 381.249  11.943   7
  -2   5  -9 382.556   9.441   2
   2   5   9 390.725   9.499   2
   2   5   9 382.656   9.500   3
   3  -5   9 27.9612  0.9954   3
   3  -5   9 28.4762  1.5658   2
  -3  -5  -9 23.6593  1.9541   5
   3  -5   9 25.6518  1.7894   7
   3  -5   9 27.4743  1.3688   1
   3  -5   9 24.6360  1.2146   4
  -3   5  -9 28.5183  1.4939   2
   3   5   9 25.4576  1.5734   3
  -3   5  -9 29.4676  1.6680   5
  -3   5  -9 29.4607  1.9737   7
  -4  -5  -9 581.916  17.052   5
   4  -5   9 593.081  17.750   7
   4  -5   9 605.173  13.947   1
   4  -5   9 595.986  14.298   2
   4  -5   9 593.625  13.283   4
   4   5   9 594.203  13.922   2
   4   5   9 577.217  14.318   3
   5  -5   9 13.1598  1.1870   2
   5  -5   9 14.4646  1.2841   1
   5  -5   9 12.8618  1.2140   4
   5   5   9 14.3486  1.4488   3
   6  -5   9 46.3074  2.2461   4
   6  -5   9 42.0062  2.1352   1
   6  -5   9 45.2660  1.8013   2
   6   5   9 44.5757  2.3475   3
   7  -5   9 6.33468 1.12052   4
   8  -5   9 144.836   4.870   4
   8  -5   9 140.226   4.650   1
   9  -5   9 31.3762  2.2727   4
   9  -5   9 30.5232  2.2057   1
  10  -5   9 34.9461  2.6491   4
  10  -5   9 33.3228  2.3015   1
  10  -6  -9 19.6048  1.7958   1
  10  -6  -9 16.8422  2.3191   4
   9  -6  -9 60.7751  3.3817   4
   9  -6  -9 59.8530  2.6359   1
   8  -6  -9 15.3063  1.3953   1
  -8   6   9 16.0471  1.7980   6
   7  -6  -9 0.89406 0.73641   1
  -7   6   9 -0.2587  0.8657   6
   6  -6  -9 1.14038 0.70618   1
  -6   6   9 3.13038 1.01138   6
   5  -6  -9 56.5305  2.1249   1
  -5  -6   9 60.7994  2.9776   5
  -5   6   9 56.1786  2.5696   6
   4  -6  -9 0.24051 0.27651   2
   4  -6  -9 1.52788 0.61975   1
  -4  -6   9 0.37079 0.83477   5
  -4   6   9 0.72940 0.65880   6
  -4   6   9 1.12765 0.49294   3
   4   6  -9 0.39702 0.31456   1
   3  -6  -9 156.384   4.673   1
   3  -6  -9 183.831   4.757   2
   3  -6  -9 180.930   6.305   5
  -3  -6   9 181.745   5.795   5
   3   6  -9 183.579   5.754   5
  -3   6   9 185.958   4.891   3
   3   6  -9 182.448   4.464   1
  -3   6   9 181.937   5.117   6
   2  -6  -9 15.2212  1.3810   5
   2  -6  -9 13.8839  1.0636   1
  -2  -6   9 13.7785  1.2435   5
  -2  -6   9 14.9537  1.2575   7
   2  -6  -9 14.8987  1.0736   2
  -2   6   9 14.8550  1.2445   6
  -2   6   9 13.1822  1.1306   2
   2   6  -9 14.8760  1.1242   5
   2   6  -9 15.2968  0.5760   2
   2   6  -9 14.9950  0.9030   1
  -2   6   9 16.4250  1.0775   3
  -1  -6   9 146.712   5.240   7
  -1  -6   9 146.591   4.556   5
   1  -6  -9 138.791   4.004   1
[truncated: 835,948 more chars]
