# Supplementary material for: Crystal structure of tetra­aqua­bis(3,5-di­amino-4H-1,2,4-triazol-1-ium)cobalt(II) bis­[bis­(pyridine-2,6-di­carboxyl­ato)cobaltate(II)] dihydrate
Source: Acta Crystallogr E Crystallogr Commun. 2015 May 30;71(Pt 6):m139–40. doi: 10.1107/S2056989015010014 (PMC4459343; doi:10.1107/S2056989015010014)
Supplement: Supplementary file 2 [file e-71-0m139-Isup2.hkl]

data_I                                                                          
_shelx_title ' s4_0m in P2(1)/c (100K)'                                         
_shelx_refln_list_code          4                                               
_shelx_F_calc_maximum      300.54                                               
_exptl_crystal_F_000      1166.00                                               
_reflns_d_resolution_high  0.6189                                               
                                                                                
loop_                                                                           
 _space_group_symop_operation_xyz                                               
 'x, y, z'                                                                      
 '-x, y+1/2, -z+1/2'                                                            
 '-x, -y, -z'                                                                   
 'x, -y-1/2, z-1/2'                                                             
                                                                                
_cell_length_a     7.1499                                                       
_cell_length_b    10.8807                                                       
_cell_length_c    26.6877                                                       
_cell_angle_alpha  90.000                                                       
_cell_angle_beta   90.649                                                       
_cell_angle_gamma  90.000                                                       
                                                                                
_shelx_F_squared_multiplier     1.000                                           
                                                                                
loop_                                                                           
 _refln_index_h                                                                 
 _refln_index_k                                                                 
 _refln_index_l                                                                 
 _refln_F_squared_calc                                                          
 _refln_F_squared_meas                                                          
 _refln_F_squared_sigma                                                         
 _refln_observed_status                                                         
   1   0   0       1776.38       1962.44        44.20 o                         
   2   0   0      16254.54      16181.03       347.22 o                         
   3   0   0          2.55          7.76         1.47 o                         
   4   0   0       8975.22       9159.22       155.20 o                         
   5   0   0       3357.04       3208.80        56.07 o                         
   6   0   0        393.79        391.68        17.21 o                         
   7   0   0      10563.65      10409.88       228.60 o                         
   8   0   0        552.43        516.41        23.38 o                         
   9   0   0       2626.23       2657.24        72.95 o                         
  10   0   0         74.87         73.08         7.77 o                         
  11   0   0       1584.71       1572.85        35.28 o                         
   1   1   0       8602.64       8924.18        70.73 o                         
   2   1   0       4696.66       4650.00        56.17 o                         
   3   1   0       4092.03       4163.12        71.43 o                         
   4   1   0       4817.03       4780.82        91.03 o                         
   5   1   0       3001.59       3052.35        33.05 o                         
   6   1   0        422.92        430.00        10.34 o                         
   7   1   0       1520.02       1561.57        31.99 o                         
   8   1   0        550.77        546.91        17.10 o                         
   9   1   0          2.65         -3.96         4.01 o                         
  10   1   0        202.39        210.10         9.90 o                         
  11   1   0         49.58         40.56         5.47 o                         
   0   2   0       8312.47       8399.21       118.37 o                         
   1   2   0       8032.26       8336.82        76.28 o                         
   2   2   0       1547.17       1903.66        16.48 o                         
   3   2   0       6102.24       6416.05        54.92 o                         
   4   2   0        100.21         94.40         2.98 o                         
   5   2   0         26.21         37.61         2.06 o                         
   6   2   0         19.33         26.47         4.97 o                         
   7   2   0          8.83          7.14         3.10 o                         
   8   2   0       2510.88       2458.04        37.34 o                         
   9   2   0         36.45         34.33         5.25 o                         
  10   2   0       2403.66       2378.70        38.89 o                         
  11   2   0        164.53        148.68         9.61 o                         
   1   3   0       8466.39       8871.85        80.85 o                         
   2   3   0        213.11        284.77         5.06 o                         
   3   3   0         62.75         45.29         2.23 o                         
   4   3   0       5900.53       5637.12        49.52 o                         
   5   3   0       1302.75       1241.40        17.79 o                         
   6   3   0       1462.71       1506.16        20.45 o                         
   7   3   0       2415.20       2333.28        34.97 o                         
   8   3   0        173.99        180.66         9.20 o                         
   9   3   0         49.88         48.03         6.81 o                         
  10   3   0        185.53        186.23        18.06 o                         
  11   3   0         20.68         14.66         6.50 o                         
   0   4   0       3112.08       2825.35        36.64 o                         
   1   4   0        449.82        602.06        10.06 o                         
   2   4   0       4533.13       4217.90        31.51 o                         
   3   4   0        283.76        292.59         3.91 o                         
   4   4   0       3992.16       4121.10        36.06 o                         
   5   4   0        489.68        442.68         9.10 o                         
   6   4   0         53.97         53.78         4.39 o                         
   7   4   0       1250.08       1266.44        22.01 o                         
   8   4   0         63.93         74.51         6.27 o                         
   9   4   0       1292.27       1260.66        23.97 o                         
  10   4   0        202.48        238.75        13.00 o                         
  11   4   0       1973.71       1926.44        42.28 o                         
   1   5   0       2928.27       3057.60        24.65 o                         
   2   5   0       3420.78       3481.07        26.73 o                         
   3   5   0       1506.60       1441.12        14.01 o                         
   4   5   0       8034.54       8156.40        80.27 o                         
   5   5   0       1663.31       1595.44        22.43 o                         
   6   5   0       4968.79       4761.60        77.90 o                         
   7   5   0       1138.01       1049.92        24.11 o                         
   8   5   0        359.64        348.75        13.62 o                         
   9   5   0        172.51        152.11        10.72 o                         
  10   5   0        215.68        216.65        13.01 o                         
  11   5   0         35.53         39.48         8.68 o                         
   0   6   0       5975.62       6515.44        71.57 o                         
   1   6   0      10785.03      10673.26        80.73 o                         
   2   6   0        421.21        433.15         5.33 o                         
   3   6   0       4662.94       4469.84        33.48 o                         
   4   6   0          6.31          4.20         1.83 o                         
   5   6   0          2.27          9.88         4.43 o                         
   6   6   0       2262.75       2270.89        58.86 o                         
   7   6   0         72.65         67.14         7.15 o                         
   8   6   0       3588.85       3528.98        64.19 o                         
   9   6   0        335.26        349.89        15.16 o                         
  10   6   0        982.08        997.78        27.14 o                         
   1   7   0       8654.50       8612.66        62.87 o                         
   2   7   0        447.69        400.06         5.79 o                         
   3   7   0        705.35        662.93         7.30 o                         
   4   7   0       5019.11       5016.54        55.41 o                         
   5   7   0       5731.26       5958.14        81.68 o                         
   6   7   0        245.10        147.12        10.45 o                         
   7   7   0        351.46        365.16        14.00 o                         
   8   7   0          4.74         10.92         6.07 o                         
   9   7   0        214.16        228.13        19.91 o                         
  10   7   0         15.35         15.06         7.58 o                         
   0   8   0      27494.24      26256.28       302.65 o                         
   1   8   0        630.60        654.46         8.19 o                         
   2   8   0      10081.76       9930.77        80.12 o                         
   3   8   0        471.40        482.90         7.73 o                         
   4   8   0       1595.81       1698.13        28.33 o                         
   5   8   0       2325.87       2174.88        43.43 o                         
   6   8   0        178.91        169.89         6.68 o                         
   7   8   0       2681.27       2626.94        50.46 o                         
   8   8   0         19.54         18.31         6.36 o                         
   9   8   0       1689.69       1665.41        56.35 o                         
  10   8   0         48.39         53.89        13.78 o                         
   1   9   0          5.87          6.00         2.10 o                         
   2   9   0        272.60        257.38         5.56 o                         
   3   9   0         53.56         43.11         3.55 o                         
   4   9   0        535.82        532.59        16.83 o                         
   5   9   0        629.21        641.55        15.02 o                         
   6   9   0        116.82        119.67         7.27 o                         
   7   9   0        738.77        684.57        27.45 o                         
   8   9   0          6.05          9.11         6.71 o                         
   9   9   0        331.00        343.48        16.00 o                         
   0  10   0        115.83        130.84         7.19 o                         
   1  10   0         32.82         20.86         3.22 o                         
   2  10   0        813.59        778.91        11.13 o                         
   3  10   0       1574.16       1578.48        23.35 o                         
   4  10   0        340.54        341.05        11.14 o                         
   5  10   0          4.36          9.32         4.56 o                         
   6  10   0         25.80         24.80         5.36 o                         
   7  10   0        127.05        174.24        16.26 o                         
   8  10   0       1208.12       1300.17        32.10 o                         
   9  10   0         12.63         27.07         8.28 o                         
   1  11   0        120.15        110.99         5.74 o                         
   2  11   0        509.91        515.58        10.62 o                         
   3  11   0       1945.55       1900.82        27.64 o                         
   4  11   0       1962.24       1921.36        33.49 o                         
   5  11   0        298.74        273.62        10.70 o                         
   6  11   0       1389.22       1368.46        29.80 o                         
   7  11   0        686.24        698.02        30.12 o                         
   8  11   0        338.50        331.20        16.22 o                         
   9  11   0          1.88          1.74         7.70 o                         
   0  12   0       5614.03       5589.52        80.89 o                         
   1  12   0        334.32        319.40         8.84 o                         
   2  12   0       1748.96       1723.43        43.06 o                         
   3  12   0        145.46        137.47         8.07 o                         
   4  12   0        458.22        449.93        17.83 o                         
   5  12   0        210.00        215.89        11.98 o                         
   6  12   0          1.20          2.19         5.45 o                         
   7  12   0        801.32        831.73        34.02 o                         
   8  12   0         96.49        111.43        11.54 o                         
   1  13   0       1274.16       1290.98        20.27 o                         
   2  13   0        494.71        500.67        13.86 o                         
   3  13   0        781.35        769.05        15.89 o                         
   4  13   0       1244.44       1199.59        32.15 o                         
   5  13   0        552.28        555.79        26.34 o                         
   6  13   0        218.66        217.80        15.51 o                         
   7  13   0         63.26         61.11        13.85 o                         
   0  14   0        642.99        683.59        22.15 o                         
   1  14   0       1540.86       1541.51        26.31 o                         
   2  14   0        147.88        140.71         8.34 o                         
   3  14   0        266.97        242.68        10.20 o                         
   4  14   0        212.75        188.13        17.24 o                         
   5  14   0         15.38         10.23         9.37 o                         
   6  14   0        137.48        146.89        14.37 o                         
   1  15   0         10.83          6.27         5.28 o                         
   2  15   0        377.26        387.31        14.60 o                         
   3  15   0          2.28         -1.97         5.02 o                         
   4  15   0        202.63        194.85        19.61 o                         
   5  15   0        187.78        204.09        18.05 o                         
   0  16   0       1964.37       2057.01        65.33 o                         
   1  16   0         94.16         94.23         9.03 o                         
   2  16   0        373.68        368.44        13.78 o                         
   3  16   0        136.75        133.46        13.10 o                         
   4  16   0        913.37        933.88        39.35 o                         
   1  17   0         72.77         77.04         9.63 o                         
   2  17   0        226.83        233.20        11.98 o                         
 -11   1   1        100.13         98.80         8.36 o                         
 -10   1   1          2.28         -2.82         4.66 o                         
  -9   1   1        870.91        843.81        19.30 o                         
  -8   1   1         16.66          9.84         5.33 o                         
  -7   1   1       1157.55       1144.50        25.49 o                         
  -6   1   1       1238.65       1265.32        20.67 o                         
  -5   1   1       2183.30       2260.85        28.64 o                         
  -4   1   1       1781.80       1800.06        20.20 o                         
  -3   1   1       2780.49       2588.53        46.15 o                         
  -2   1   1      49741.20      47764.32       766.75 o                         
  -1   1   1       3743.84       3447.37        29.17 o                         
   0   1   1       6944.00       6745.07       134.33 o                         
   1   1   1      10495.34      10229.92       108.88 o                         
   2   1   1        291.94        314.22         3.92 o                         
   3   1   1        178.28        221.02         4.16 o                         
   4   1   1       5640.12       5724.49        58.00 o                         
   5   1   1       1374.11       1291.59        15.81 o                         
   6   1   1       1089.02       1043.67        22.71 o                         
   7   1   1        982.13        905.64        21.94 o                         
   8   1   1       1595.77       1564.01        33.57 o                         
   9   1   1        101.91        118.42        15.81 o                         
  10   1   1        313.77        308.84        11.48 o                         
  11   1   1        109.59         93.86         8.66 o                         
 -11   2   1        191.23        195.43        10.57 o                         
 -10   2   1        147.09        137.47         8.70 o                         
  -9   2   1        216.26        212.78         9.05 o                         
  -8   2   1         82.09         77.00         5.69 o                         
  -7   2   1       1084.93       1022.33        18.06 o                         
  -6   2   1         96.64         86.98         5.23 o                         
  -5   2   1       1344.18       1274.94        14.17 o                         
  -4   2   1         17.42         23.07         3.91 o                         
  -3   2   1       9117.49       9882.43        97.01 o                         
  -2   2   1        742.60        777.07         8.59 o                         
  -1   2   1        453.53        449.17         6.14 o                         
   0   2   1       1581.74       1681.74        17.94 o                         
   1   2   1        483.89        535.65         7.16 o                         
   2   2   1        771.68        787.84         8.46 o                         
   3   2   1         58.60         58.55         2.01 o                         
   4   2   1       1289.71       1392.83        11.62 o                         
   5   2   1        547.35        558.10         7.63 o                         
   6   2   1          0.56          1.46         2.07 o                         
   7   2   1        302.36        301.45         8.83 o                         
   8   2   1        162.66        161.04        17.59 o                         
   9   2   1          0.03         -3.40         3.90 o                         
  10   2   1          0.23         -3.91         5.01 o                         
  11   2   1         40.39         42.94         6.74 o                         
 -11   3   1        785.74        780.65        22.34 o                         
 -10   3   1         34.04         31.72         5.88 o                         
  -9   3   1         95.95        102.37         7.15 o                         
  -8   3   1        469.28        451.91        11.81 o                         
  -7   3   1        859.80        810.92        16.14 o                         
  -6   3   1       2174.84       2176.64        30.00 o                         
  -5   3   1        972.87        889.69        13.67 o                         
  -4   3   1       6226.36       6627.99        57.16 o                         
  -3   3   1        389.11        351.38         4.47 o                         
  -2   3   1       9787.84      10063.56        97.60 o                         
  -1   3   1        759.17        817.87         8.36 o                         
   0   3   1       1965.91       2078.32        22.55 o                         
   1   3   1       2786.50       3094.77        30.58 o                         
   2   3   1      13488.11      13585.22       134.65 o                         
   3   3   1      10886.07      10879.76        95.67 o                         
   4   3   1       1778.41       1820.97        15.24 o                         
   5   3   1       1052.11       1032.94        12.71 o                         
   6   3   1        476.20        442.63        10.85 o                         
   7   3   1       1190.34       1162.95        20.51 o                         
   8   3   1        255.51        260.69         9.29 o                         
   9   3   1       1492.43       1475.27        26.45 o                         
  10   3   1        320.15        321.49        11.85 o                         
  11   3   1        198.24        203.64        11.15 o                         
 -11   4   1        111.84        118.23        10.87 o                         
 -10   4   1          7.73         11.76         6.56 o                         
  -9   4   1          1.56          1.38         4.26 o                         
  -8   4   1         27.37         18.13         5.62 o                         
  -7   4   1          0.49          2.11         5.10 o                         
  -6   4   1        296.90        288.05         7.25 o                         
  -5   4   1         28.11         31.78         2.68 o                         
  -4   4   1       2174.52       2183.54        20.68 o                         
  -3   4   1         69.71         93.13         4.06 o                         
  -2   4   1          7.08         -1.00         1.00 o                         
  -1   4   1       1994.03       1975.55        20.18 o                         
   0   4   1       5256.35       5644.14        48.95 o                         
   1   4   1       2025.23       2002.16        18.83 o                         
   2   4   1        784.79        906.43        11.81 o                         
   3   4   1        122.79        142.30         2.89 o                         
   4   4   1        134.20        118.88         3.10 o                         
   5   4   1        169.99        195.04         4.34 o                         
   6   4   1        134.74        147.42         6.25 o                         
   7   4   1         21.39         31.94         4.38 o                         
   8   4   1         27.26         24.30         4.68 o                         
   9   4   1          9.09         16.26         5.39 o                         
  10   4   1          0.42          8.83         6.22 o                         
  11   4   1        117.65        108.95        10.95 o                         
 -11   5   1         78.58         80.70        10.18 o                         
 -10   5   1        429.14        419.47        16.69 o                         
  -9   5   1         21.86         35.91         6.95 o                         
  -8   5   1         88.74        100.66         8.45 o                         
  -7   5   1        887.58        821.52        20.36 o                         
  -6   5   1       3695.72       3568.79        58.97 o                         
  -5   5   1          7.84         19.28         6.78 o                         
  -4   5   1       1071.14       1189.52        12.19 o                         
  -3   5   1       1475.70       1352.15        12.50 o                         
  -2   5   1        201.79        269.59         4.30 o                         
  -1   5   1       1554.66       1416.67        12.61 o                         
   0   5   1       1535.86       1679.52        14.59 o                         
   1   5   1       3077.38       3169.44        29.09 o                         
   2   5   1      10114.84      10678.11        77.39 o                         
   3   5   1       2620.73       2586.12        23.20 o                         
   4   5   1       1907.71       2018.65        28.20 o                         
   5   5   1       3159.98       3262.31        36.43 o                         
   6   5   1        363.54        346.49        11.77 o                         
   7   5   1        214.46        207.99         9.95 o                         
   8   5   1        988.42        978.84        27.50 o                         
   9   5   1        213.07        213.55        12.05 o                         
  10   5   1        248.04        256.36        14.30 o                         
  11   5   1        503.36        504.70        19.32 o                         
 -10   6   1         12.45         16.25         7.27 o                         
  -9   6   1         78.21         87.53         9.10 o                         
  -8   6   1        162.24        154.70        10.59 o                         
  -7   6   1        386.64        375.71        13.73 o                         
  -6   6   1         24.62         11.41         3.28 o                         
  -5   6   1        750.03        695.26        11.02 o                         
  -4   6   1          7.83         10.03         2.22 o                         
  -3   6   1         66.66         64.65         2.57 o                         
  -2   6   1         93.10         86.85         3.00 o                         
  -1   6   1       1500.64       1652.50        14.81 o                         
   0   6   1        206.38        258.50         4.21 o                         
   1   6   1       3227.47       3239.53        26.46 o                         
   2   6   1        379.48        411.70         6.02 o                         
   3   6   1        399.24        422.59         4.89 o                         
   4   6   1         18.29         22.73         3.47 o                         
   5   6   1        464.27        447.15        12.63 o                         
   6   6   1         10.76         20.66         6.70 o                         
   7   6   1          6.81         -0.62         4.50 o                         
   8   6   1        219.60        218.24        12.13 o                         
   9   6   1        214.93        222.17        12.91 o                         
  10   6   1        644.09        645.88        21.28 o                         
 -10   7   1         40.42         36.07         8.35 o                         
  -9   7   1        687.20        684.71        21.50 o                         
  -8   7   1         21.09         16.12         6.24 o                         
  -7   7   1        100.03         86.62        10.51 o                         
  -5   7   1          1.92          2.64         2.41 o                         
  -4   7   1       2655.08       2654.82        31.40 o                         
  -3   7   1        922.25        954.28         9.40 o                         
  -2   7   1        545.19        513.75         6.62 o                         
  -1   7   1       2318.74       2494.27        20.37 o                         
   0   7   1       2703.64       2530.49        21.90 o                         
   1   7   1        650.26        643.03        10.16 o                         
   2   7   1          4.08          7.41         2.52 o                         
   3   7   1        869.42        897.58        10.62 o                         
   4   7   1       1041.04       1054.52        17.62 o                         
   5   7   1       1462.68       1470.17        24.68 o                         
   6   7   1        129.58        125.64         8.96 o                         
   8   7   1          7.28          4.36         7.57 o                         
   9   7   1          5.76         11.22         6.50 o                         
  10   7   1         39.90         51.65         8.87 o                         
 -10   8   1        146.23        129.80        11.68 o                         
  -9   8   1        305.04        299.84        26.78 o                         
  -8   8   1        416.10        484.85        26.97 o                         
  -7   8   1          8.15          4.68         7.64 o                         
  -6   8   1        461.08        502.09        21.35 o                         
  -5   8   1        220.45        226.31         8.24 o                         
  -4   8   1        410.16        419.82         9.36 o                         
  -3   8   1        873.67        869.86        12.88 o                         
  -2   8   1         37.27         36.98         2.55 o                         
  -1   8   1        124.47        115.29         3.58 o                         
   0   8   1         10.42         28.04         2.74 o                         
   1   8   1         44.30         34.32         2.67 o                         
   2   8   1       3687.10       3623.51        31.70 o                         
   3   8   1       1788.18       1671.28        17.64 o                         
   4   8   1        105.18        138.60        10.95 o                         
   5   8   1        549.72        571.84        13.55 o                         
   6   8   1          1.37         -2.91         2.91 o                         
   7   8   1        243.77        265.84        12.49 o                         
   8   8   1        228.06        238.84        12.72 o                         
   9   8   1        253.89        264.05        14.15 o                         
  10   8   1          2.65          2.03         6.24 o                         
  -9   9   1       1156.29       1152.92        44.55 o                         
  -8   9   1        205.75        212.89        12.99 o                         
  -7   9   1        632.81        665.47        27.43 o                         
  -6   9   1         52.41         42.86         6.34 o                         
  -5   9   1        743.86        718.95        16.02 o                         
  -4   9   1        635.97        571.26        17.43 o                         
  -3   9   1       1879.94       1805.91        25.22 o                         
  -2   9   1        287.11        266.08         5.63 o                         
  -1   9   1        142.91        115.00         4.11 o                         
   0   9   1       3166.07       3051.89        29.06 o                         
   1   9   1       2117.87       1986.23        20.44 o                         
   2   9   1        196.91        172.33         4.75 o                         
   3   9   1       1476.52       1444.41        19.24 o                         
   4   9   1       6197.67       5985.59        83.79 o                         
   5   9   1        662.91        703.42        15.94 o                         
   6   9   1       1429.21       1436.38        25.51 o                         
   7   9   1         71.35         65.23         8.27 o                         
   8   9   1       1280.13       1239.39        30.69 o                         
   9   9   1        223.33        227.63        14.21 o                         
  -9  10   1          2.67          0.30         7.02 o                         
  -8  10   1        190.56        203.42        13.30 o                         
  -7  10   1         95.13         92.62        12.80 o                         
  -6  10   1        271.79        262.50        10.35 o                         
  -5  10   1       1597.71       1631.30        33.81 o                         
  -4  10   1          1.93         -1.27         3.66 o                         
  -3  10   1        377.37        355.53        11.47 o                         
  -2  10   1        687.73        632.81         9.78 o                         
  -1  10   1          8.67          8.78         3.88 o                         
   0  10   1          7.44         16.33         2.80 o                         
   1  10   1        352.28        332.90         8.05 o                         
   2  10   1       1156.07       1114.19        15.57 o                         
   3  10   1         88.77         93.33         4.97 o                         
   4  10   1        553.97        540.88        26.73 o                         
   5  10   1        500.78        476.64        13.34 o                         
   6  10   1        606.49        597.97        16.75 o                         
   7  10   1        160.67        151.77        17.26 o                         
   8  10   1          5.51          9.99         7.04 o                         
   9  10   1         46.34         42.80         8.88 o                         
  -9  11   1        642.77        654.22        25.03 o                         
  -8  11   1        208.18        212.60        14.44 o                         
  -7  11   1        412.45        429.34        24.02 o                         
  -6  11   1        714.93        732.01        21.12 o                         
  -5  11   1          0.28          1.15         5.13 o                         
  -4  11   1       2977.82       2959.36        46.90 o                         
  -3  11   1        257.18        256.31         8.02 o                         
  -2  11   1       1154.61       1151.31        17.43 o                         
  -1  11   1        538.61        502.87        10.51 o                         
   0  11   1       3503.40       3491.43        37.60 o                         
   1  11   1        232.38        240.39         7.47 o                         
   2  11   1        642.27        630.59        13.58 o                         
   3  11   1        289.73        290.11         8.95 o                         
   4  11   1        177.56        168.48        10.32 o                         
   5  11   1        485.51        481.88        13.94 o                         
   6  11   1          6.08          6.96         5.35 o                         
   7  11   1        948.28        958.83        26.35 o                         
   8  11   1          4.42         -0.87         6.97 o                         
   9  11   1         71.87         72.33        15.22 o                         
  -8  12   1         52.53         42.60        13.09 o                         
  -7  12   1        666.47        660.06        30.50 o                         
  -6  12   1          7.72          5.30         7.54 o                         
  -5  12   1         20.57         17.71        11.92 o                         
  -4  12   1        350.91        340.98        12.08 o                         
  -3  12   1        177.79        138.46        11.18 o                         
  -2  12   1        353.48        335.81        18.50 o                         
  -1  12   1          8.64          6.00         3.36 o                         
   0  12   1        383.02        366.42         9.53 o                         
   1  12   1        510.73        590.70        12.12 o                         
   2  12   1         95.05         79.49         6.07 o                         
   3  12   1        917.35        899.24        20.76 o                         
   4  12   1        176.75        148.23        11.75 o                         
   5  12   1         41.98         35.58         6.28 o                         
   6  12   1         24.94         24.49         6.32 o                         
   7  12   1         44.16         38.30         8.37 o                         
   8  12   1         17.67         12.24         7.78 o                         
  -7  13   1        213.57        215.89        19.02 o                         
  -6  13   1        428.23        442.90        36.21 o                         
  -5  13   1        351.68        335.82        20.24 o                         
  -4  13   1         60.30         64.97        12.36 o                         
  -3  13   1       2153.36       2122.76        36.15 o                         
  -2  13   1        155.16        175.26         8.66 o                         
  -1  13   1        480.56        483.80        11.25 o                         
   0  13   1        289.32        292.74         9.90 o                         
   1  13   1       1097.81       1076.35        17.99 o                         
   2  13   1        402.22        396.81        11.61 o                         
   3  13   1         40.43         37.44         5.17 o                         
   4  13   1        915.78        926.95        27.46 o                         
   5  13   1          6.77          7.56         8.85 o                         
   6  13   1        386.96        396.97        20.27 o                         
   7  13   1        229.55        250.34        14.59 o                         
  -6  14   1        189.34        200.00        15.36 o                         
  -5  14   1        207.83        213.31        17.43 o                         
  -4  14   1        326.28        296.32        20.68 o                         
  -3  14   1        290.10        292.37        13.24 o                         
  -2  14   1        760.34        779.37        17.02 o                         
  -1  14   1         10.40          7.58         4.62 o                         
   0  14   1        425.10        424.26        12.24 o                         
   1  14   1        625.99        614.64        15.04 o                         
   2  14   1        201.92        213.22         9.67 o                         
   3  14   1       1033.73       1015.40        30.20 o                         
   4  14   1        898.63        903.88        37.21 o                         
   5  14   1         64.55         63.80        12.42 o                         
   6  14   1          3.47         -3.07         7.97 o                         
  -5  15   1          1.03         -1.95         9.34 o                         
  -4  15   1       1226.30       1209.96        45.06 o                         
  -3  15   1        312.55        312.52        10.93 o                         
  -2  15   1        250.56        240.95        11.31 o                         
  -1  15   1         54.24         62.39         7.60 o                         
   0  15   1        132.08        135.87        13.52 o                         
   1  15   1          0.84          2.76         4.54 o                         
   2  15   1        487.27        503.56        19.07 o                         
   3  15   1        367.61        364.68        12.56 o                         
   4  15   1        101.81        107.14        15.64 o                         
   5  15   1        430.63        444.10        25.06 o                         
  -4  16   1         97.17         85.96        15.32 o                         
  -3  16   1        359.73        335.60        18.84 o                         
  -2  16   1         21.02         10.09         6.04 o                         
  -1  16   1         73.00         72.28         8.19 o                         
   0  16   1         29.89         22.70         8.18 o                         
   1  16   1        102.95         86.66         9.68 o                         
   2  16   1        520.72        532.70        16.51 o                         
   3  16   1        336.18        350.54        12.06 o                         
   4  16   1        684.23        694.28        33.39 o                         
  -2  17   1        149.96        138.84        10.04 o                         
  -1  17   1        173.61        164.81        15.25 o                         
   0  17   1         10.66          2.44         7.53 o                         
   1  17   1        630.96        686.13        23.32 o                         
   2  17   1        437.35        447.97        15.39 o                         
 -11   0   2       1068.48        996.89        25.56 o                         
 -10   0   2          2.86          2.67         9.08 o                         
  -9   0   2        631.98        579.53        27.09 o                         
  -8   0   2       1272.78       1296.42        41.28 o                         
  -7   0   2        431.23        401.30        19.08 o                         
  -6   0   2       5515.02       5551.88        88.37 o                         
  -5   0   2       2871.25       3072.99        50.74 o                         
  -4   0   2      38753.18      37655.53       524.11 o                         
  -3   0   2        132.07        177.46         5.24 o                         
  -2   0   2      90326.98      84666.84      1792.40 o                         
   0   0   2       4030.26       4171.81       109.82 o                         
   1   0   2       8591.76       9426.33       506.10 o                         
   2   0   2        166.90        224.18         7.23 o                         
   3   0   2       1739.66       1425.94        23.55 o                         
   4   0   2        146.91        162.03         5.38 o                         
   5   0   2       6705.02       6587.41       101.69 o                         
   6   0   2         13.08         10.44         5.21 o                         
   7   0   2      10648.62      10262.90       225.64 o                         
   8   0   2        562.24        571.40        25.20 o                         
   9   0   2         17.49         13.66         8.76 o                         
  10   0   2        240.99        218.83        33.98 o                         
  11   0   2         27.58         25.84         7.47 o                         
 -11   1   2        537.64        521.93        15.30 o                         
 -10   1   2        715.70        697.85        16.60 o                         
  -9   1   2        500.93        494.45        26.09 o                         
  -8   1   2        451.22        435.66        16.29 o                         
  -7   1   2        251.28        251.83        15.13 o                         
  -6   1   2          3.86          5.84         2.23 o                         
  -5   1   2        290.86        288.19         6.33 o                         
  -4   1   2        349.80        347.97         6.58 o                         
  -3   1   2       6120.12       6169.22       105.59 o                         
  -2   1   2       1060.49       1117.81        13.41 o                         
  -1   1   2      18258.15      17391.34       168.74 o                         
   0   1   2      25611.62      23405.89       664.57 o                         
   1   1   2       7834.95       8129.96        89.49 o                         
   2   1   2        303.69        322.76         4.06 o                         
   3   1   2       5236.65       5295.56        50.47 o                         
   4   1   2         78.83        120.33        12.06 o                         
   5   1   2        343.96        388.72         6.58 o                         
   6   1   2        120.69        145.23        11.25 o                         
   7   1   2       1988.81       1948.61        40.03 o                         
   8   1   2       1889.56       1852.97        37.92 o                         
   9   1   2         94.03         91.70         6.92 o                         
  10   1   2       1840.99       1794.19        31.64 o                         
  11   1   2        367.24        356.19        11.56 o                         
 -11   2   2          3.35          1.95         5.22 o                         
 -10   2   2        153.41        152.24        15.91 o                         
  -9   2   2       1179.96       1150.36        21.68 o                         
  -8   2   2        106.63        116.68         8.58 o                         
  -7   2   2       1779.42       1758.35        36.60 o                         
  -6   2   2        317.90        320.48         8.88 o                         
  -5   2   2       5486.12       5459.31        63.77 o                         
  -4   2   2          2.40          7.27         3.94 o                         
  -3   2   2      34553.14      34067.28       514.27 o                         
  -2   2   2       1708.55       1857.51        18.23 o                         
  -1   2   2       1981.41       2045.81        24.33 o                         
   0   2   2       5507.14       5987.36        83.25 o                         
   1   2   2       7059.09       7511.38        62.15 o                         
   2   2   2       1336.66       1185.78        12.88 o                         
   3   2   2       2530.18       2664.69        26.41 o                         
   4   2   2      13884.63      13915.22       119.88 o                         
   5   2   2        846.40        794.43         9.81 o                         
   6   2   2       3700.36       3700.93        50.56 o                         
   7   2   2          6.37          4.17         3.28 o                         
   8   2   2       1869.59       1860.47        30.17 o                         
   9   2   2         62.33         61.96         6.21 o                         
  10   2   2        295.66        271.93        11.02 o                         
  11   2   2        209.49        215.30        11.42 o                         
 -11   3   2        552.37        565.44        15.88 o                         
 -10   3   2        546.50        543.43        14.92 o                         
  -9   3   2        491.95        470.96        18.48 o                         
  -8   3   2       1545.05       1506.66        25.52 o                         
  -7   3   2        533.17        517.52        11.71 o                         
  -6   3   2        365.64        334.62         7.44 o                         
  -5   3   2         12.00         16.72         2.89 o                         
  -4   3   2         82.88         81.44         3.01 o                         
  -3   3   2       1740.48       1698.42        16.99 o                         
  -2   3   2       1383.81       1414.85        13.01 o                         
  -1   3   2      30112.06      28984.90       230.20 o                         
   0   3   2       3860.27       4162.44        50.90 o                         
   1   3   2         11.49         14.22         1.31 o                         
   2   3   2       1696.01       1699.37        12.95 o                         
   3   3   2       5106.72       5197.45        53.44 o                         
   4   3   2       1518.36       1597.50        13.63 o                         
   5   3   2        662.04        733.54        11.08 o                         
   6   3   2        321.41        318.66         9.98 o                         
   7   3   2        541.82        558.70        12.70 o                         
   8   3   2       1785.42       1699.46        28.40 o                         
   9   3   2        521.24        488.67        13.61 o                         
  10   3   2         32.09         29.45         8.42 o                         
  11   3   2        770.71        787.19        36.72 o                         
 -11   4   2         94.61         97.50        10.25 o                         
 -10   4   2        675.97        704.72        17.38 o                         
  -9   4   2          0.43          0.31         4.15 o                         
  -8   4   2        992.89        939.62        19.89 o                         
  -7   4   2       1949.76       1921.79        26.05 o                         
  -6   4   2       6736.50       6883.86        89.43 o                         
  -5   4   2       3495.49       3612.13        40.75 o                         
  -4   4   2       2476.30       2311.06        22.73 o                         
  -3   4   2       1890.22       2193.51        18.52 o                         
  -2   4   2       6799.32       6230.79        69.36 o                         
  -1   4   2        163.96        159.72         2.89 o                         
   0   4   2       2529.18       2542.72        23.75 o                         
   1   4   2       6624.52       6609.53        54.53 o                         
   2   4   2        760.57        778.48         7.72 o                         
   3   4   2      14879.91      15358.39       145.98 o                         
   4   4   2       6338.56       6397.95        61.73 o                         
   5   4   2       5964.52       6060.15        60.17 o                         
   6   4   2         53.69         52.52         4.46 o                         
   7   4   2       4059.57       4014.98        56.06 o                         
   8   4   2        388.80        385.54        11.42 o                         
   9   4   2        322.96        350.01        34.48 o                         
  10   4   2        459.27        433.33        16.46 o                         
  11   4   2        226.13        220.53        13.67 o                         
 -11   5   2          4.42          0.63         6.73 o                         
 -10   5   2       1320.43       1316.21        31.55 o                         
  -9   5   2        127.73        132.38        14.14 o                         
  -8   5   2       2376.02       2370.31        36.99 o                         
  -7   5   2        346.00        352.18        10.07 o                         
  -6   5   2       1128.31       1049.08        21.93 o                         
  -5   5   2        377.63        406.32        18.38 o                         
  -4   5   2        376.72        360.34         5.18 o                         
  -3   5   2        947.88        883.99         9.47 o                         
  -2   5   2       3186.23       3052.38        24.50 o                         
  -1   5   2      12386.70      12091.14        95.90 o                         
   0   5   2       2504.56       2315.16        19.31 o                         
   1   5   2       7334.48       7310.46        63.67 o                         
   2   5   2       1868.11       1855.41        15.40 o                         
   3   5   2       2975.96       3055.10        27.20 o                         
   4   5   2        729.02        777.64        14.06 o                         
   5   5   2        402.06        387.55         8.52 o                         
   6   5   2       1325.13       1283.98        34.41 o                         
   7   5   2          6.49         12.03         4.78 o                         
   8   5   2        796.92        806.52        21.36 o                         
   9   5   2        590.07        589.18        36.92 o                         
  10   5   2        265.44        286.30        18.63 o                         
  11   5   2        462.68        440.28        18.24 o                         
 -10   6   2         54.94         49.22         8.46 o                         
  -9   6   2         40.75         43.52         7.50 o                         
  -8   6   2         13.72         17.90         5.83 o                         
  -7   6   2       1521.59       1465.57        32.52 o                         
  -6   6   2        156.10        125.06        10.95 o                         
  -5   6   2       5075.44       4775.58        57.51 o                         
  -4   6   2       1199.81       1187.49        16.49 o                         
  -3   6   2       1377.16       1327.38        14.26 o                         
  -2   6   2         67.57        102.87         2.72 o                         
  -1   6   2      11209.92      11563.89        82.56 o                         
   0   6   2       2700.17       2709.25        21.46 o                         
   1   6   2        368.29        370.55         5.28 o                         
   2   6   2       6225.43       6326.44        50.10 o                         
   3   6   2        401.39        348.13         4.43 o                         
   4   6   2       4646.91       4642.96        79.40 o                         
   5   6   2         65.41         71.77         6.08 o                         
   6   6   2       7009.19       6693.58        90.63 o                         
   7   6   2          1.26          6.82         4.91 o                         
   8   6   2        537.73        521.96        17.33 o                         
   9   6   2        262.45        267.29        22.48 o                         
  10   6   2        671.53        636.07        32.22 o                         
 -10   7   2        219.49        214.53        13.90 o                         
  -9   7   2       1184.63       1242.98        30.58 o                         
  -8   7   2        438.49        421.69        15.67 o                         
  -7   7   2        242.38        259.60        15.67 o                         
  -6   7   2        235.45        185.19         8.06 o                         
  -5   7   2         55.18         40.13         3.48 o                         
  -4   7   2        141.25        145.92         5.16 o                         
  -3   7   2       3850.91       3957.80        36.15 o                         
  -2   7   2       1795.14       1742.16        15.55 o                         
  -1   7   2       2724.49       2674.16        21.60 o                         
   0   7   2       1674.20       1537.56        14.52 o                         
   1   7   2       4141.78       4243.79        32.65 o                         
   2   7   2       3083.88       2939.11        25.34 o                         
   3   7   2       4489.79       4427.31        39.93 o                         
   4   7   2         63.72         85.23         5.16 o                         
   5   7   2        441.92        433.14        10.91 o                         
   6   7   2         11.85         18.96         4.46 o                         
   7   7   2        852.10        750.67        59.24 o                         
   8   7   2       1037.39        665.77        26.01 o                         
   9   7   2        260.12        268.45        13.85 o                         
  10   7   2        986.69       1026.32        28.13 o                         
 -10   8   2         24.19         27.65         8.01 o                         
  -9   8   2        293.43        276.55        22.80 o                         
  -8   8   2        922.51        805.80       113.90 o                         
  -7   8   2        281.14        270.35        15.66 o                         
  -6   8   2       1939.18       1963.55        54.01 o                         
  -5   8   2          5.32         15.30         3.37 o                         
  -4   8   2       4689.42       4671.09        56.72 o                         
  -3   8   2        119.94        122.41         3.66 o                         
  -2   8   2       6544.85       6414.43        51.82 o                         
  -1   8   2        563.78        532.46         7.61 o                         
   0   8   2        724.02        738.89         9.62 o                         
   1   8   2       3166.39       3155.82        27.45 o                         
   2   8   2        672.81        637.75         8.34 o                         
   3   8   2       1917.82       1991.52        22.30 o                         
   4   8   2         94.67         75.32         5.57 o                         
   5   8   2       8136.25       8210.93       111.42 o                         
   6   8   2         51.92         49.45         4.71 o                         
   7   8   2        317.23        325.59        13.65 o                         
   8   8   2        575.45        568.01        18.92 o                         
   9   8   2        375.37        376.88        16.48 o                         
  10   8   2         32.61         50.88         9.11 o                         
  -9   9   2         57.29         53.65         9.04 o                         
  -8   9   2        457.09        464.68        17.70 o                         
  -7   9   2          9.78          7.90         8.53 o                         
  -6   9   2         55.89         58.11         4.55 o                         
  -5   9   2       1021.39       1040.81        26.62 o                         
  -4   9   2        367.10        380.61        11.07 o                         
  -3   9   2       1949.16       1858.24        25.67 o                         
  -2   9   2        609.88        614.15         8.80 o                         
  -1   9   2       2072.60       2147.65        21.53 o                         
   0   9   2        883.37        939.21        11.75 o                         
   1   9   2       1766.46       1694.15        17.36 o                         
   2   9   2         97.44        118.90         5.27 o                         
   3   9   2       2323.11       2308.78        31.17 o                         
   4   9   2       1072.03       1035.03        20.41 o                         
   5   9   2         11.58         21.21         9.28 o                         
   6   9   2        905.34        884.67        18.24 o                         
   7   9   2        103.03        117.83         9.95 o                         
   8   9   2        702.82        722.63        22.17 o                         
   9   9   2         38.00         38.61         8.50 o                         
  -9  10   2        407.14        380.36        17.17 o                         
  -8  10   2         51.60         48.06        15.08 o                         
  -7  10   2        463.84        479.47        23.59 o                         
  -6  10   2       1597.81       1590.55        31.54 o                         
  -5  10   2       2671.17       2640.54        49.58 o                         
  -4  10   2         67.22         65.38         7.75 o                         
  -3  10   2       1658.66       1678.18        24.28 o                         
  -2  10   2        550.79        537.68         8.85 o                         
  -1  10   2        764.66        730.24        12.50 o                         
   0  10   2         18.49         21.94         3.11 o                         
   1  10   2        333.51        351.38        10.43 o                         
   2  10   2       1180.94       1092.72        19.05 o                         
   3  10   2       2897.67       2851.34        33.95 o                         
   4  10   2       5410.49       5438.15        77.86 o                         
   5  10   2         47.97         46.30         6.19 o                         
   6  10   2        764.32        752.35        17.16 o                         
   7  10   2       1217.92       1205.71        29.79 o                         
   8  10   2        528.68        547.92        19.64 o                         
   9  10   2        161.13        186.70        13.59 o                         
  -9  11   2        285.65        281.04        25.65 o                         
  -8  11   2        404.33        417.64        17.99 o                         
  -7  11   2       1054.20       1016.21        37.72 o                         
  -6  11   2        166.29        169.96         9.19 o                         
  -5  11   2         58.83         39.07         6.40 o                         
  -4  11   2        471.59        426.50        17.41 o                         
  -3  11   2          9.25         10.26         3.44 o                         
  -2  11   2        234.42        260.59         8.00 o                         
  -1  11   2       2031.11       2039.32        26.56 o                         
   0  11   2       3797.74       3802.63        40.41 o                         
   1  11   2          5.94          6.37         5.47 o                         
   2  11   2        797.64        781.98        15.42 o                         
   3  11   2        162.02        196.20         7.89 o                         
   4  11   2         47.17         39.78         5.86 o                         
   5  11   2        130.17        125.21         9.48 o                         
   6  11   2         41.40         49.74         6.32 o                         
   7  11   2        623.84        644.13        20.91 o                         
   8  11   2        286.52        287.71        14.97 o                         
  -8  12   2        610.50        636.15        22.20 o                         
  -7  12   2        185.89        216.18        19.45 o                         
  -6  12   2       1718.07       1744.05        63.12 o                         
  -5  12   2          1.94         -1.06         5.38 o                         
  -4  12   2        997.83        971.87        24.88 o                         
  -3  12   2        371.82        372.49        11.24 o                         
  -2  12   2       1343.10       1325.68        22.35 o                         
  -1  12   2        670.59        675.42        13.02 o                         
   0  12   2         88.44         97.02         5.98 o                         
   1  12   2        463.19        483.60        12.47 o                         
   2  12   2        122.96        121.85         7.28 o                         
   3  12   2        765.10        786.09        15.88 o                         
   4  12   2       1351.52       1401.86        34.92 o                         
   5  12   2       1941.00       2020.62        36.68 o                         
   6  12   2         10.57          9.74         5.83 o                         
   7  12   2        970.78       1001.22        27.46 o                         
   8  12   2          5.47          2.83         7.29 o                         
  -7  13   2          1.40         -7.56         9.72 o                         
  -6  13   2        171.85        191.42        17.95 o                         
  -5  13   2         95.03        109.94        13.72 o                         
  -4  13   2         40.65         37.53        10.39 o                         
  -3  13   2        292.33        286.57        10.52 o                         
  -2  13   2         52.87         49.44         5.58 o                         
  -1  13   2       2751.09       2806.58        40.11 o                         
   0  13   2        461.77        448.54        12.18 o                         
   1  13   2       1072.47       1129.53        20.84 o                         
   2  13   2        147.51        127.93         7.67 o                         
   3  13   2        302.25        288.66         9.82 o                         
   4  13   2         28.69         30.63         7.92 o                         
   5  13   2         66.30         69.45        11.94 o                         
   6  13   2         59.87         48.54        10.49 o                         
   7  13   2        143.10        166.65        18.74 o                         
  -6  14   2        554.58        580.01        24.00 o                         
  -5  14   2        574.92        575.68        27.15 o                         
  -4  14   2         57.99         66.34        13.05 o                         
  -3  14   2        818.97        804.39        23.57 o                         
  -2  14   2          0.17         -0.83         5.82 o                         
  -1  14   2        551.18        507.58        13.46 o                         
   0  14   2       1499.83       1488.27        25.47 o                         
   1  14   2         16.40         15.81         5.17 o                         
   2  14   2        815.30        806.48        17.46 o                         
   3  14   2          0.66         -0.87         5.05 o                         
   4  14   2         95.61         90.80        14.55 o                         
   5  14   2          1.62         -7.42         7.42 o                         
   6  14   2        639.30        660.56        28.01 o                         
  -5  15   2        571.73        616.15        28.79 o                         
  -4  15   2          1.08          2.10         9.66 o                         
  -3  15   2        383.22        390.42        24.69 o                         
  -2  15   2        343.72        314.60        12.32 o                         
  -1  15   2        188.90        175.40        10.67 o                         
   0  15   2        332.71        357.63        13.49 o                         
   1  15   2        618.23        665.24        18.28 o                         
   2  15   2          8.16          6.67         5.66 o                         
   3  15   2        287.80        294.90        11.58 o                         
   4  15   2          0.09         10.41        10.73 o                         
   5  15   2        122.71        152.48        16.93 o                         
  -4  16   2        666.73        675.84        32.93 o                         
  -3  16   2         29.46         22.64        11.97 o                         
  -2  16   2       1086.00       1094.98        24.15 o                         
  -1  16   2         12.79         -1.59         5.90 o                         
   0  16   2          1.74          2.04         7.43 o                         
   1  16   2        466.08        461.53        18.42 o                         
   2  16   2          0.04          3.64         6.08 o                         
   3  16   2        847.26        826.21        19.48 o                         
   4  16   2         31.15         33.68        13.25 o                         
  -2  17   2        127.15        110.78         8.99 o                         
  -1  17   2        532.99        580.79        17.91 o                         
   0  17   2         12.01         14.19         7.34 o                         
   1  17   2        111.92        133.45        12.48 o                         
   2  17   2        193.45        214.74        14.72 o                         
 -11   1   3        523.35        510.96        15.18 o                         
 -10   1   3          9.83         11.89         4.77 o                         
  -9   1   3        677.77        643.19        29.11 o                         
  -8   1   3        664.89        644.91        19.07 o                         
  -7   1   3       3392.00       3402.79        59.25 o                         
  -6   1   3         64.00         58.81         3.61 o                         
  -5   1   3       5790.75       5942.72        61.31 o                         
  -4   1   3       5822.94       6159.54        71.05 o                         
  -3   1   3         23.15         -0.25         2.93 o                         
  -2   1   3      10130.42      10553.20       125.22 o                         
  -1   1   3      10561.50      10743.80       116.31 o                         
   0   1   3        278.14        240.88         3.58 o                         
   1   1   3        328.92        376.07         6.62 o                         
   2   1   3         20.33         14.95         0.81 o                         
   3   1   3        705.90        850.39        23.37 o                         
   4   1   3       1978.46       1827.67        19.08 o                         
   5   1   3         15.09         23.47         4.36 o                         
   6   1   3       4383.40       4402.82        72.46 o                         
   7   1   3       1631.55       1677.32        33.95 o                         
   8   1   3        952.62        925.98        18.41 o                         
   9   1   3        162.04        152.90         8.61 o                         
  10   1   3         14.85         12.08         5.32 o                         
  11   1   3        101.40        106.93         8.40 o                         
 -11   2   3        101.41         91.44         8.20 o                         
 -10   2   3        276.05        250.92        10.22 o                         
  -9   2   3         25.19         22.55         4.64 o                         
  -8   2   3        445.97        424.95        10.83 o                         
  -7   2   3        844.30        830.08        20.68 o                         
  -6   2   3        304.35        291.76         8.07 o                         
  -5   2   3         63.32         80.75         3.85 o                         
  -4   2   3        739.68        853.17        10.73 o                         
  -3   2   3        513.19        493.54         8.06 o                         
  -2   2   3       1558.09       1589.79        18.80 o                         
  -1   2   3       3300.32       3600.10        36.50 o                         
   0   2   3       3484.17       3650.67        37.20 o                         
   1   2   3       2716.45       2848.86        28.36 o                         
   2   2   3        904.96        881.60        10.22 o                         
   3   2   3          8.53         25.04         1.91 o                         
   4   2   3          0.20         23.64         7.07 o                         
   5   2   3        498.12        486.44         8.31 o                         
   6   2   3         16.33         18.47         3.20 o                         
   7   2   3        602.78        595.70        13.19 o                         
   8   2   3        380.95        373.12        11.16 o                         
   9   2   3        237.05        228.06         9.65 o                         
  10   2   3         61.52         48.06         6.44 o                         
  11   2   3          8.73          7.62         5.74 o                         
 -11   3   3         18.54         26.79         6.26 o                         
 -10   3   3        128.28        137.79         8.64 o                         
  -9   3   3        244.10        251.62         9.68 o                         
  -8   3   3       1001.81        998.31        18.98 o                         
  -7   3   3        149.45        134.94         5.65 o                         
  -6   3   3        601.30        583.32        11.45 o                         
  -5   3   3       1409.36       1489.64        26.20 o                         
  -4   3   3       3179.02       3260.32        30.70 o                         
  -3   3   3         26.53         38.37         1.41 o                         
  -2   3   3       3868.10       4071.85        35.52 o                         
  -1   3   3       4397.09       4720.20        39.72 o                         
   0   3   3       1115.35       1033.46        12.34 o                         
   1   3   3      12772.56      13232.47       114.44 o                         
   2   3   3      11985.16      12866.09        98.19 o                         
   3   3   3       7940.39       8530.42        75.70 o                         
   4   3   3       1066.00       1167.01        11.87 o                         
   5   3   3       2716.98       2753.53        35.46 o                         
   6   3   3        808.76        862.79        15.91 o                         
   7   3   3       1173.55       1168.17        20.82 o                         
   8   3   3       1607.63       1541.68        26.48 o                         
   9   3   3        508.95        491.31        13.66 o                         
  10   3   3       1195.39       1171.88        24.82 o                         
  11   3   3         17.90         13.71         7.60 o                         
 -11   4   3          6.72          6.93         6.82 o                         
 -10   4   3          3.46         13.38         5.32 o                         
  -9   4   3        146.84        136.29        10.43 o                         
  -8   4   3        460.69        447.16        11.95 o                         
  -7   4   3          3.02          2.75         5.60 o                         
  -6   4   3        161.40        162.84         8.94 o                         
  -5   4   3         23.34         20.91         2.33 o                         
  -4   4   3        493.58        467.48         6.85 o                         
  -3   4   3        553.50        547.08         7.27 o                         
  -2   4   3       2170.85       2225.59        20.56 o                         
  -1   4   3       1107.11       1221.63        11.37 o                         
   0   4   3        827.00        916.40         9.77 o                         
   1   4   3        603.22        628.60         6.63 o                         
   2   4   3        667.64        687.45         7.72 o                         
   3   4   3        364.06        364.74         7.86 o                         
   4   4   3        140.12        134.64         3.64 o                         
   5   4   3         54.86         54.04         3.08 o                         
   6   4   3         28.49         24.31         3.14 o                         
   7   4   3         18.74         21.51         4.14 o                         
   8   4   3        121.19        125.66         7.57 o                         
   9   4   3        311.85        307.77        13.51 o                         
  10   4   3         22.80         22.82         7.20 o                         
  11   4   3         63.21         47.57         8.98 o                         
 -11   5   3        149.41        127.41        15.97 o                         
 -10   5   3         12.92         15.65         6.69 o                         
  -9   5   3        118.63        130.05        10.81 o                         
  -8   5   3        526.66        537.19        13.49 o                         
  -7   5   3        157.51        130.40         7.71 o                         
  -6   5   3        747.40        692.56        13.70 o                         
  -5   5   3         90.77        110.65         6.30 o                         
  -4   5   3        472.90        540.58         6.91 o                         
  -3   5   3         27.77         21.16         2.21 o                         
  -2   5   3       8382.90       8529.74        64.35 o                         
  -1   5   3        737.42        661.96         7.50 o                         
   0   5   3      18890.55      19864.43       147.38 o                         
   1   5   3       4356.13       4721.80        40.15 o                         
   2   5   3        582.46        496.89         5.62 o                         
   3   5   3       8972.89       9931.76        80.34 o                         
   4   5   3         41.36         62.73         3.62 o                         
   5   5   3       1060.45       1139.74        25.25 o                         
   6   5   3        556.61        617.31        13.92 o                         
   7   5   3       2453.01       2343.50        44.40 o                         
   8   5   3         15.97         16.80         5.72 o                         
   9   5   3        213.79        218.91        12.71 o                         
  10   5   3       1245.88       1203.26        30.20 o                         
  11   5   3         91.99        117.85        11.47 o                         
 -10   6   3         47.12         46.72        15.69 o                         
  -9   6   3         31.69         18.64         6.67 o                         
  -8   6   3        133.12        141.09        15.79 o                         
  -7   6   3         73.50         77.98         5.40 o                         
  -6   6   3         34.67         48.60         4.14 o                         
  -5   6   3          5.40          1.00         3.73 o                         
  -4   6   3         58.32         63.41         2.91 o                         
  -3   6   3       3854.45       3801.18        32.64 o                         
  -2   6   3         38.55         36.75         2.14 o                         
  -1   6   3       1612.14       1771.67        15.66 o                         
   0   6   3       1976.65       2208.74        24.09 o                         
   1   6   3       2086.09       2092.64        18.64 o                         
   2   6   3         64.13         48.62         2.27 o                         
   3   6   3        400.18        427.43         6.15 o                         
   4   6   3        719.94        735.14        12.25 o                         
   5   6   3        349.63        378.85        13.76 o                         
   6   6   3        243.58        202.83        11.03 o                         
   7   6   3        525.52        524.54        16.40 o                         
   8   6   3        137.04        151.17        11.94 o                         
   9   6   3          0.62         12.83         6.34 o                         
  10   6   3         11.39         10.53        10.64 o                         
 -10   7   3        618.97        650.89        30.95 o                         
  -9   7   3         93.88         90.58         9.67 o                         
  -8   7   3        486.26        474.84        16.79 o                         
  -7   7   3          7.75          8.19         3.96 o                         
  -6   7   3       1106.29       1036.78        21.57 o                         
  -5   7   3        270.29        236.37         7.47 o                         
  -4   7   3        170.50        179.36         5.79 o                         
  -3   7   3        142.58        143.03         3.75 o                         
  -2   7   3        164.15        179.76         3.69 o                         
  -1   7   3       3075.30       3096.82        24.53 o                         
   0   7   3        350.43        394.05         5.34 o                         
   1   7   3       7163.93       7592.14        54.06 o                         
   2   7   3        639.58        673.30         9.08 o                         
   3   7   3       4127.76       4167.21        37.82 o                         
   4   7   3          0.50          3.85         1.88 o                         
   5   7   3        270.65        274.38         8.83 o                         
   6   7   3         16.97         18.54         3.03 o                         
   7   7   3         62.52         60.55         7.37 o                         
   8   7   3        427.29        251.51        15.00 o                         
  10   7   3        984.67        867.10       113.34 o                         
 -10   8   3        137.06        121.21        11.69 o                         
  -9   8   3          5.11         -0.73         7.79 o                         
  -8   8   3       1060.65       1063.71        29.50 o                         
  -6   8   3          7.60          7.78         4.30 o                         
  -5   8   3        746.71        642.74        13.92 o                         
  -4   8   3        892.30        926.80        14.25 o                         
  -3   8   3         24.91         34.11         2.24 o                         
  -2   8   3          7.78         10.88         2.08 o                         
  -1   8   3       3575.55       3566.82        29.22 o                         
   0   8   3        278.29        257.41         5.07 o                         
   1   8   3         52.55         28.80         3.26 o                         
   2   8   3         49.47         40.28         2.97 o                         
   3   8   3       1694.36       1638.27        20.22 o                         
   4   8   3       1502.05       1457.97        25.33 o                         
   5   8   3          9.60         10.39         3.90 o                         
   6   8   3        288.34        301.86         9.49 o                         
   7   8   3        787.38        799.56        21.95 o                         
   8   8   3        116.83        105.15        10.01 o                         
   9   8   3        898.90        912.74        25.85 o                         
  10   8   3        149.68        181.28        13.52 o                         
  -9   9   3       1544.04       1574.02        61.76 o                         
  -8   9   3        123.13        132.95        11.00 o                         
  -7   9   3       1534.47       1560.08        47.28 o                         
  -6   9   3         91.75         88.28        11.14 o                         
  -5   9   3       1037.15       1011.52        18.51 o                         
  -4   9   3        462.26        427.72        10.83 o                         
  -3   9   3          6.97          6.41         2.03 o                         
  -2   9   3        498.43        503.11         7.55 o                         
  -1   9   3       2619.24       2555.61        26.10 o                         
   0   9   3         94.88        102.96         4.06 o                         
   1   9   3         10.68         11.89         2.33 o                         
   2   9   3       4545.21       4501.68        49.78 o                         
   3   9   3        302.46        300.93         8.56 o                         
   4   9   3       2156.35       2151.51        28.83 o                         
   5   9   3        237.52        253.42        11.22 o                         
   6   9   3        498.89        461.60        23.14 o                         
   7   9   3        270.36        271.59        13.14 o                         
   8   9   3        709.00        724.97        22.15 o                         
   9   9   3        427.20        443.10        18.03 o                         
  -9  10   3         50.03         27.31         8.40 o                         
  -8  10   3        117.87        135.64        11.81 o                         
  -7  10   3        365.27        346.82        20.80 o                         
  -6  10   3       1629.56       1640.07        31.77 o                         
  -5  10   3         16.26         13.46         5.22 o                         
  -4  10   3       1099.14       1117.14        27.14 o                         
  -3  10   3          3.20          1.38         4.57 o                         
  -2  10   3        225.10        224.97         5.97 o                         
  -1  10   3         31.41         28.53         3.14 o                         
   0  10   3        756.26        731.03        10.87 o                         
   1  10   3       3448.17       3292.39        38.47 o                         
   2  10   3        132.33        112.16        10.63 o                         
   3  10   3       1559.23       1387.57        20.18 o                         
   4  10   3        360.71        349.31         8.31 o                         
   5  10   3       1898.73       1879.01        40.22 o                         
   6  10   3         70.39         76.78         6.60 o                         
   7  10   3         10.59         16.85         6.77 o                         
   8  10   3         73.58         66.81         9.25 o                         
   9  10   3         36.30         28.97         8.52 o                         
  -8  11   3        248.81        260.93        15.42 o                         
  -7  11   3        119.82        113.61        14.90 o                         
  -6  11   3        822.71        804.19        40.02 o                         
  -5  11   3         57.06         47.49         6.78 o                         
  -4  11   3        391.20        372.74        19.64 o                         
  -3  11   3       1126.87       1110.78        18.17 o                         
  -2  11   3        319.26        305.64         8.86 o                         
  -1  11   3        559.20        541.11        11.02 o                         
   0  11   3        118.28        110.81         6.75 o                         
   1  11   3       3978.84       3839.18        44.56 o                         
   2  11   3          0.31          1.99         3.29 o                         
   3  11   3       3589.44       3549.89        46.96 o                         
   4  11   3        257.27        238.13         9.99 o                         
   5  11   3          5.75          8.41         4.79 o                         
   6  11   3        375.15        358.88        12.25 o                         
   7  11   3        253.74        294.38        17.47 o                         
   8  11   3       1496.44       1487.98        35.70 o                         
  -8  12   3          0.07         -3.80         7.23 o                         
  -7  12   3         29.94         35.38        12.17 o                         
  -6  12   3        167.66        185.18         9.96 o                         
  -5  12   3        499.97        507.49        20.52 o                         
  -4  12   3        344.17        316.36        13.32 o                         
  -3  12   3       1078.42       1090.06        24.33 o                         
  -2  12   3        369.03        348.37        12.54 o                         
  -1  12   3          2.91          3.82         3.13 o                         
   0  12   3       1247.84       1171.23        18.40 o                         
   1  12   3        654.96        633.74        12.67 o                         
   2  12   3        828.74        812.94        16.53 o                         
   3  12   3        110.39        122.59         7.10 o                         
   4  12   3         41.71         48.27         4.44 o                         
   5  12   3        184.58        195.87        12.71 o                         
   6  12   3         13.08         11.02         9.44 o                         
   7  12   3        248.01        283.29        14.79 o                         
   8  12   3         16.11         11.95         7.71 o                         
  -7  13   3       1732.86       1731.24        55.66 o                         
  -6  13   3          4.74         10.08         6.49 o                         
  -5  13   3        357.61        370.70        20.81 o                         
  -4  13   3        367.86        335.10        21.07 o                         
  -3  13   3        115.18        124.69         8.11 o                         
  -2  13   3        966.34        965.69        24.03 o                         
  -1  13   3        317.40        319.47        10.59 o                         
   0  13   3       2175.90       2154.69        29.10 o                         
   1  13   3        371.38        378.72        11.28 o                         
   2  13   3        405.38        414.40        11.83 o                         
   3  13   3         35.34         34.65         5.26 o                         
   4  13   3        514.30        499.89        26.27 o                         
   5  13   3          0.19          3.41         7.93 o                         
   6  13   3        252.12        275.78        18.27 o                         
  -6  14   3         61.74         83.31        10.72 o                         
  -5  14   3        274.45        267.27        18.98 o                         
  -4  14   3        645.42        647.70        29.75 o                         
  -3  14   3        306.19        299.15        13.15 o                         
  -2  14   3        441.66        446.89        14.16 o                         
  -1  14   3        331.88        346.93        12.90 o                         
   0  14   3       1307.54       1404.76        29.88 o                         
   1  14   3       1245.59       1288.96        23.39 o                         
   2  14   3        156.50        147.91        10.72 o                         
   3  14   3          1.51          0.36         5.05 o                         
   4  14   3        270.57        302.50        22.06 o                         
   5  14   3        504.53        525.30        26.47 o                         
   6  14   3        124.40        142.25        15.17 o                         
  -5  15   3          3.40         12.34         9.85 o                         
  -4  15   3        146.95        113.90        15.87 o                         
  -3  15   3        227.93        248.17        20.32 o                         
  -2  15   3         38.95         43.77         6.77 o                         
  -1  15   3        609.61        606.13        17.36 o                         
   0  15   3        103.37        107.04         8.93 o                         
   1  15   3       1649.92       1656.17        45.69 o                         
   2  15   3         28.48         30.13         6.60 o                         
   3  15   3        994.13        979.34        21.97 o                         
   4  15   3        693.52        758.04        35.01 o                         
   5  15   3         65.89         80.01        13.52 o                         
  -4  16   3        299.00        288.71        21.53 o                         
  -3  16   3        316.92        322.51        23.58 o                         
  -2  16   3         13.33         31.15         7.46 o                         
  -1  16   3          6.59          3.37         5.87 o                         
   0  16   3        249.85        250.78        14.62 o                         
   1  16   3        103.51         98.83        15.15 o                         
   2  16   3         34.78         38.73         9.68 o                         
   3  16   3         40.03         36.31         6.60 o                         
   4  16   3          3.85         -3.19        10.33 o                         
  -2  17   3         97.33         91.47         8.45 o                         
  -1  17   3        173.14        178.99        11.49 o                         
   0  17   3        915.99        913.51        39.72 o                         
   1  17   3          2.91         -5.25         6.83 o                         
   2  17   3        940.31        921.62        23.86 o                         
 -11   0   4        240.50        261.98        19.34 o                         
 -10   0   4       1316.86       1168.94        42.66 o                         
  -9   0   4        217.04        200.12        16.29 o                         
  -8   0   4        680.24        638.24        26.70 o                         
  -7   0   4         15.90          3.20         6.00 o                         
  -6   0   4       8222.98       8169.55       148.26 o                         
  -5   0   4       1351.44       1333.34        21.74 o                         
  -4   0   4        866.43        887.36        14.73 o                         
  -3   0   4      21027.17      22827.94       381.68 o                         
  -1   0   4      13780.63      13801.64       216.77 o                         
   0   0   4      17470.52      17053.75       260.86 o                         
   1   0   4      11871.99      12498.97       241.72 o                         
   2   0   4       1529.75       1395.83        20.57 o                         
   3   0   4        646.85        562.22         9.58 o                         
   4   0   4       4796.99       4939.37        57.45 o                         
   5   0   4        114.03         79.06         7.91 o                         
   6   0   4       3557.23       3589.07        85.61 o                         
   7   0   4        664.09        698.48        26.22 o                         
   8   0   4       1237.76       1252.41        40.69 o                         
   9   0   4         95.73        109.08        13.75 o                         
  10   0   4        972.99        912.20        24.26 o                         
  11   0   4        167.86        178.42        12.69 o                         
 -11   1   4        130.16        131.03         8.81 o                         
 -10   1   4         77.17         73.33         6.46 o                         
  -9   1   4        136.90        128.90        10.53 o                         
  -8   1   4        147.80        145.63        10.09 o                         
  -7   1   4       4043.58       3915.23        66.84 o                         
  -6   1   4       4266.81       4172.98        45.13 o                         
  -5   1   4        311.11        301.45        10.45 o                         
  -4   1   4      11372.21      11858.96       140.55 o                         
  -3   1   4      27416.93      27538.19       414.43 o                         
  -2   1   4        216.50        210.67         4.02 o                         
  -1   1   4       3982.25       4358.72        51.05 o                         
   0   1   4        514.80        492.77         5.51 o                         
   1   1   4       4908.96       5136.92        52.51 o                         
   2   1   4       1505.83       1558.24        15.04 o                         
   3   1   4       3980.67       3996.81        35.82 o                         
   4   1   4       8386.50       8519.45       104.57 o                         
   5   1   4       1832.60       1874.04        29.66 o                         
   6   1   4       1011.68       1043.42        26.95 o                         
   7   1   4        813.69        819.52        20.88 o                         
   8   1   4        116.51        107.87         6.89 o                         
   9   1   4        158.09        150.01         8.49 o                         
  10   1   4         20.40         19.54         5.49 o                         
  11   1   4        263.89        252.68         9.87 o                         
 -11   2   4       1215.91       1216.84        24.56 o                         
 -10   2   4        176.75        180.16        12.51 o                         
  -9   2   4        942.24        916.12        28.68 o                         
  -8   2   4          5.06          8.30         3.31 o                         
  -7   2   4       3034.31       3031.86        43.71 o                         
  -6   2   4       3671.23       3597.20        39.64 o                         
  -5   2   4       1344.61       1381.32        19.17 o                         
  -4   2   4        312.89        220.79         7.40 o                         
  -3   2   4         84.87        109.98         3.37 o                         
  -2   2   4       4618.15       4125.77        55.78 o                         
  -1   2   4         16.18         -1.84         1.84 o                         
   0   2   4       1750.19       1720.77        16.74 o                         
   1   2   4       1458.40       1618.30        26.95 o                         
   2   2   4       1590.10       1490.55        14.10 o                         
   3   2   4        629.40        641.46         7.88 o                         
   4   2   4      14254.99      14908.64       112.35 o                         
   5   2   4       1910.14       1871.79        22.36 o                         
   6   2   4          0.05          5.44         5.68 o                         
   7   2   4       2663.52       2577.27        38.19 o                         
   8   2   4        764.22        737.88        16.12 o                         
   9   2   4       1075.76       1032.02        21.02 o                         
  10   2   4        107.35        105.59         8.14 o                         
  11   2   4       1015.91       1018.68        22.74 o                         
 -11   3   4         44.10         51.80         6.83 o                         
 -10   3   4          3.79          1.36         4.89 o                         
  -9   3   4        689.25        691.32        15.85 o                         
  -8   3   4        774.02        751.91        15.58 o                         
  -7   3   4        448.68        443.60         9.26 o                         
  -6   3   4        235.81        242.14         6.86 o                         
  -5   3   4       1733.54       1748.24        20.31 o                         
  -4   3   4        723.60        669.70         8.02 o                         
  -3   3   4       2269.71       2216.44        22.07 o                         
  -2   3   4         15.85         18.81         1.32 o                         
  -1   3   4        149.45        123.90         2.63 o                         
   0   3   4        449.20        415.37         5.99 o                         
   1   3   4        121.26        125.52         3.46 o                         
   2   3   4       4902.55       5066.57        41.41 o                         
   3   3   4        968.16        915.79        11.56 o                         
   4   3   4       6792.44       6747.97        54.96 o                         
   5   3   4       6297.50       6314.75        66.29 o                         
   6   3   4       1081.92       1072.87        16.40 o                         
   7   3   4        571.20        568.30        13.06 o                         
   8   3   4        184.41        179.30        11.36 o                         
   9   3   4        144.28        149.58         8.80 o                         
  10   3   4        132.18        124.13        12.10 o                         
  11   3   4        629.92        603.68        22.74 o                         
 -11   4   4        150.24        156.06         9.82 o                         
 -10   4   4       1154.92       1140.93        23.14 o                         
  -9   4   4        276.01        254.39         9.83 o                         
  -8   4   4       1523.64       1492.54        25.59 o                         
  -7   4   4          6.97          6.76         2.95 o                         
  -6   4   4         55.42         58.72         5.84 o                         
  -5   4   4        672.34        725.98        10.86 o                         
  -4   4   4        522.66        567.48         8.45 o                         
  -3   4   4       9142.69       9123.73        77.97 o                         
  -2   4   4         20.12         13.63         2.27 o                         
  -1   4   4       3942.03       3433.11        26.82 o                         
   0   4   4       8678.23       8943.73        76.53 o                         
   1   4   4      11097.47      11400.70       112.91 o                         
   2   4   4       4460.44       4942.05        40.01 o                         
   3   4   4       7027.07       7243.09        60.49 o                         
   4   4   4       1405.08       1581.46        17.97 o                         
   5   4   4          4.06          3.85         1.86 o                         
   6   4   4       2233.67       2121.46        32.72 o                         
   7   4   4         24.80         25.27         5.34 o                         
   8   4   4       1233.37       1201.67        37.26 o                         
   9   4   4       2032.53       2003.68        41.55 o                         
  10   4   4       1065.40        998.56        26.60 o                         
  11   4   4         40.80         39.36         8.72 o                         
 -11   5   4          5.29          3.26         6.93 o                         
 -10   5   4         12.68          2.62         6.18 o                         
  -9   5   4         49.84         33.67         5.55 o                         
  -8   5   4         26.56         29.93         4.91 o                         
  -7   5   4       1955.70       1864.59        29.25 o                         
  -6   5   4       1807.79       1835.83        28.04 o                         
  -5   5   4       1808.45       1835.34        24.93 o                         
  -4   5   4       1283.28       1388.31        14.30 o                         
  -3   5   4       4507.83       4417.58        35.18 o                         
  -2   5   4         41.04         61.37         2.48 o                         
  -1   5   4       1187.50       1338.75        11.38 o                         
   0   5   4         58.54         61.71         2.17 o                         
   1   5   4         14.09          6.60         1.37 o                         
   2   5   4      13063.88      13833.21       128.14 o                         
   3   5   4        509.12        484.07         6.45 o                         
   4   5   4       4726.95       4631.73        64.54 o                         
   5   5   4       1226.95       1160.43        19.99 o                         
   6   5   4       2739.54       2597.76        39.30 o                         
   7   5   4         21.78         13.83         4.96 o                         
   8   5   4       1237.36       1256.74        28.85 o                         
   9   5   4         20.71         22.56         6.93 o                         
  10   5   4          4.84          2.56         6.68 o                         
  11   5   4         71.13         67.35         9.83 o                         
 -10   6   4        720.12        690.47        21.69 o                         
  -9   6   4        621.51        648.13        19.99 o                         
  -8   6   4        656.88        655.33        13.77 o                         
  -7   6   4       1836.92       1788.65        32.33 o                         
  -6   6   4        940.05        936.19        18.40 o                         
  -5   6   4        958.45        952.23        16.69 o                         
  -4   6   4       2748.76       2802.33        27.77 o                         
  -3   6   4        479.08        468.96         6.56 o                         
  -2   6   4      19132.47      19328.41       141.77 o                         
  -1   6   4         20.70         42.47         2.03 o                         
   0   6   4      11881.29      11756.35        84.27 o                         
   1   6   4         89.76         60.31         2.47 o                         
   2   6   4       7755.98       7632.02        68.51 o                         
   3   6   4        820.99        883.18        10.05 o                         
   4   6   4       1010.54       1011.50        19.76 o                         
   5   6   4       4482.59       4499.88        58.84 o                         
   6   6   4         89.05         75.78         4.09 o                         
   8   6   4         23.76         29.52         6.64 o                         
   9   6   4       1352.28       1345.41        31.95 o                         
  10   6   4        194.75        210.01        13.60 o                         
 -10   7   4         27.96         26.36         8.33 o                         
  -9   7   4         11.38         10.60         6.62 o                         
  -8   7   4        239.37        238.74        12.45 o                         
  -7   7   4       2006.86       2041.79        37.64 o                         
  -6   7   4       1797.08       1684.22        31.44 o                         
  -5   7   4       3722.82       3621.43        59.67 o                         
  -4   7   4       2672.04       2638.82        34.32 o                         
  -3   7   4       2952.51       3009.44        28.96 o                         
  -2   7   4        970.55        916.84         9.42 o                         
  -1   7   4         42.00         33.56         2.53 o                         
   0   7   4         68.58         75.10         3.55 o                         
   1   7   4        863.54        953.58         8.80 o                         
   2   7   4       3918.97       4001.17        34.90 o                         
   3   7   4       7654.78       7883.59        68.60 o                         
   4   7   4        307.69        282.29         6.29 o                         
   5   7   4        890.47        931.91        18.04 o                         
   6   7   4        814.60        855.13        14.68 o                         
   7   7   4         16.27         13.80         6.00 o                         
   8   7   4          7.60         12.20         6.04 o                         
   9   7   4         29.88         30.20         7.14 o                         
  10   7   4         22.47         10.40         7.18 o                         
 -10   8   4        156.92        166.42        21.01 o                         
  -9   8   4        255.52        275.44        14.89 o                         
  -8   8   4       1360.11       1414.22        33.11 o                         
  -7   8   4         24.60         25.81         4.91 o                         
  -6   8   4        113.21        112.27         7.40 o                         
  -5   8   4       1181.51       1115.68        18.74 o                         
  -4   8   4       1580.06       1490.82        22.01 o                         
  -3   8   4       6454.58       6496.73        60.53 o                         
  -2   8   4      10722.21      10475.42        83.85 o                         
  -1   8   4       7372.39       7201.22        74.67 o                         
   0   8   4        355.65        354.53         8.65 o                         
   1   8   4       5914.63       6091.46        46.13 o                         
   2   8   4          0.08          4.52         1.99 o                         
   3   8   4       2093.79       2120.05        24.97 o                         
   4   8   4       1105.92       1078.94        16.47 o                         
   5   8   4        387.30        362.82        10.75 o                         
   6   8   4       1639.44       1596.21        23.73 o                         
   7   8   4         10.32         12.28         7.37 o                         
   8   8   4        644.06        650.94        20.39 o                         
   9   8   4         12.21         22.35         7.38 o                         
  10   8   4        567.10        551.75        29.01 o                         
  -9   9   4        750.00        641.73        82.96 o                         
  -8   9   4         55.52         57.21        11.16 o                         
  -7   9   4       1266.96       1330.31        42.44 o                         
  -6   9   4       1171.94       1192.72        26.21 o                         
  -5   9   4          7.46          4.83         3.33 o                         
  -4   9   4         79.39         83.51         5.55 o                         
  -3   9   4        910.35        872.06        12.51 o                         
  -2   9   4        291.99        266.50         5.96 o                         
  -1   9   4        635.63        549.98         8.02 o                         
   0   9   4        240.25        267.30        16.74 o                         
   1   9   4         33.38         37.23         3.75 o                         
   2   9   4       1809.06       1821.72        19.03 o                         
   3   9   4        341.44        358.39         8.95 o                         
   4   9   4       2421.47       2467.90        32.73 o                         
   5   9   4       1189.42       1188.24        22.83 o                         
   6   9   4         93.47         94.55         6.36 o                         
   7   9   4        802.74        795.00        19.10 o                         
   8   9   4          2.67          0.69         5.98 o                         
   9   9   4          0.21          4.18         6.92 o                         
  -9  10   4        588.26        601.39        21.44 o                         
  -8  10   4        327.39        381.17        22.50 o                         
  -7  10   4        843.41        817.61        31.57 o                         
  -6  10   4         49.61         46.22         9.75 o                         
  -5  10   4        230.22        226.75        10.37 o                         
  -4  10   4       2042.98       2054.51        32.96 o                         
  -3  10   4       1475.72       1478.48        21.02 o                         
  -2  10   4        131.96        110.57         4.33 o                         
  -1  10   4       1082.42        963.26        13.99 o                         
   0  10   4       2074.84       2088.65        22.85 o                         
   1  10   4       1029.29       1033.69        20.05 o                         
   2  10   4       3561.56       3398.66       100.31 o                         
   3  10   4        309.97        295.71         9.04 o                         
   4  10   4       1727.84       1614.07        23.70 o                         
   5  10   4         50.43         52.21         5.96 o                         
   6  10   4        159.62        163.78         7.77 o                         
   7  10   4        524.19        548.87        18.79 o                         
   8  10   4         94.40        115.30        10.85 o                         
   9  10   4       1472.78       1469.39        35.79 o                         
  -8  11   4        404.06        415.08        24.22 o                         
  -7  11   4        322.50        326.36        20.72 o                         
  -6  11   4       1171.73       1163.73        24.85 o                         
  -5  11   4         24.79         40.91         6.66 o                         
  -4  11   4       1498.08       1418.32       110.37 o                         
  -3  11   4       1147.66       1136.05        20.08 o                         
  -2  11   4        185.05        188.08         6.54 o                         
  -1  11   4        430.12        384.48        16.85 o                         
   0  11   4        119.07        112.85         5.79 o                         
   1  11   4       1744.99       1673.14        23.09 o                         
   2  11   4        775.88        818.14        18.71 o                         
   3  11   4        670.20        620.53        13.52 o                         
   4  11   4       3858.19       3884.96        49.68 o                         
   5  11   4        794.33        787.35        25.91 o                         
   6  11   4        136.78        135.88         7.57 o                         
   7  11   4        382.70        393.06        12.09 o                         
   8  11   4        321.82        336.21        16.33 o                         
  -8  12   4        947.63        965.66        38.47 o                         
  -7  12   4          5.19         -3.53         9.81 o                         
  -6  12   4        200.75        204.58         9.90 o                         
  -5  12   4        662.61        655.46        25.76 o                         
  -4  12   4         86.18         80.71        11.91 o                         
  -3  12   4       2452.88       2412.41       105.70 o                         
  -2  12   4       1050.12       1038.34        21.15 o                         
  -1  12   4       2839.76       2713.05        38.40 o                         
   0  12   4       1090.53       1054.66        17.16 o                         
   1  12   4       3044.99       3090.56        42.53 o                         
   2  12   4          1.60          1.01         3.30 o                         
   3  12   4        579.00        568.42        13.40 o                         
   4  12   4         81.14         70.12         5.68 o                         
   5  12   4         92.38         87.87        17.91 o                         
   6  12   4       1452.77       1460.29        35.93 o                         
   7  12   4         23.72         22.99         4.78 o                         
   8  12   4        722.17        722.88        23.29 o                         
  -7  13   4        269.64        272.34        20.87 o                         
  -6  13   4         41.32         45.74         6.67 o                         
  -5  13   4        877.82        858.94        32.34 o                         
  -4  13   4        566.65        289.03        18.19 o                         
  -3  13   4       2191.61       2205.86        41.86 o                         
  -2  13   4         17.39         26.43         7.82 o                         
  -1  13   4          8.78         15.17         4.31 o                         
   0  13   4        571.35        607.23        16.38 o                         
   1  13   4         44.12         50.29         5.67 o                         
   2  13   4         72.94         56.22         5.80 o                         
   3  13   4         73.28         73.12         9.09 o                         
   4  13   4        505.77        470.78        15.96 o                         
   5  13   4         80.82         27.60         7.45 o                         
   6  13   4        557.10        566.21        25.67 o                         
   7  13   4         40.17         39.66         7.62 o                         
  -6  14   4        218.76        207.37        13.72 o                         
  -5  14   4        308.41        296.23        19.43 o                         
  -4  14   4        770.87        586.51        27.78 o                         
  -3  14   4         55.62         53.67        12.44 o                         
  -2  14   4       3832.73       3812.44        58.88 o                         
  -1  14   4         64.70         66.07         8.25 o                         
   0  14   4        771.38        780.70        16.97 o                         
   1  14   4        162.86        186.23         9.47 o                         
   2  14   4        206.38        186.85         9.49 o                         
   3  14   4        469.05        469.57        14.55 o                         
   4  14   4        235.66        267.26        20.59 o                         
   6  14   4          4.15         -8.44         8.44 o                         
  -5  15   4         85.88         69.07        12.62 o                         
  -4  15   4        265.51        171.94        17.26 o                         
  -3  15   4        254.77        244.63        20.30 o                         
  -2  15   4         52.94         49.03         6.87 o                         
  -1  15   4         19.60         21.14         6.40 o                         
   0  15   4        237.84        245.11        11.63 o                         
   1  15   4        182.91        188.30        19.89 o                         
   2  15   4        842.14        856.98        21.19 o                         
   3  15   4        197.07        220.31        11.07 o                         
   4  15   4          3.36         -6.69         9.90 o                         
   5  15   4        359.11        295.26        19.98 o                         
  -4  16   4         57.09          8.75         5.77 o                         
  -3  16   4       1143.91       1165.19        45.66 o                         
  -2  16   4         59.50         64.64         7.67 o                         
  -1  16   4        476.36        480.12        15.89 o                         
   0  16   4         43.38         50.77        10.24 o                         
   1  16   4        474.05        453.44        20.90 o                         
   2  16   4        116.70        141.99        10.32 o                         
   3  16   4        223.94        201.42        10.84 o                         
   4  16   4          2.35         14.00        11.84 o                         
  -2  17   4         29.75         22.24         6.54 o                         
  -1  17   4         44.71         58.18        10.82 o                         
   0  17   4        136.50        153.80        13.09 o                         
   1  17   4          3.59          5.35        11.37 o                         
   2  17   4         25.97         25.98         7.08 o                         
 -11   1   5          5.26          1.08         5.04 o                         
 -10   1   5        323.87        290.83        10.31 o                         
  -9   1   5        410.56        400.97        15.99 o                         
  -8   1   5        894.27        918.30        23.40 o                         
  -7   1   5       1359.68       1324.26        22.77 o                         
  -6   1   5       1326.80       1297.79        18.46 o                         
  -5   1   5       1050.14       1050.36        15.07 o                         
  -4   1   5       5516.89       6257.15        75.76 o                         
  -3   1   5       1650.28       1811.11        29.15 o                         
  -2   1   5       6952.47       7438.78        89.21 o                         
  -1   1   5       4109.87       4230.19        46.49 o                         
   0   1   5       8910.78       8806.43        82.89 o                         
   1   1   5       2628.89       2958.20        31.17 o                         
   2   1   5         66.58         59.57         2.09 o                         
   3   1   5        242.08        224.53         4.16 o                         
   4   1   5        383.06        407.51        20.73 o                         
   5   1   5         48.71         51.81         4.74 o                         
   6   1   5        182.76        178.00        17.52 o                         
   7   1   5        762.19        795.85        15.97 o                         
   8   1   5         58.08         61.94         6.33 o                         
   9   1   5         64.11         69.68         6.69 o                         
  10   1   5         87.20         82.51         6.41 o                         
  11   1   5          5.68          2.17         4.70 o                         
 -11   2   5        132.79        141.64         9.09 o                         
 -10   2   5         29.23         30.49         5.45 o                         
  -9   2   5        151.74        126.10         7.18 o                         
  -8   2   5        401.59        374.62        12.66 o                         
  -7   2   5          0.34         -1.58         3.13 o                         
  -6   2   5        854.74        829.25        12.64 o                         
  -5   2   5        422.42        403.04         8.14 o                         
  -4   2   5         81.96        116.56         4.17 o                         
  -3   2   5        652.40        624.64         9.13 o                         
  -2   2   5       2763.49       2841.98        32.29 o                         
  -1   2   5       1640.66       1710.43        26.91 o                         
   0   2   5       2482.69       2434.54        22.50 o                         
   1   2   5       5166.68       5476.08        52.12 o                         
   2   2   5        249.70        283.26         4.19 o                         
   3   2   5        385.17        390.58         5.44 o                         
   4   2   5       1020.69       1146.02        15.64 o                         
   5   2   5       2637.61       2696.15        30.64 o                         
   6   2   5        381.48        379.50        13.40 o                         
   7   2   5         41.06         38.18         4.45 o                         
   8   2   5         43.88         37.51         5.26 o                         
   9   2   5          7.76         10.00         4.75 o                         
  10   2   5          1.15          2.34         4.94 o                         
  11   2   5         15.81         18.89         5.21 o                         
 -11   3   5        142.99        131.34         8.96 o                         
 -10   3   5        676.15        680.61        16.55 o                         
  -9   3   5        316.17        300.13        10.22 o                         
  -8   3   5         30.96         26.37         4.19 o                         
  -7   3   5        206.45        232.72         6.85 o                         
  -6   3   5          6.95          6.16         2.44 o                         
  -5   3   5        243.56        250.08         5.07 o                         
  -4   3   5        585.02        542.42         6.86 o                         
  -3   3   5       9347.22       9516.62        87.54 o                         
  -2   3   5       5406.96       5423.03        46.41 o                         
  -1   3   5          8.30          6.19         1.03 o                         
   0   3   5        318.33        263.60         4.18 o                         
   1   3   5       1275.24       1257.38        13.96 o                         
   2   3   5       5974.33       6117.60        61.88 o                         
   3   3   5       6765.31       7349.07        61.08 o                         
   4   3   5        805.10        806.30        14.47 o                         
   5   3   5        435.58        470.32         6.33 o                         
   6   3   5        221.73        235.70         6.73 o                         
   7   3   5        212.84        194.04         8.09 o                         
   8   3   5       1422.24       1392.67        24.93 o                         
   9   3   5        974.32        968.55        26.20 o                         
  10   3   5          3.57          7.47         6.24 o                         
  11   3   5        192.68        180.90        14.50 o                         
 -11   4   5          5.21         -1.28         5.13 o                         
 -10   4   5          0.35         -3.37         4.68 o                         
  -9   4   5         43.61         44.61         9.30 o                         
  -8   4   5        133.10        131.33         7.24 o                         
  -7   4   5          8.66          5.47         4.28 o                         
  -6   4   5        527.09        559.84        11.53 o                         
  -5   4   5          1.13          1.51         1.97 o                         
  -4   4   5         23.81         15.97         1.78 o                         
  -3   4   5         20.70         15.65         1.53 o                         
  -2   4   5        410.84        418.99         4.94 o                         
  -1   4   5       7207.65       7352.93        60.23 o                         
   0   4   5       1413.28       1464.53        14.79 o                         
   1   4   5        810.76        918.20         9.58 o                         
   2   4   5        207.32        175.36         3.96 o                         
   3   4   5          1.34          9.79         1.38 o                         
   4   4   5        303.46        305.50         5.35 o                         
   5   4   5        172.45        181.46         4.73 o                         
   6   4   5         43.14         55.76         8.66 o                         
   7   4   5       1220.26       1163.02        25.90 o                         
   8   4   5        174.11        154.68        10.16 o                         
   9   4   5          1.81          0.23        11.08 o                         
  10   4   5          1.28          2.23         6.68 o                         
  11   4   5        180.03        191.06        15.08 o                         
 -11   5   5        382.76        381.95        27.01 o                         
 -10   5   5        287.11        289.52        14.01 o                         
  -9   5   5          6.30          1.08         4.36 o                         
  -8   5   5          4.68          0.60         4.12 o                         
  -7   5   5        432.68        467.26        14.02 o                         
  -6   5   5        578.93        532.81        11.61 o                         
  -5   5   5          1.68          2.16         2.58 o                         
  -4   5   5       5611.79       5616.99        50.74 o                         
  -3   5   5         75.30         85.36         3.42 o                         
  -2   5   5      14058.43      14063.36       102.70 o                         
  -1   5   5       3166.60       3171.93        25.42 o                         
   0   5   5          6.42         19.53         3.05 o                         
   1   5   5       2704.03       2834.54        25.45 o                         
   2   5   5        838.59        725.78         8.25 o                         
   3   5   5        193.33        183.62         3.66 o                         
   4   5   5          2.85          4.51         1.88 o                         
   5   5   5       3150.42       3196.12        39.49 o                         
   6   5   5          1.93          5.17         3.21 o                         
   7   5   5       1634.26       1583.28        31.42 o                         
   8   5   5         73.47         65.88         7.63 o                         
   9   5   5        108.83        104.62        14.66 o                         
  10   5   5          3.57          2.98         6.36 o                         
 -10   6   5        116.78        109.03        12.08 o                         
  -9   6   5          0.76         -5.45         5.45 o                         
  -8   6   5        214.52        224.18        12.25 o                         
  -7   6   5       1560.83       1506.54        42.32 o                         
  -6   6   5          4.74          2.50         4.39 o                         
  -5   6   5          7.31         12.97         2.77 o                         
  -4   6   5        103.74        106.94         3.13 o                         
  -3   6   5         70.74         75.33         2.67 o                         
  -2   6   5        467.54        440.67         5.08 o                         
  -1   6   5          1.51          1.20         1.18 o                         
   0   6   5         16.26         26.93         7.21 o                         
   1   6   5        772.67        803.06         8.86 o                         
   2   6   5       1321.47       1496.86        14.24 o                         
   3   6   5        396.45        463.43         6.99 o                         
   4   6   5        369.92        350.69         7.43 o                         
   5   6   5        149.47        165.44         6.04 o                         
   6   6   5         35.41         26.27         3.20 o                         
   7   6   5         63.73         64.90         6.25 o                         
   9   6   5         45.32         45.76         7.77 o                         
  10   6   5        173.94        168.42        13.00 o                         
 -10   7   5        356.22        371.17        27.91 o                         
  -9   7   5         55.45         51.48         8.17 o                         
  -8   7   5         99.93         98.11         6.19 o                         
  -7   7   5        600.52        594.76        14.80 o                         
  -6   7   5         22.88         19.14         3.96 o                         
  -5   7   5       2449.48       2449.17        61.98 o                         
  -4   7   5        672.92        653.82        11.43 o                         
  -3   7   5       6427.86       6548.75        62.98 o                         
  -2   7   5        219.45        267.90         4.85 o                         
  -1   7   5       5833.94       6074.72        49.65 o                         
   0   7   5       1007.43       1047.22        11.62 o                         
   1   7   5       1861.00       1878.83        18.31 o                         
   2   7   5        144.62        162.28         4.10 o                         
   3   7   5        347.98        336.34         6.14 o                         
   4   7   5        389.57        382.93         8.11 o                         
   5   7   5        330.04        302.65         8.19 o                         
   6   7   5       1164.51       1213.13        18.97 o                         
   7   7   5         56.96         65.86        10.63 o                         
   8   7   5        400.86        426.08        16.16 o                         
   9   7   5          2.52          1.11         6.16 o                         
  10   7   5        157.06        154.83        12.43 o                         
 -10   8   5          0.70          3.66         6.92 o                         
  -9   8   5        204.51        223.69        13.61 o                         
  -8   8   5          1.38          0.53         8.16 o                         
  -7   8   5         68.37         68.78         6.36 o                         
  -6   8   5         12.52          9.58         4.03 o                         
  -5   8   5         93.00         80.05         4.65 o                         
  -4   8   5        270.05        286.71         7.67 o                         
  -3   8   5        131.44        122.56         4.81 o                         
  -2   8   5        171.58        172.64         4.20 o                         
  -1   8   5       1921.52       1900.08        18.23 o                         
   0   8   5       1414.31       1395.09        12.42 o                         
   1   8   5         78.93         95.58         5.97 o                         
   2   8   5       2505.58       2743.92        29.09 o                         
   3   8   5        240.46        212.17         5.82 o                         
   4   8   5         78.88         87.61         4.65 o                         
   5   8   5        666.92        672.33        15.27 o                         
   6   8   5          3.48          6.19         3.41 o                         
   7   8   5         41.19         39.58         5.80 o                         
   8   8   5         16.20         22.32         6.74 o                         
   9   8   5        185.19        167.89        12.59 o                         
  10   8   5         56.56         47.98         8.93 o                         
  -8   9   5        122.61        132.20        14.46 o                         
  -7   9   5          8.98          8.77         5.29 o                         
  -6   9   5        832.68        796.75        19.79 o                         
  -5   9   5        436.86        426.72        10.51 o                         
  -4   9   5        365.36        335.62        13.08 o                         
  -3   9   5       4573.02       4473.18        50.04 o                         
  -2   9   5        515.04        514.60         8.01 o                         
  -1   9   5        816.07        727.68        10.28 o                         
   0   9   5       4863.75       4773.18        42.07 o                         
   1   9   5       3963.75       3936.32        54.68 o                         
   2   9   5        261.48        245.18         6.58 o                         
   3   9   5         10.09         11.18         2.87 o                         
   4   9   5         58.57         55.80         4.21 o                         
   5   9   5       1806.88       1827.83        31.31 o                         
   6   9   5        296.86        301.31         9.05 o                         
   7   9   5       1210.72       1218.61        33.43 o                         
   8   9   5        329.93        324.68        17.68 o                         
   9   9   5        300.81        281.38        14.87 o                         
  -9  10   5         90.75        106.41        11.31 o                         
  -8  10   5       1326.66       1414.77        46.28 o                         
  -7  10   5        300.25        318.04        20.22 o                         
  -6  10   5        338.22        321.01        18.97 o                         
  -5  10   5        179.73        195.61        10.46 o                         
  -4  10   5        251.52        248.94         8.90 o                         
  -3  10   5        771.36        784.50        20.19 o                         
  -2  10   5        349.57        382.51         7.12 o                         
  -1  10   5       1537.91       1523.56        19.43 o                         
   0  10   5        368.47        389.84         8.11 o                         
   1  10   5       4218.36       4045.53        43.15 o                         
   2  10   5       1283.74       1220.04        18.84 o                         
   3  10   5         68.16         72.46        12.82 o                         
   4  10   5        650.91        662.38        12.90 o                         
   5  10   5        152.36        138.76         8.37 o                         
   6  10   5         52.78         62.76         6.64 o                         
   7  10   5         21.83         23.85         3.97 o                         
   8  10   5         27.56         32.72         8.06 o                         
   9  10   5         58.17         57.93         9.65 o                         
  -8  11   5         32.33         43.47        12.15 o                         
  -7  11   5        550.20        551.66        26.65 o                         
  -6  11   5         32.89         38.45         4.64 o                         
  -5  11   5       2621.75       2595.68        49.32 o                         
  -4  11   5         66.55         71.25         9.38 o                         
  -3  11   5       3805.06       3655.36        52.26 o                         
  -2  11   5        106.07         87.08         5.55 o                         
  -1  11   5       1638.22       1628.64        38.73 o                         
   0  11   5        320.08        311.54         9.37 o                         
   1  11   5       1919.18       1858.25        28.07 o                         
   2  11   5       1258.22       1198.23        20.55 o                         
   3  11   5         42.66         46.79         6.64 o                         
   4  11   5       1890.27       1799.42        30.89 o                         
   5  11   5        221.41        240.75        13.02 o                         
   6  11   5        715.78        700.56        15.06 o                         
   7  11   5        189.41        187.29        10.55 o                         
   8  11   5       1067.11       1108.41        29.49 o                         
  -8  12   5         17.09         28.36        12.27 o                         
  -7  12   5        695.16        716.61        31.49 o                         
  -6  12   5        595.56        597.25        16.05 o                         
  -5  12   5         60.51         55.46         8.50 o                         
  -4  12   5         10.39          6.57         8.04 o                         
  -3  12   5          6.13          6.28         3.37 o                         
  -2  12   5         14.63         22.66         4.98 o                         
  -1  12   5        132.48        157.84         9.38 o                         
   0  12   5        764.52        713.80        15.10 o                         
   1  12   5       1097.47       1182.82        22.07 o                         
   2  12   5         62.17         58.01         7.10 o                         
   3  12   5        607.75        633.44        20.35 o                         
   4  12   5         82.25         97.32        12.31 o                         
   5  12   5         19.16          4.09         3.80 o                         
   6  12   5         21.44         16.97         8.84 o                         
   7  12   5         10.58          6.10         5.80 o                         
   8  12   5        212.56        209.57        14.13 o                         
  -7  13   5        257.00        239.39        19.94 o                         
  -6  13   5        781.49        766.77        19.80 o                         
  -5  13   5          1.61          2.69         5.83 o                         
  -3  13   5         59.21         38.05        10.80 o                         
  -2  13   5       2088.06       2061.28        35.98 o                         
  -1  13   5         25.42         32.77         5.67 o                         
   0  13   5       1183.29       1172.11        21.23 o                         
   1  13   5         70.09         73.33         6.36 o                         
   2  13   5          1.63          1.64         3.91 o                         
   3  13   5         15.42         13.01         4.49 o                         
   4  13   5          0.17         -2.35         4.48 o                         
   6  13   5         51.03         33.06        10.12 o                         
   7  13   5       1021.66       1069.63        33.08 o                         
  -6  14   5        130.10        133.87        11.19 o                         
  -5  14   5         12.04          8.35         8.78 o                         
  -4  14   5         18.16          4.56         4.21 o                         
  -3  14   5        217.15        210.06        18.85 o                         
  -2  14   5          5.00         18.45         5.69 o                         
  -1  14   5         29.94         26.89         6.04 o                         
   0  14   5        234.49        231.15         9.52 o                         
   1  14   5        432.34        428.88        14.49 o                         
   2  14   5         95.96        103.59         8.20 o                         
   3  14   5        295.65        311.93        12.08 o                         
   4  14   5         26.27         30.03        11.51 o                         
   5  14   5        328.70        177.74        15.86 o                         
   6  14   5         14.04         20.66         9.81 o                         
  -5  15   5        938.56        957.56        36.05 o                         
  -4  15   5          0.40          7.94         5.62 o                         
  -3  15   5       2065.36       1929.88        62.72 o                         
  -2  15   5          0.26          1.03         5.19 o                         
  -1  15   5       1280.21       1276.14        26.86 o                         
   0  15   5         97.14         96.08        10.48 o                         
   1  15   5         96.52         91.15        10.44 o                         
   2  15   5        350.44        331.06        13.31 o                         
   3  15   5          0.20         -5.23         5.23 o                         
   4  15   5        541.44        534.86        29.69 o                         
   5  15   5          9.82          0.47         4.26 o                         
  -4  16   5          2.47         -3.50         7.07 o                         
  -3  16   5         30.16         39.55        12.79 o                         
  -2  16   5          9.62         14.58         5.84 o                         
  -1  16   5         11.39         11.33        10.88 o                         
   0  16   5        993.25       1059.22        43.07 o                         
   1  16   5        479.37        495.37        19.48 o                         
   2  16   5        360.71        338.39        13.78 o                         
   3  16   5         11.08         16.05         6.10 o                         
   4  16   5        819.50        797.96        36.71 o                         
  -2  17   5        252.26        245.84        10.94 o                         
  -1  17   5         16.03          9.13         6.47 o                         
   0  17   5        478.77        479.81        19.51 o                         
   1  17   5         70.44         72.44        28.47 o                         
   2  17   5         29.84         32.64         7.52 o                         
 -11   0   6         29.65          6.89         9.90 o                         
 -10   0   6         13.45         14.79         9.87 o                         
  -9   0   6        743.35        732.64        30.67 o                         
  -8   0   6         42.75         47.04         9.35 o                         
  -7   0   6        498.51        486.92        14.58 o                         
  -6   0   6       4478.12       4766.90        83.98 o                         
  -5   0   6       3063.17       3386.18        56.24 o                         
  -4   0   6      32901.32      35220.47       590.32 o                         
  -3   0   6       3640.12       3639.67        82.42 o                         
  -2   0   6        243.15        212.26         9.40 o                         
  -1   0   6        914.66        924.84        12.84 o                         
   0   0   6        304.62        405.34         7.37 o                         
   1   0   6      33600.23      33564.62       520.71 o                         
   2   0   6         36.30         59.98         2.61 o                         
   3   0   6       4068.28       4189.62        52.54 o                         
   4   0   6      14727.20      15284.69       176.30 o                         
   5   0   6        312.78        294.49         7.93 o                         
   6   0   6         21.66         15.94         5.92 o                         
   7   0   6        219.13        228.49        15.19 o                         
   8   0   6       1896.84       1943.16        55.96 o                         
   9   0   6        433.29        433.97        15.19 o                         
  10   0   6         83.70         61.81         8.51 o                         
  11   0   6       1164.11       1130.34        29.52 o                         
 -11   1   6        519.01        494.03        14.16 o                         
 -10   1   6        995.47       1021.13        27.72 o                         
  -9   1   6        102.87        107.07         9.90 o                         
  -8   1   6        202.68        199.88        10.89 o                         
  -7   1   6        382.63        370.34        11.44 o                         
  -6   1   6       1832.40       1832.03        21.58 o                         
  -5   1   6        721.72        681.46        12.86 o                         
  -4   1   6        433.66        408.11        13.92 o                         
  -3   1   6      13187.07      13925.65       183.94 o                         
  -2   1   6       3527.50       3315.11        37.39 o                         
  -1   1   6       3462.34       3250.93        33.96 o                         
   0   1   6       5793.88       6132.00        58.08 o                         
   1   1   6      46227.68      44163.55       573.95 o                         
   2   1   6         69.68        115.52         2.31 o                         
   3   1   6       3422.42       3627.80        30.76 o                         
   4   1   6       1822.80       1897.26        15.11 o                         
   5   1   6       1776.64       1786.36        24.34 o                         
   6   1   6       2318.21       2313.45        34.04 o                         
   7   1   6        169.13        176.98         7.62 o                         
   8   1   6       5220.71       5187.30        71.60 o                         
   9   1   6        882.86        854.56        18.79 o                         
  10   1   6        159.61        167.84         9.17 o                         
  11   1   6        356.01        325.45        10.94 o                         
 -11   2   6         61.87         67.41         7.11 o                         
 -10   2   6        523.42        496.83        13.44 o                         
  -9   2   6        311.85        306.83         9.78 o                         
  -8   2   6       1620.12       1629.35        34.50 o                         
  -7   2   6        733.62        715.34        16.77 o                         
  -6   2   6       2831.53       2741.50        37.52 o                         
  -5   2   6        349.10        336.65         7.45 o                         
  -4   2   6       5053.76       4716.29        51.08 o                         
  -3   2   6        301.81        351.12         6.10 o                         
  -2   2   6        953.88       1114.50        16.65 o                         
  -1   2   6       1490.89       1454.41        13.44 o                         
   0   2   6        500.50        490.31         7.02 o                         
   1   2   6      64570.59      62005.64       537.29 o                         
   2   2   6        182.00        238.34         3.94 o                         
   3   2   6       4994.49       4585.53        44.49 o                         
   4   2   6       4210.42       4150.24        35.33 o                         
   5   2   6       7336.75       7333.45        63.61 o                         
   6   2   6        141.18        152.79         5.51 o                         
   7   2   6        890.65        893.10        17.36 o                         
   8   2   6         10.86          6.78         4.07 o                         
   9   2   6        142.56        144.52         8.72 o                         
  10   2   6        443.65        460.70        14.26 o                         
  11   2   6        183.80        182.50        11.76 o                         
 -11   3   6        419.47        411.63        13.47 o                         
 -10   3   6        688.91        679.39        18.43 o                         
  -9   3   6        732.23        748.40        16.39 o                         
  -8   3   6        541.38        523.36        14.03 o                         
  -7   3   6         52.16         58.97         3.94 o                         
  -6   3   6        977.62        890.25        14.02 o                         
  -5   3   6         73.61         87.07         6.24 o                         
  -4   3   6        620.96        688.48         9.02 o                         
  -3   3   6      13074.31      13325.30       142.97 o                         
  -2   3   6       9918.20      10163.89        95.51 o                         
  -1   3   6        333.86        246.15         3.36 o                         
   0   3   6       3197.33       3282.46        29.62 o                         
   1   3   6       3719.84       3468.69        28.33 o                         
   2   3   6         43.59         99.27         2.65 o                         
   3   3   6        102.89         98.16         2.68 o                         
   4   3   6        627.02        658.64         8.03 o                         
   5   3   6        304.22        332.22         6.07 o                         
   6   3   6       1210.53       1163.87        17.54 o                         
   7   3   6        886.81        825.89        16.71 o                         
   8   3   6        403.01        389.56        14.35 o                         
   9   3   6        988.44        941.79        24.64 o                         
  10   3   6        102.09        113.55        10.54 o                         
  11   3   6         19.12         20.57         7.92 o                         
 -11   4   6         14.21          9.98         6.85 o                         
 -10   4   6          5.82          5.88         4.89 o                         
  -9   4   6       2761.42       2770.10        42.50 o                         
  -8   4   6        466.74        476.60        12.03 o                         
  -7   4   6       5940.80       5786.99        76.90 o                         
  -6   4   6         20.47         14.50         3.05 o                         
  -5   4   6       3383.25       3427.06        34.81 o                         
  -4   4   6       1171.06       1112.66        14.59 o                         
  -3   4   6       1933.60       1816.45        16.16 o                         
  -2   4   6       2799.28       2947.33        24.65 o                         
  -1   4   6         78.00         58.82         2.16 o                         
   0   4   6        265.82        352.81         5.31 o                         
   1   4   6       4717.25       5477.38        46.20 o                         
   2   4   6      33957.64      35072.28       313.83 o                         
   3   4   6       1010.78       1120.79        10.97 o                         
   4   4   6       3851.23       3780.06        30.34 o                         
   5   4   6       4115.49       4054.69        55.81 o                         
   6   4   6        773.82        755.72        15.46 o                         
   7   4   6        721.05        726.83        23.95 o                         
   8   4   6         32.51         35.02         6.42 o                         
   9   4   6       1546.14       1509.67        34.02 o                         
  10   4   6       1194.71       1061.18        27.95 o                         
  11   4   6        861.04        837.43        39.95 o                         
 -10   5   6        654.47        648.16        20.55 o                         
  -9   5   6         41.01         31.38         8.58 o                         
  -8   5   6       1448.73       1395.25        24.54 o                         
  -7   5   6        129.49        112.10         6.29 o                         
  -6   5   6        153.39        165.47         6.58 o                         
  -5   5   6       1117.13       1107.94        16.73 o                         
  -4   5   6       1118.81       1129.56        14.36 o                         
  -3   5   6       7089.15       6843.31        53.14 o                         
  -2   5   6       1099.60       1039.65        11.11 o                         
  -1   5   6         62.31         31.48         2.08 o                         
   0   5   6      22888.72      23003.25       422.42 o                         
   1   5   6        352.74        299.92         4.48 o                         
   2   5   6       1106.82       1168.76        11.43 o                         
   3   5   6        419.34        403.85         6.36 o                         
   4   5   6        159.31        190.07         4.17 o                         
   5   5   6       1271.02       1264.94        18.49 o                         
   6   5   6          6.83          3.97         2.12 o                         
   7   5   6        200.92        210.45         8.82 o                         
   8   5   6         54.64         58.71        10.09 o                         
   9   5   6       1188.06       1195.99        29.41 o                         
  10   5   6        582.19        565.28        19.81 o                         
 -10   6   6        101.15         92.14         9.89 o                         
  -9   6   6         13.27         21.08         6.66 o                         
  -8   6   6        311.98        299.15        12.94 o                         
  -7   6   6         80.45         66.07         8.74 o                         
  -6   6   6       5971.52       5855.80       105.97 o                         
  -5   6   6         18.22         13.09         3.82 o                         
  -4   6   6       9625.60       9618.92        81.31 o                         
  -3   6   6       1071.50       1085.63        11.23 o                         
  -2   6   6       2245.45       2169.73        16.51 o                         
  -1   6   6         28.19         33.20         2.88 o                         
   0   6   6       4484.62       4625.19        33.72 o                         
   1   6   6       7772.58       7542.93        59.48 o                         
   2   6   6         96.21         96.35         3.26 o                         
   3   6   6       7112.25       7234.94        92.34 o                         
   4   6   6        865.02        836.62        10.78 o                         
   5   6   6       4045.48       4113.09        49.99 o                         
   6   6   6          1.04          3.84         2.69 o                         
   7   6   6       2099.14       2089.31        34.43 o                         
   8   6   6        425.79        404.01        42.78 o                         
  10   6   6         95.63        124.52        17.54 o                         
 -10   7   6        317.73        311.31        15.21 o                         
  -9   7   6        662.90        659.76        20.73 o                         
  -8   7   6        229.50        236.12         9.50 o                         
  -7   7   6         43.65         43.47         4.93 o                         
  -6   7   6         94.88         91.45         5.88 o                         
  -5   7   6        180.23        167.17        11.50 o                         
  -4   7   6        151.28        159.66         5.35 o                         
  -3   7   6       1563.24       1623.43        17.08 o                         
  -2   7   6       1720.26       1734.15        16.22 o                         
  -1   7   6       8604.81       8793.49        70.32 o                         
   0   7   6       2230.10       2172.28        18.17 o                         
   1   7   6       3774.00       3977.22        34.80 o                         
   2   7   6       1762.34       1774.99        17.59 o                         
   3   7   6       1072.20       1003.27        12.84 o                         
   4   7   6         18.20         21.06         2.98 o                         
   5   7   6       1134.27       1098.30        17.63 o                         
   6   7   6        749.97        746.35        21.69 o                         
   7   7   6         97.60         94.64         7.23 o                         
   8   7   6       2324.52       2284.69        45.97 o                         
   9   7   6        817.12        799.53        23.61 o                         
  10   7   6        814.99        852.61        25.44 o                         
 -10   8   6         95.10         88.21        10.48 o                         
  -9   8   6        915.44        944.27        26.18 o                         
  -8   8   6         28.83         30.25         5.59 o                         
  -7   8   6       1920.34       1962.23        37.40 o                         
  -5   8   6       3249.06       3261.69        45.62 o                         
  -4   8   6       1171.23       1255.44        19.14 o                         
  -3   8   6        696.69        754.51        13.15 o                         
  -2   8   6        360.97        369.57         6.25 o                         
  -1   8   6       3378.70       3320.85        29.01 o                         
   0   8   6        150.79        155.80         3.61 o                         
   1   8   6       1247.40       1282.43        13.14 o                         
   2   8   6       3212.29       3249.88        33.61 o                         
   3   8   6         57.30         66.02         3.82 o                         
   4   8   6       2474.21       2498.24        33.00 o                         
   5   8   6         26.59         38.35         5.59 o                         
   6   8   6        275.40        291.32         8.68 o                         
   7   8   6          0.42         -2.65         4.34 o                         
   8   8   6        303.84        295.23        17.54 o                         
   9   8   6        785.31        748.73        23.22 o                         
  10   8   6          0.92         -2.62         7.11 o                         
  -9   9   6         64.46         70.40        10.52 o                         
  -8   9   6        390.62        208.46        14.32 o                         
  -7   9   6        127.80        127.33        16.33 o                         
  -6   9   6         36.50         34.24         5.72 o                         
  -5   9   6        641.70        621.44        13.32 o                         
  -4   9   6        207.70        214.22        17.98 o                         
  -3   9   6       2094.12       2147.88        26.69 o                         
  -2   9   6       1656.64       1661.32        18.09 o                         
  -1   9   6       1970.85       1950.25        32.94 o                         
   0   9   6       1548.85       1695.79        18.83 o                         
   1   9   6       6751.32       6593.55        67.81 o                         
   2   9   6       1102.57       1025.36        16.71 o                         
   3   9   6        411.44        399.82        10.20 o                         
   4   9   6        625.01        616.17        12.09 o                         
   5   9   6        280.77        273.72        10.32 o                         
   6   9   6       1052.04       1031.18        18.08 o                         
   7   9   6         41.44         44.02         4.19 o                         
   8   9   6       1635.26       1640.19        46.91 o                         
   9   9   6        823.33        823.89        24.72 o                         
  -9  10   6        152.37        183.55        13.95 o                         
  -8  10   6       2398.09       2459.74        69.93 o                         
  -7  10   6         17.53         -1.65         8.82 o                         
  -6  10   6        968.10        915.17        22.68 o                         
  -5  10   6        411.38        359.35        10.23 o                         
  -4  10   6       1157.24       1127.05        21.36 o                         
  -3  10   6         10.65         17.36         5.01 o                         
  -2  10   6        404.20        430.43         7.60 o                         
  -1  10   6       3760.46       3684.14        39.18 o                         
   0  10   6        135.74        186.93         6.38 o                         
   1  10   6       5179.07       5074.12        52.64 o                         
   2  10   6        318.99        349.17        13.54 o                         
   3  10   6       3996.55       3994.43        59.59 o                         
   4  10   6        192.13        188.40         7.10 o                         
   5  10   6       1795.76       1732.88        38.26 o                         
   6  10   6         57.26         63.75         5.64 o                         
   7  10   6        753.92        720.87        14.36 o                         
   8  10   6          9.28         22.37        12.31 o                         
   9  10   6        129.38        129.11        20.76 o                         
  -8  11   6        142.36        144.15        16.28 o                         
  -7  11   6        223.82        214.83        17.67 o                         
  -6  11   6        317.39        307.53        19.68 o                         
  -5  11   6         93.99         94.26         6.71 o                         
  -4  11   6        125.61        137.62        10.49 o                         
  -3  11   6       2747.32       2715.89        42.37 o                         
  -2  11   6        587.99        595.04        11.11 o                         
  -1  11   6         22.88         29.84         4.20 o                         
   0  11   6       2831.88       2765.88        37.99 o                         
   1  11   6       2247.30       2264.32        32.64 o                         
   2  11   6         22.11         30.36         6.33 o                         
   3  11   6         76.64         65.05         7.34 o                         
   4  11   6        459.17        439.79        12.50 o                         
   5  11   6         58.56         72.49         9.08 o                         
   6  11   6        147.37        156.36         8.05 o                         
   7  11   6         35.25         47.61         5.68 o                         
   8  11   6        261.18        321.35        21.48 o                         
  -8  12   6         10.20          5.51        10.58 o                         
  -7  12   6       2191.93       2195.31        65.44 o                         
  -6  12   6          7.74          3.64         6.58 o                         
  -5  12   6       1210.92       1195.15        27.93 o                         
  -4  12   6        462.59        462.00        15.96 o                         
  -3  12   6       1411.51       1306.28        44.39 o                         
  -2  12   6         11.04         16.16         3.96 o                         
  -1  12   6       1484.25       1423.66        23.22 o                         
   0  12   6        117.92        117.19         7.23 o                         
   1  12   6          0.04          3.16         3.86 o                         
   2  12   6       1868.89       1829.10        28.60 o                         
   3  12   6         29.76         21.55         4.63 o                         
   4  12   6       2946.67       2841.14        45.45 o                         
   5  12   6        498.15        510.99        33.25 o                         
   6  12   6        794.32        800.88        31.40 o                         
   7  12   6        114.78        121.19         9.31 o                         
   8  12   6        205.07        180.11        18.82 o                         
  -7  13   6        337.21        356.20        23.94 o                         
  -6  13   6          0.83          6.67         4.65 o                         
  -5  13   6         62.16         63.57         8.04 o                         
  -4  13   6         44.39         32.19         9.73 o                         
  -3  13   6        484.15        527.13        26.27 o                         
  -2  13   6        805.26        782.54        28.81 o                         
  -1  13   6        395.48        417.82        12.56 o                         
   0  13   6        153.78        157.93         8.37 o                         
   1  13   6        198.68        201.30         9.14 o                         
   2  13   6        435.26        419.86        14.16 o                         
   3  13   6         14.71          9.72         4.51 o                         
   4  13   6        299.82        296.05        12.13 o                         
   5  13   6        147.69        152.45        16.70 o                         
   6  13   6         32.16         24.06         9.97 o                         
   7  13   6         23.48         19.45         7.90 o                         
  -6  14   6       1505.65       1541.60        41.52 o                         
  -5  14   6         35.32         45.28        10.33 o                         
  -4  14   6       1902.76       1837.20        57.79 o                         
  -3  14   6          9.32          7.05         9.67 o                         
  -2  14   6        185.68        200.03        10.58 o                         
  -1  14   6        352.09        373.67        11.37 o                         
   0  14   6         31.49         25.91         5.32 o                         
   1  14   6       1091.72       1053.34        24.87 o                         
   2  14   6        443.28        471.24        20.49 o                         
   3  14   6       1912.77       1844.17        33.86 o                         
   4  14   6         83.14         75.34         7.18 o                         
   5  14   6       2362.87       2284.60        69.47 o                         
   6  14   6        214.83        187.87        17.85 o                         
  -5  15   6         45.03         62.67        11.82 o                         
  -4  15   6        601.41        638.70        29.84 o                         
  -3  15   6        454.63        505.03        27.99 o                         
  -2  15   6         53.90         54.89         6.83 o                         
  -1  15   6         79.32         81.29         9.78 o                         
   0  15   6        631.35        631.55        17.87 o                         
   1  15   6        134.32        118.98        16.30 o                         
   2  15   6         41.45         51.26         7.48 o                         
   3  15   6        407.54        410.30        14.28 o                         
   4  15   6        228.05        225.69        20.63 o                         
   5  15   6        144.00        136.90        16.86 o                         
  -4  16   6        102.12         94.33        14.52 o                         
  -3  16   6        284.99        276.32        21.83 o                         
  -2  16   6        510.74        544.79        29.02 o                         
  -1  16   6         15.81         21.94         6.64 o                         
   0  16   6         35.86         18.47         7.06 o                         
   1  16   6         20.46         24.33         8.33 o                         
   2  16   6        440.48        469.81        16.09 o                         
   3  16   6          1.84         -2.58         5.61 o                         
   4  16   6        649.93        635.45        32.60 o                         
  -2  17   6         59.21         65.86        10.96 o                         
  -1  17   6        671.24        705.06        19.54 o                         
   0  17   6        135.10        140.89        12.70 o                         
   1  17   6         68.71         11.48        20.82 o                         
   2  17   6        113.62        123.38        10.13 o                         
 -11   1   7         43.29         34.43         8.48 o                         
 -10   1   7        217.66        231.72        15.69 o                         
  -9   1   7        136.45        148.02        11.16 o                         
  -8   1   7          5.67          9.27         5.02 o                         
  -7   1   7          2.05          3.35         2.79 o                         
  -6   1   7         92.99        136.55         4.87 o                         
  -5   1   7       2095.42       2115.17        26.54 o                         
  -4   1   7       1259.63       1366.96        18.77 o                         
  -3   1   7         44.66         88.34         4.04 o                         
  -2   1   7       2560.42       2537.07        29.25 o                         
  -1   1   7      15856.80      15616.39       135.57 o                         
   0   1   7       6293.31       6115.55        57.79 o                         
   1   1   7        392.93        484.39         9.82 o                         
   2   1   7       1063.74       1074.78        11.43 o                         
   3   1   7       3319.87       3268.84        32.68 o                         
   4   1   7        613.57        800.11         8.26 o                         
   5   1   7       7382.97       7648.87        71.74 o                         
   6   1   7        674.94        713.54        40.98 o                         
   7   1   7        460.67        460.61        13.13 o                         
   8   1   7          7.38         13.56         4.48 o                         
   9   1   7        234.86        236.14         9.94 o                         
  10   1   7        434.72        410.73        11.38 o                         
  11   1   7        145.41        137.56         8.28 o                         
 -11   2   7         49.01         35.73         6.13 o                         
 -10   2   7         37.78         40.89         5.69 o                         
  -9   2   7        326.25        326.04        17.77 o                         
  -8   2   7         50.63         53.02         6.91 o                         
  -7   2   7          0.42         -0.77         3.23 o                         
  -6   2   7        198.41        170.20         6.37 o                         
  -5   2   7        207.22        231.39         9.20 o                         
  -4   2   7        351.87        352.63         6.56 o                         
  -3   2   7       4217.94       4296.24        48.44 o                         
  -2   2   7       1753.02       1784.65        19.72 o                         
  -1   2   7       1770.81       1778.71        16.19 o                         
   0   2   7       2285.87       2349.83        21.60 o                         
   1   2   7      13102.45      13806.25       119.97 o                         
   2   2   7         80.89         57.48         2.38 o                         
   3   2   7        457.24        497.53         5.44 o                         
   4   2   7       1271.84       1198.67        11.14 o                         
   5   2   7          0.29          0.07         3.57 o                         
   6   2   7          1.13          2.78         2.34 o                         
   7   2   7        848.48        879.70        17.37 o                         
   8   2   7         73.41         73.89         6.31 o                         
   9   2   7         78.53         77.05         7.17 o                         
  10   2   7         46.93         42.68         7.32 o                         
  11   2   7          8.47          3.03         5.75 o                         
 -11   3   7        572.75        570.93        15.71 o                         
 -10   3   7         91.15         88.14         7.25 o                         
  -9   3   7         11.01         14.10         4.40 o                         
  -8   3   7          1.29          4.67         4.36 o                         
  -7   3   7         98.80        121.01        12.00 o                         
  -6   3   7         28.78         25.18         2.73 o                         
  -5   3   7        444.79        425.31         6.95 o                         
  -4   3   7       3116.90       3160.37        38.60 o                         
  -3   3   7       1092.36       1170.13        12.97 o                         
  -2   3   7        410.10        353.19         5.89 o                         
  -1   3   7          4.39          5.15         1.05 o                         
   0   3   7       1139.23       1180.90        10.66 o                         
   1   3   7       1670.18       2080.64        17.47 o                         
   2   3   7       3860.42       4058.05        32.44 o                         
   3   3   7       1883.96       1951.61        16.75 o                         
   4   3   7       2176.43       2100.00        17.91 o                         
   5   3   7         10.90         17.18         2.41 o                         
   6   3   7          3.71          7.17         2.58 o                         
   7   3   7       2529.98       2498.45        39.65 o                         
   8   3   7        342.02        334.99        13.34 o                         
   9   3   7        754.86        718.98        28.80 o                         
  10   3   7        294.49        294.18        23.05 o                         
  11   3   7         74.36         75.20        10.04 o                         
 -11   4   7          7.57          7.70         7.12 o                         
 -10   4   7         32.09         28.23         7.78 o                         
  -9   4   7         22.75         23.52         8.84 o                         
  -8   4   7         55.18         46.98         8.87 o                         
  -7   4   7         45.70         36.35         4.30 o                         
  -6   4   7        188.31        170.66         6.30 o                         
  -5   4   7        621.72        586.75        11.68 o                         
  -4   4   7        150.37        171.11         4.43 o                         
  -3   4   7        638.68        653.14         6.97 o                         
  -2   4   7        596.31        625.11         6.68 o                         
  -1   4   7        962.47        997.77         8.74 o                         
   0   4   7       1021.94       1100.80        11.35 o                         
   1   4   7        122.15        152.66         2.85 o                         
   2   4   7        239.41        304.95         4.68 o                         
   3   4   7         94.68        111.72         1.99 o                         
   4   4   7        496.40        481.86         5.91 o                         
   5   4   7        563.66        609.25        10.90 o                         
   6   4   7         17.80         22.52         4.41 o                         
   7   4   7        113.07        108.45        17.30 o                         
   8   4   7         66.83         68.60         7.85 o                         
   9   4   7          0.39          4.70         6.34 o                         
  10   4   7         51.45         40.32         9.71 o                         
  11   4   7          0.90          8.28         7.27 o                         
 -10   5   7         15.91         17.19         7.10 o                         
  -9   5   7        184.60        170.36        10.95 o                         
  -8   5   7        397.16        389.93        11.61 o                         
  -7   5   7          4.02          7.97         3.52 o                         
  -6   5   7       4289.00       4224.60        57.34 o                         
  -5   5   7        973.61        946.57        14.82 o                         
  -4   5   7        176.16        172.78         4.53 o                         
  -3   5   7       2381.60       2507.18        21.85 o                         
  -2   5   7        103.88        166.86         3.47 o                         
  -1   5   7        800.68        713.64         6.74 o                         
   0   5   7        502.94        495.64         6.59 o                         
   1   5   7        504.26        721.78         7.70 o                         
   2   5   7       3198.36       3530.16        29.50 o                         
   3   5   7        265.12        254.92         4.29 o                         
   4   5   7         17.24         12.66         1.84 o                         
   5   5   7         77.91         69.59         4.72 o                         
   6   5   7       1196.19       1238.71        18.40 o                         
   7   5   7        585.99        582.69        18.18 o                         
   8   5   7        375.28        374.90        14.41 o                         
   9   5   7        395.97        381.97        25.49 o                         
  10   5   7          3.88          9.51         6.78 o                         
 -10   6   7         74.96         76.88         9.47 o                         
  -9   6   7          1.36         -7.93         8.49 o                         
  -8   6   7        101.58        129.60        12.17 o                         
  -7   6   7          1.00          0.47         4.99 o                         
  -6   6   7        163.84        175.67         9.16 o                         
  -5   6   7        168.76        201.86         7.81 o                         
  -4   6   7       1528.48       1438.55        19.06 o                         
  -3   6   7        915.28        928.56        10.37 o                         
  -2   6   7         65.97         95.11         2.39 o                         
  -1   6   7        644.66        639.65         7.62 o                         
   0   6   7        494.95        509.03         5.75 o                         
   1   6   7       1338.24       1348.06        13.16 o                         
   2   6   7        427.82        410.48         5.55 o                         
   3   6   7       1068.13       1113.90        14.60 o                         
   4   6   7        376.30        376.59        10.29 o                         
   5   6   7        777.11        844.59        14.34 o                         
   6   6   7        226.01        218.63         7.27 o                         
   7   6   7          7.99          8.94         4.31 o                         
   8   6   7         17.96         12.34         5.87 o                         
   9   6   7          5.58          4.65         6.20 o                         
  10   6   7         93.11         99.49        17.22 o                         
 -10   7   7         34.48         40.59         8.31 o                         
  -9   7   7        531.48        536.77        18.63 o                         
  -8   7   7        192.03        190.30        14.49 o                         
  -7   7   7       2242.38       2274.28        40.60 o                         
  -6   7   7        151.32        148.30         6.75 o                         
  -5   7   7       3257.01       3116.26        40.15 o                         
  -4   7   7         40.09         59.13         3.00 o                         
  -3   7   7       1196.55       1170.03        13.78 o                         
  -2   7   7       2033.69       2094.43        18.98 o                         
  -1   7   7        120.04        115.26         3.06 o                         
   0   7   7       1749.67       1771.85        15.40 o                         
   1   7   7        161.68        184.50         6.88 o                         
   2   7   7       1956.87       2001.06        18.22 o                         
   3   7   7        456.16        479.02         8.00 o                         
   4   7   7       2529.56       2637.58        38.13 o                         
   5   7   7       1775.17       1709.02        29.39 o                         
   6   7   7        164.48        162.24         6.55 o                         
   7   7   7        603.67        596.13        15.82 o                         
   8   7   7         27.99         24.80         6.67 o                         
   9   7   7        286.89        283.95        14.63 o                         
  10   7   7        284.09        274.71        14.86 o                         
 -10   8   7        148.90        157.87        13.94 o                         
  -9   8   7          1.02         11.43         7.02 o                         
  -8   8   7          9.97         12.72         4.97 o                         
  -7   8   7         46.48         47.25         5.73 o                         
  -5   8   7          9.16          5.15         3.43 o                         
  -4   8   7         33.23         40.57         5.70 o                         
  -3   8   7          4.93          3.54         1.61 o                         
  -2   8   7       2905.04       2910.39        26.87 o                         
  -1   8   7        101.39         97.41         4.55 o                         
   0   8   7        136.91        150.35         5.38 o                         
   1   8   7        571.39        547.01         7.43 o                         
   2   8   7        617.83        586.26        10.13 o                         
   3   8   7        209.39        173.65         5.90 o                         
   4   8   7         66.81         67.74         4.78 o                         
   5   8   7        882.14        886.23        15.67 o                         
   6   8   7        366.48        364.37         9.73 o                         
   7   8   7        738.19        750.33        13.72 o                         
   8   8   7         51.25         54.51        11.36 o                         
   9   8   7        340.25        342.14        16.28 o                         
  10   8   7          0.39         -2.04         6.91 o                         
  -9   9   7         29.14         35.73         8.22 o                         
  -8   9   7       1537.12       1566.91        45.15 o                         
  -7   9   7         33.40         41.03         6.21 o                         
  -6   9   7        376.90        373.31        21.09 o                         
  -5   9   7       1574.57       1495.47        24.13 o                         
  -4   9   7       3190.14       3288.02        47.64 o                         
  -3   9   7       1016.58        993.17        14.83 o                         
  -2   9   7        169.11        167.66         4.62 o                         
  -1   9   7        670.48        641.50        10.25 o                         
   0   9   7        868.42        839.68        13.28 o                         
   1   9   7       3226.77       3180.89        30.36 o                         
   2   9   7         56.32         73.32         6.32 o                         
   3   9   7       2765.61       2767.26        34.33 o                         
   4   9   7         60.95         83.62         9.00 o                         
   5   9   7       3399.56       3386.71        50.65 o                         
   6   9   7        156.68        173.67         7.68 o                         
   7   9   7        223.10        246.00         7.96 o                         
   8   9   7       1052.69       1021.08        37.26 o                         
   9   9   7          5.35         -0.74         7.34 o                         
  -9  10   7        118.52        112.22        11.52 o                         
  -8  10   7          0.28         12.27        10.09 o                         
  -7  10   7         11.21          6.97         5.64 o                         
  -6  10   7        754.70        760.01        20.11 o                         
  -5  10   7        153.67        159.45         7.10 o                         
  -4  10   7         12.93         23.47         4.26 o                         
  -3  10   7        380.40        413.36        17.68 o                         
  -2  10   7       1379.23       1368.38        17.34 o                         
  -1  10   7          1.41          6.96         2.94 o                         
   0  10   7        722.84        728.79        11.56 o                         
   1  10   7       1387.51       1218.47        28.18 o                         
   2  10   7         16.07         20.17         3.90 o                         
   3  10   7        739.81        686.34        16.77 o                         
   4  10   7          2.23          2.87         3.24 o                         
   5  10   7        476.36        456.19        13.30 o                         
   6  10   7        313.38        324.39        10.04 o                         
   7  10   7          2.06         -1.84         3.60 o                         
   8  10   7        139.67        159.10        12.22 o                         
   9  10   7          5.41          3.37        13.12 o                         
  -8  11   7         41.66         25.37        11.53 o                         
  -7  11   7        224.90        229.80        18.03 o                         
  -6  11   7         16.59         14.76         6.53 o                         
  -5  11   7        328.49        324.46        10.35 o                         
  -4  11   7        485.69        462.72        22.40 o                         
  -3  11   7        804.51        811.85        17.61 o                         
  -2  11   7       2375.75       2311.28        26.10 o                         
  -1  11   7        188.04        196.83         6.73 o                         
   0  11   7       1025.02        976.26        17.76 o                         
   1  11   7         42.93         49.68         4.50 o                         
   2  11   7       1674.39       1696.40        26.50 o                         
   3  11   7        606.37        586.96        16.91 o                         
   4  11   7        479.12        494.95        13.53 o                         
   5  11   7       1465.49       1470.03        28.22 o                         
   6  11   7         66.14         68.24         7.19 o                         
   7  11   7        456.84        483.13        13.17 o                         
   8  11   7         99.20         93.50        16.05 o                         
  -8  12   7          6.45          9.18        11.02 o                         
  -7  12   7        205.74        217.22        18.68 o                         
  -6  12   7         29.25         28.94        10.79 o                         
  -5  12   7        463.76        502.86        16.36 o                         
  -4  12   7        503.29        517.15        19.47 o                         
  -3  12   7       1195.70       1271.09        43.80 o                         
  -2  12   7        222.95        206.05         9.74 o                         
  -1  12   7        710.45        702.71        14.67 o                         
   0  12   7         30.69         26.36         4.66 o                         
   1  12   7         43.91         35.68         4.98 o                         
   2  12   7        426.63        406.09        11.47 o                         
   3  12   7         19.92         23.46         4.67 o                         
   4  12   7        317.41        323.31        11.29 o                         
   5  12   7        153.02        146.85        15.92 o                         
   6  12   7         19.57         26.38         9.35 o                         
   7  12   7         77.18         72.76        10.04 o                         
  -7  13   7         20.27         15.66        11.11 o                         
  -6  13   7       2026.79       2159.07        65.01 o                         
  -5  13   7        181.23        186.25        11.14 o                         
  -4  13   7        177.77        168.43        15.27 o                         
  -3  13   7         59.62         33.87        10.35 o                         
  -2  13   7         67.70         70.74         6.65 o                         
  -1  13   7       1288.57       1301.88        22.52 o                         
   0  13   7          7.12         13.15         4.30 o                         
   1  13   7       1304.94       1248.96        25.74 o                         
   2  13   7        247.16        242.24         9.53 o                         
   3  13   7        567.82        574.89        24.55 o                         
   4  13   7         12.36         27.78        14.36 o                         
   5  13   7        502.59        457.31        25.21 o                         
   6  13   7        618.09        619.66        28.22 o                         
   7  13   7        732.75        779.05        28.17 o                         
  -5  14   7         11.36         13.33         8.36 o                         
  -4  14   7         49.46         46.12        10.85 o                         
  -3  14   7        543.53        548.84        28.16 o                         
  -2  14   7       1194.04       1227.44        24.67 o                         
  -1  14   7        931.52        987.83        19.38 o                         
   0  14   7         54.62         47.22         6.09 o                         
   1  14   7          2.60          6.52         5.39 o                         
   2  14   7         43.67         40.73         6.19 o                         
   3  14   7         69.57         63.90         7.46 o                         
   4  14   7        467.16        470.91        15.63 o                         
   5  14   7       1533.67       1549.84        52.93 o                         
   6  14   7        438.66        452.99        24.83 o                         
  -5  15   7        322.39        313.11        19.30 o                         
  -4  15   7        126.96        129.58        15.70 o                         
  -3  15   7        465.54        459.84        26.90 o                         
  -2  15   7        335.75        342.30        12.07 o                         
  -1  15   7         10.12         18.81         6.17 o                         
   0  15   7       1463.73       1486.17        38.00 o                         
   1  15   7        473.64        483.18        21.24 o                         
   2  15   7       2325.18       2349.52        41.76 o                         
   3  15   7        230.61        219.33        11.47 o                         
   4  15   7       2163.29       2140.18        68.59 o                         
   5  15   7         14.41          5.83        10.26 o                         
  -4  16   7        253.12        276.84        20.65 o                         
  -3  16   7        205.35        237.48        20.60 o                         
  -2  16   7        114.88        109.42         8.20 o                         
  -1  16   7        560.40        553.28        22.06 o                         
   0  16   7        389.42        379.49        17.14 o                         
   1  16   7         76.75         78.91        10.35 o                         
   2  16   7         39.63         31.52         7.34 o                         
   3  16   7        105.16        100.97         8.96 o                         
   4  16   7         50.20         52.51        10.28 o                         
  -2  17   7         88.78         91.71        21.21 o                         
  -1  17   7        755.97        767.72        20.27 o                         
   0  17   7        220.25        228.24        23.68 o                         
   1  17   7        345.86        278.48        47.17 o                         
   2  17   7         22.24         20.48         7.05 o                         
 -11   0   8        424.29        405.40        25.44 o                         
 -10   0   8       1159.63       1197.44        43.24 o                         
  -9   0   8        322.09        333.60        20.78 o                         
  -8   0   8        166.99        175.33        14.48 o                         
  -7   0   8        630.18        663.25        17.86 o                         
  -6   0   8         95.35         89.93         6.86 o                         
  -5   0   8       3569.93       3830.61        69.52 o                         
  -4   0   8      36582.00      36957.47       607.20 o                         
  -3   0   8       5811.85       6353.37       168.23 o                         
  -2   0   8      16463.16      15432.92       403.10 o                         
  -1   0   8      12414.16      13181.36       145.13 o                         
   0   0   8      11057.56      10583.23       115.34 o                         
   1   0   8         71.29         35.58         2.10 o                         
   2   0   8       4127.52       4645.02        60.16 o                         
   3   0   8       7046.74       7240.51        87.36 o                         
   4   0   8        104.22         87.69         3.32 o                         
   5   0   8       9230.24       9167.28        93.85 o                         
   6   0   8         20.16         20.58         5.65 o                         
   7   0   8       1342.72       1440.00        42.90 o                         
   8   0   8         85.79         91.52        10.22 o                         
   9   0   8       3085.80       2990.39        56.31 o                         
  10   0   8          3.85          8.14         6.32 o                         
  11   0   8       1934.10       1884.59        42.01 o                         
 -11   1   8         62.11         58.16        10.70 o                         
 -10   1   8         35.34         34.51         7.43 o                         
  -9   1   8        455.38        438.09        16.25 o                         
  -8   1   8        487.39        455.44        15.75 o                         
  -7   1   8       1991.77       1948.10        28.70 o                         
  -6   1   8       2097.33       2205.28        28.34 o                         
  -5   1   8       9537.28       9669.90       106.23 o                         
  -4   1   8        242.02        225.83         6.86 o                         
  -3   1   8       2711.10       2732.11        34.93 o                         
  -2   1   8          0.56          9.70         1.78 o                         
  -1   1   8       1880.53       1992.65        18.42 o                         
   0   1   8       2687.68       2754.06        21.82 o                         
   1   1   8        419.15        511.99         5.84 o                         
   2   1   8       2386.72       2240.93        22.02 o                         
   3   1   8        973.28        928.30         9.19 o                         
   4   1   8      11712.89      11572.31        88.52 o                         
   5   1   8        897.36       1034.97        59.24 o                         
   6   1   8        999.93        970.37        28.49 o                         
   7   1   8         15.65         20.46         3.99 o                         
   8   1   8        729.76        718.97        16.18 o                         
   9   1   8         67.66         70.98         6.99 o                         
  10   1   8         13.42         17.79         4.92 o                         
  11   1   8         37.68         39.55         9.41 o                         
 -11   2   8        206.95        214.36        10.25 o                         
 -10   2   8        853.79        837.25        17.99 o                         
  -9   2   8          7.72         13.43         8.15 o                         
  -8   2   8        511.16        478.05        16.17 o                         
  -7   2   8         95.01        101.56         5.61 o                         
  -6   2   8        126.44        163.66         7.48 o                         
  -5   2   8       1169.17       1146.02        17.07 o                         
  -4   2   8         84.57         71.84         3.36 o                         
  -3   2   8       9004.93       8800.35        89.65 o                         
  -2   2   8        729.66        883.96        11.13 o                         
  -1   2   8      12854.96      12694.75       102.81 o                         
   0   2   8       2562.11       2672.92        23.93 o                         
   1   2   8      16437.57      16599.68       131.54 o                         
   2   2   8       2415.07       2696.93        21.58 o                         
   3   2   8       2436.71       2353.31        19.39 o                         
   4   2   8        493.39        450.68         6.06 o                         
   5   2   8        235.61        231.40         5.05 o                         
   6   2   8       1279.53       1296.57        18.92 o                         
   7   2   8        194.64        203.32        10.74 o                         
   8   2   8       7343.43       7289.21        97.64 o                         
   9   2   8          8.39          6.94         4.88 o                         
  10   2   8        198.29        186.91        12.44 o                         
  11   2   8         59.20         62.16         7.63 o                         
 -11   3   8          7.37          7.94         6.42 o                         
 -10   3   8        328.52        313.44        11.02 o                         
  -9   3   8        321.32        319.93        10.18 o                         
  -8   3   8        184.28        188.31         7.46 o                         
  -7   3   8       1235.80       1181.97        17.23 o                         
  -6   3   8       2748.46       2715.65        34.63 o                         
  -5   3   8       1162.08       1212.27        15.12 o                         
  -4   3   8        708.69        729.99         9.52 o                         
  -3   3   8       1553.23       1445.75        15.52 o                         
  -2   3   8         67.88         82.29         2.12 o                         
  -1   3   8          0.42          6.08         0.72 o                         
   0   3   8       3632.82       3750.27        28.48 o                         
   1   3   8       6326.84       6640.52        48.83 o                         
   2   3   8      16327.45      16575.37       119.33 o                         
   3   3   8       6679.28       6754.55        54.50 o                         
   4   3   8       3988.21       3932.81        31.58 o                         
   5   3   8       5739.23       5712.81        68.86 o                         
   6   3   8        609.19        625.51        13.53 o                         
   7   3   8        416.65        476.62        14.84 o                         
   8   3   8        234.46        224.67        21.04 o                         
   9   3   8        730.90        732.48        21.63 o                         
  10   3   8        212.50        196.60        13.30 o                         
  11   3   8        248.64        240.95        11.53 o                         
 -11   4   8       1716.78       1699.38        37.89 o                         
 -10   4   8         18.43         12.65         6.34 o                         
  -9   4   8       1622.19       1683.91        28.87 o                         
  -8   4   8        278.50        267.68        10.76 o                         
  -7   4   8       2244.64       2103.44        31.68 o                         
  -6   4   8        369.13        404.66        10.34 o                         
  -5   4   8         19.85         21.51         1.96 o                         
  -4   4   8        608.64        623.99         9.52 o                         
  -3   4   8        150.82        170.40         2.99 o                         
  -2   4   8      26041.34      25901.21       194.81 o                         
  -1   4   8       6937.60       7540.71        54.75 o                         
   0   4   8      35048.56      35328.36       270.26 o                         
   1   4   8       3261.38       3527.06        26.31 o                         
   2   4   8       5028.47       4699.64        37.91 o                         
   3   4   8        629.52        756.24         7.43 o                         
   4   4   8         17.51         29.01         2.12 o                         
   5   4   8        806.20        805.09        13.29 o                         
   6   4   8        641.52        636.08        15.07 o                         
   7   4   8       6187.37       6091.73       161.05 o                         
   8   4   8        608.08        586.22        30.00 o                         
   9   4   8        735.77        767.92        26.19 o                         
  10   4   8          2.40          5.35         6.52 o                         
  11   4   8        149.30        164.07        19.84 o                         
 -10   5   8        369.98        389.68        15.77 o                         
  -9   5   8        762.11        766.63        21.37 o                         
  -8   5   8         85.05         91.76         7.74 o                         
  -7   5   8        495.20        517.54        25.76 o                         
  -6   5   8       2083.14       2151.17        39.81 o                         
  -5   5   8        869.79        910.99        14.49 o                         
  -4   5   8       3102.26       3147.15        34.03 o                         
  -3   5   8         17.56         10.34         1.52 o                         
  -2   5   8       1188.02       1311.94        13.48 o                         
  -1   5   8        151.54        155.06         2.91 o                         
   0   5   8        175.36        148.85         2.82 o                         
   1   5   8       4807.59       4635.91        35.35 o                         
   2   5   8       2553.02       2444.31        21.04 o                         
   3   5   8       3904.60       3895.43        31.69 o                         
   4   5   8       2828.46       2844.12        41.10 o                         
   5   5   8         81.03         91.78        10.36 o                         
   6   5   8        784.74        802.03        13.69 o                         
   7   5   8       1670.67       1560.36        27.34 o                         
   8   5   8         37.66         36.20        12.49 o                         
  10   5   8          1.45         -4.43         4.43 o                         
 -10   6   8       1790.89       1826.38        40.23 o                         
  -9   6   8         34.33         41.06         7.44 o                         
  -8   6   8       1055.18       1052.45        47.62 o                         
  -7   6   8        102.71        106.65         8.25 o                         
  -6   6   8         79.91         90.25        12.76 o                         
  -5   6   8        412.07        438.70        11.31 o                         
  -4   6   8        328.04        355.30         5.75 o                         
  -3   6   8       1380.42       1343.59        13.85 o                         
  -2   6   8        166.14        144.39         2.59 o                         
  -1   6   8       6533.14       5915.41        44.41 o                         
   0   6   8          8.82         37.36         3.71 o                         
   1   6   8        613.24        488.54         6.82 o                         
   2   6   8         10.79         17.91         1.59 o                         
   3   6   8       1311.06       1266.16        13.01 o                         
   4   6   8         58.41         63.14         3.36 o                         
   5   6   8          0.61         -2.06         2.43 o                         
   6   6   8        757.52        758.11        13.71 o                         
   7   6   8        175.06        166.71         8.33 o                         
   8   6   8        748.68        705.98        20.59 o                         
   9   6   8        562.17        572.86        19.32 o                         
  10   6   8       1716.63       1763.96        40.08 o                         
 -10   7   8         28.28         39.16         8.28 o                         
  -9   7   8       1144.36       1149.63        28.96 o                         
  -8   7   8        195.09        183.26        15.02 o                         
  -7   7   8       1333.45       1366.92        34.96 o                         
  -6   7   8       1890.87       1865.29        28.84 o                         
  -5   7   8       3322.32       3157.98        40.76 o                         
  -4   7   8        854.91        789.55        11.15 o                         
  -3   7   8        721.50        754.73         9.80 o                         
  -2   7   8          0.71          3.72         1.28 o                         
  -1   7   8        195.86        217.66         4.08 o                         
   0   7   8         80.01         86.74         5.35 o                         
   1   7   8       8605.69       8821.75        72.81 o                         
   2   7   8       1682.03       1668.65        15.79 o                         
   3   7   8         45.41         43.90         3.16 o                         
   4   7   8       1247.07       1299.52        30.72 o                         
   5   7   8        339.45        365.75         9.06 o                         
   6   7   8        765.14        816.17        14.86 o                         
   7   7   8        327.51        340.82         8.04 o                         
   8   7   8         77.37         76.82         8.90 o                         
   9   7   8          1.00          4.88         6.74 o                         
  10   7   8         68.94         75.79        10.12 o                         
 -10   8   8          9.54         11.71         7.59 o                         
  -9   8   8        736.22        755.90        23.35 o                         
  -8   8   8          1.25          1.35         4.54 o                         
  -7   8   8        555.00        542.23        14.91 o                         
  -6   8   8        452.10        445.10        12.90 o                         
  -5   8   8        912.42        835.97        18.86 o                         
  -4   8   8       7824.67       7771.33        92.98 o                         
  -3   8   8        888.49        909.68        12.53 o                         
  -2   8   8       4142.41       4136.15        36.68 o                         
  -1   8   8       1045.39       1094.06        11.81 o                         
   0   8   8       7754.42       7441.51        55.62 o                         
   1   8   8        252.91        246.37         4.85 o                         
   2   8   8         11.41         20.06         2.25 o                         
   3   8   8       3017.65       2828.89        43.97 o                         
   4   8   8        136.47        127.21         5.12 o                         
   5   8   8       2260.71       2251.56        35.73 o                         
   6   8   8         80.70         72.15         5.44 o                         
   7   8   8       1354.01       1382.06        21.44 o                         
   8   8   8        724.03        742.37        22.01 o                         
   9   8   8       2043.52       2065.50        44.45 o                         
  10   8   8         56.32         52.08         9.48 o                         
  -9   9   8        663.88        703.39        22.72 o                         
  -8   9   8        283.70        246.60        41.34 o                         
  -7   9   8        340.88        331.00        12.61 o                         
  -6   9   8         53.68         48.50         6.20 o                         
  -5   9   8       1967.63       2000.00        30.47 o                         
  -4   9   8         37.57         59.69         4.95 o                         
  -3   9   8       3770.62       3726.22        53.05 o                         
  -2   9   8         35.48         52.00         3.04 o                         
  -1   9   8       3015.05       2839.08        26.92 o                         
   0   9   8       3024.98       3017.14        30.77 o                         
   1   9   8          4.21          7.33         2.68 o                         
   2   9   8       4260.32       4395.03        55.28 o                         
   3   9   8        872.05        820.82        15.11 o                         
   4   9   8       2893.59       2865.71        37.76 o                         
   5   9   8       1362.16       1406.27        25.50 o                         
   6   9   8       1053.98       1055.55        18.53 o                         
   7   9   8        264.67        266.16        10.98 o                         
   8   9   8         51.84         59.42        20.58 o                         
   9   9   8        479.00        480.03        18.66 o                         
  -9  10   8         27.29         25.91         8.39 o                         
  -8  10   8         60.16         62.52        12.60 o                         
  -7  10   8        267.91        275.08        12.28 o                         
  -6  10   8        269.66        245.81        11.58 o                         
  -5  10   8         67.60         68.98         5.83 o                         
  -4  10   8       1672.97       1583.17        26.80 o                         
  -3  10   8       1713.41       1729.24        31.38 o                         
  -2  10   8        548.75        510.20         9.71 o                         
  -1  10   8       4273.59       4312.29        48.31 o                         
   0  10   8        244.51        272.19         6.80 o                         
   1  10   8       5657.26       5648.66        58.05 o                         
   2  10   8         56.98         38.01         4.45 o                         
   3  10   8       1947.88       1834.39        32.16 o                         
   4  10   8         17.94         11.88         3.70 o                         
   5  10   8         48.20         56.59         5.17 o                         
   6  10   8       1583.43       1623.35        25.47 o                         
   7  10   8         87.29         86.41        11.63 o                         
   8  10   8       1958.93       2012.48        43.23 o                         
   9  10   8          2.98          7.86        13.67 o                         
  -8  11   8        174.24        179.02        18.04 o                         
  -7  11   8        287.69        291.81        19.82 o                         
  -6  11   8        366.47        389.96        14.80 o                         
  -5  11   8        594.37        574.01        13.76 o                         
  -4  11   8        340.71        358.47        11.09 o                         
  -3  11   8          8.05          5.95         4.16 o                         
  -2  11   8        895.08        864.13        12.74 o                         
  -1  11   8       1512.07       1375.11        19.67 o                         
   0  11   8        576.15        581.72        12.93 o                         
   1  11   8         98.47         89.64         5.48 o                         
   2  11   8       2152.77       2234.21        32.73 o                         
   3  11   8       1639.48       1614.11        25.83 o                         
   4  11   8        856.65        845.95        18.82 o                         
   5  11   8        249.18        274.18        14.24 o                         
   6  11   8        155.98        192.99        11.34 o                         
   7  11   8         22.38         26.15         7.98 o                         
   8  11   8        173.80        166.14        12.66 o                         
  -8  12   8         15.47         21.74        11.11 o                         
  -7  12   8        907.37        932.11        36.80 o                         
  -6  12   8         32.27         35.24        11.48 o                         
  -5  12   8          2.18          3.39         4.40 o                         
  -4  12   8       1500.17       1472.05        27.03 o                         
  -3  12   8         70.79         79.18         7.31 o                         
  -2  12   8       1799.76       1815.64        24.31 o                         
  -1  12   8          3.27          1.25         3.53 o                         
   0  12   8       4812.98       4824.03        61.74 o                         
   1  12   8         39.26         47.91         6.19 o                         
   2  12   8        622.38        651.76        16.88 o                         
   3  12   8        112.16        108.74         7.08 o                         
   4  12   8         39.75         52.99         6.18 o                         
   5  12   8        232.54        213.37        17.99 o                         
   6  12   8        223.63        215.37        17.32 o                         
   7  12   8       1359.86       1406.46        42.46 o                         
  -7  13   8        607.35        691.79        32.10 o                         
  -6  13   8        816.01        888.96        35.87 o                         
  -5  13   8        448.06        471.41        16.39 o                         
  -4  13   8         14.22         21.27         9.20 o                         
  -3  13   8          2.71         10.54         8.64 o                         
  -2  13   8         90.02         94.16         7.23 o                         
  -1  13   8         57.40         51.07         5.59 o                         
   0  13   8         93.42         97.08         6.88 o                         
   1  13   8        372.11        374.16        13.14 o                         
   2  13   8          4.10          2.17         4.38 o                         
   3  13   8          8.64         12.55         5.24 o                         
   4  13   8        475.25        456.12        15.95 o                         
   5  13   8         89.47         80.06        13.45 o                         
   6  13   8        114.23         97.13        14.08 o                         
   7  13   8         21.81         14.56         7.95 o                         
  -5  14   8        389.97        387.21        20.53 o                         
  -4  14   8        498.86        521.02        25.92 o                         
  -3  14   8        887.24        863.24        35.98 o                         
  -2  14   8         87.07         88.51         8.23 o                         
  -1  14   8        498.65        460.77        12.65 o                         
   0  14   8        273.87        284.13        10.45 o                         
   1  14   8        999.37        977.57        27.75 o                         
   2  14   8         66.57         80.45        10.29 o                         
   3  14   8        570.34        546.21        21.98 o                         
   4  14   8        572.23        574.67        18.06 o                         
   5  14   8         15.28         23.93        11.31 o                         
   6  14   8        520.37        557.15        27.53 o                         
  -5  15   8        398.42        390.42        21.06 o                         
  -4  15   8        749.65        757.72        32.97 o                         
  -3  15   8        117.26        115.74        15.75 o                         
  -2  15   8        226.67        244.24        15.55 o                         
  -1  15   8        205.80        203.76        11.01 o                         
   0  15   8        318.73        273.68        40.72 o                         
   1  15   8        269.26        264.45        14.71 o                         
   2  15   8        165.07        184.70        11.31 o                         
   3  15   8        949.67        985.79        23.04 o                         
   4  15   8        937.22        958.80        22.94 o                         
   5  15   8        163.96        180.41        19.51 o                         
  -4  16   8        850.07        865.34        36.13 o                         
  -3  16   8         62.67         56.60        13.67 o                         
  -2  16   8        939.46        956.91        26.11 o                         
  -1  16   8         49.92         51.03         7.59 o                         
   0  16   8       1612.33       1694.28        33.57 o                         
   1  16   8        273.13        263.90        15.10 o                         
   2  16   8       1147.10       1175.57        26.68 o                         
   3  16   8        396.19        390.75        21.59 o                         
   4  16   8        175.33        168.08        14.48 o                         
  -1  17   8        216.03        237.56        12.18 o                         
   0  17   8        142.01        153.60        15.85 o                         
   1  17   8          7.15         -0.11         7.26 o                         
 -11   1   9          1.32          3.84         6.75 o                         
 -10   1   9        103.07         95.18        12.95 o                         
  -9   1   9         21.25         32.86         7.10 o                         
  -8   1   9        972.92        999.73        24.96 o                         
  -7   1   9        546.77        525.66        11.19 o                         
  -6   1   9      10293.83      10754.37       118.60 o                         
  -5   1   9         16.05         38.80         3.17 o                         
  -4   1   9       9901.80      10701.35       143.82 o                         
  -3   1   9       7500.20       8046.77        97.48 o                         
  -2   1   9         75.36        126.32         2.89 o                         
  -1   1   9         61.32         55.19         1.54 o                         
   0   1   9       4669.23       4642.72        35.99 o                         
   1   1   9      20979.14      21291.09       162.28 o                         
   2   1   9        477.75        349.44         4.14 o                         
   3   1   9       4743.10       4720.96        42.96 o                         
   4   1   9       2885.55       3076.20        27.81 o                         
   5   1   9        630.39        633.93         7.04 o                         
   6   1   9        566.55        608.63        13.22 o                         
   7   1   9       1457.83       1471.81        25.12 o                         
   8   1   9         22.19         25.18         4.77 o                         
   9   1   9        643.26        637.17        18.23 o                         
  10   1   9         57.55         58.02         6.14 o                         
  11   1   9         20.20         19.43         6.39 o                         
 -11   2   9         83.11         84.35         7.35 o                         
 -10   2   9         33.34         27.77         7.29 o                         
  -9   2   9        195.27        209.53        17.16 o                         
  -8   2   9        122.77        129.77        10.86 o                         
  -7   2   9        101.60         91.85         5.39 o                         
  -6   2   9        549.39        547.13         9.79 o                         
  -5   2   9         12.57         19.29         2.83 o                         
  -4   2   9        292.62        300.51         5.33 o                         
  -3   2   9       1164.66       1265.94        15.16 o                         
  -2   2   9          7.09         16.98         1.66 o                         
  -1   2   9        293.52        353.40         3.88 o                         
   0   2   9        100.47        107.51         2.43 o                         
   1   2   9        440.98        464.71         5.09 o                         
   2   2   9        351.70        367.75         4.16 o                         
   3   2   9        962.65       1060.89        10.55 o                         
   4   2   9        325.97        343.26         4.93 o                         
   5   2   9         34.66         31.71         1.66 o                         
   6   2   9        111.82        126.46        13.78 o                         
   7   2   9        204.19        213.29         8.18 o                         
   8   2   9        328.09        379.72        25.21 o                         
   9   2   9         22.04         28.19         6.78 o                         
  10   2   9        250.24        228.44        12.93 o                         
  11   2   9         23.70         20.14         6.37 o                         
 -11   3   9         47.73         51.50         7.95 o                         
 -10   3   9        115.34        120.72         8.71 o                         
  -9   3   9        115.70        114.84         7.13 o                         
  -8   3   9        524.63        534.51        15.46 o                         
  -7   3   9          8.58         11.06         4.60 o                         
  -6   3   9        802.80        801.85        12.90 o                         
  -5   3   9         96.13         98.34         4.17 o                         
  -4   3   9       2382.92       2481.99        26.72 o                         
  -3   3   9        387.97        364.59         5.48 o                         
  -2   3   9       1122.95       1049.93        10.72 o                         
  -1   3   9        182.06        210.75         3.69 o                         
   0   3   9        758.32        875.54         8.34 o                         
   1   3   9          3.59         19.48         1.92 o                         
   2   3   9       4445.74       4391.45        35.97 o                         
   3   3   9       3594.31       3569.78        27.53 o                         
   4   3   9          3.63          3.41         1.49 o                         
   5   3   9        735.54        760.49        16.29 o                         
   6   3   9        255.30        262.55         9.80 o                         
   7   3   9        136.84        162.55         9.80 o                         
   8   3   9        253.92        268.95        14.29 o                         
   9   3   9         20.18         24.63         7.17 o                         
  10   3   9        392.94        401.38        16.89 o                         
  11   3   9         96.19         84.56         8.45 o                         
 -11   4   9         23.06         22.33         7.21 o                         
 -10   4   9          3.14          0.56         5.68 o                         
  -9   4   9         36.12         36.15         6.53 o                         
  -8   4   9        242.13        241.30         7.69 o                         
  -7   4   9        629.92        597.65        12.67 o                         
  -6   4   9        169.68        165.39         5.82 o                         
  -5   4   9        682.75        685.00         9.23 o                         
  -4   4   9        339.87        332.36         6.45 o                         
  -3   4   9        111.90        114.82         2.44 o                         
  -2   4   9       1007.23       1033.83        10.08 o                         
  -1   4   9        336.00        392.02         4.40 o                         
   0   4   9        151.95        187.26         2.93 o                         
   1   4   9       3229.63       3288.55        24.44 o                         
   2   4   9       1736.93       1850.90        15.72 o                         
   3   4   9       2454.33       2629.47        21.12 o                         
   4   4   9       1489.15       1538.56        15.29 o                         
   5   4   9         10.19         10.27         2.68 o                         
   6   4   9        215.32        223.71        10.75 o                         
   7   4   9        552.00        274.39        15.05 o                         
   8   4   9          0.59         10.48         4.75 o                         
   9   4   9        299.38        290.11        14.10 o                         
  10   4   9         41.65         36.59         8.16 o                         
 -10   5   9        533.04        512.22        18.06 o                         
  -9   5   9         80.28        106.50         9.10 o                         
  -8   5   9        207.08        211.04        10.47 o                         
  -7   5   9       1301.33       1322.06        27.84 o                         
  -6   5   9          8.04         11.04         4.25 o                         
  -5   5   9       1289.88       1316.45        22.96 o                         
  -4   5   9        569.95        556.04        10.99 o                         
  -3   5   9        660.99        626.83         7.70 o                         
  -2   5   9       2111.15       2214.61        18.93 o                         
  -1   5   9         62.30         97.50         2.22 o                         
   0   5   9          3.32          3.88         1.44 o                         
   1   5   9       1618.34       1665.99        14.43 o                         
   2   5   9       3345.92       3248.36        26.06 o                         
   3   5   9        252.40        230.51         4.94 o                         
   4   5   9       4870.57       5014.52        47.07 o                         
   5   5   9        107.60        115.69         5.39 o                         
   6   5   9        371.31        377.80         8.89 o                         
   7   5   9         21.36         53.63         9.49 o                         
   8   5   9       1259.36       1206.18        28.47 o                         
   9   5   9        231.84        261.98        13.40 o                         
  10   5   9        282.80        288.21        14.71 o                         
 -10   6   9        166.99        158.04        12.02 o                         
  -9   6   9        497.54        509.74        17.60 o                         
  -8   6   9        131.00        132.02         9.33 o                         
  -7   6   9          2.35          3.08         4.88 o                         
  -6   6   9         11.42         16.71         8.42 o                         
  -5   6   9        415.18        486.61        12.15 o                         
  -4   6   9          7.03          5.43         1.50 o                         
  -3   6   9       1504.61       1520.55        18.60 o                         
  -2   6   9        131.80        126.35         2.57 o                         
  -1   6   9       1158.14       1225.46        11.33 o                         
   0   6   9        506.69        583.51         6.71 o                         
   1   6   9       1443.75       1487.19        14.89 o                         
   2   6   9         90.05        131.61         3.32 o                         
   3   6   9       1702.34       1724.19        17.15 o                         
   4   6   9          8.73          5.93         2.16 o                         
   5   6   9         70.29         69.53         4.60 o                         
   6   6   9       1366.76       1401.71        21.10 o                         
   7   6   9         99.64         91.30         6.94 o                         
   8   6   9        527.94        539.49        18.14 o                         
   9   6   9        183.14        180.28        37.00 o                         
  10   6   9        974.37        981.60        27.64 o                         
 -10   7   9         20.54         22.00         7.43 o                         
  -9   7   9        299.37        310.67        14.60 o                         
  -8   7   9        516.75        525.28        22.74 o                         
  -7   7   9        473.39        447.07        15.11 o                         
  -6   7   9       3532.57       3572.40        50.31 o                         
  -5   7   9        275.02        239.64         7.39 o                         
  -4   7   9        708.41        724.46        14.34 o                         
  -3   7   9        549.54        582.16         8.27 o                         
  -2   7   9       1055.09       1075.20         9.82 o                         
  -1   7   9        684.89        662.67         7.71 o                         
   0   7   9       5408.59       5540.56        41.87 o                         
   1   7   9       1492.42       1368.46        14.44 o                         
   2   7   9       1203.96       1263.08        12.79 o                         
   3   7   9        144.17        140.69         4.56 o                         
   4   7   9       1179.68       1208.65        16.41 o                         
   5   7   9       1244.01       1195.88        26.27 o                         
   6   7   9          1.74          5.13         3.45 o                         
   7   7   9        205.08        206.91         7.39 o                         
   8   7   9         21.23         20.25         6.82 o                         
   9   7   9        446.68        463.33        18.03 o                         
  10   7   9          1.99          4.40         7.23 o                         
 -10   8   9          2.25          3.14         7.89 o                         
  -9   8   9         13.09         10.38         4.80 o                         
  -8   8   9          8.58         13.77         6.20 o                         
  -7   8   9         61.95         84.54         6.72 o                         
  -6   8   9          1.66          2.60         4.07 o                         
  -5   8   9         37.05         28.57         4.94 o                         
  -4   8   9        929.76        900.97        16.18 o                         
  -3   8   9        511.78        516.69         9.20 o                         
  -2   8   9       1302.73       1283.53        14.96 o                         
  -1   8   9          1.55          3.81         1.74 o                         
   0   8   9        932.17        940.12        11.13 o                         
   1   8   9         78.28        113.42        10.20 o                         
   2   8   9        149.53        191.80         5.70 o                         
   3   8   9       2269.15       2297.60        25.92 o                         
   4   8   9        164.01        177.09         8.88 o                         
   5   8   9        151.95        149.31         5.10 o                         
   6   8   9         11.38         13.86         3.78 o                         
   7   8   9          2.07         10.97         3.64 o                         
   8   8   9          5.15          2.46         6.23 o                         
   9   8   9        166.19        185.32        33.71 o                         
  -9   9   9        506.62        528.61        19.81 o                         
  -8   9   9        605.86        620.32        17.62 o                         
  -7   9   9         59.98         52.81         6.25 o                         
  -6   9   9       1290.34       1317.28        28.02 o                         
  -5   9   9        349.28        319.78         8.33 o                         
  -4   9   9        655.88        687.29        14.27 o                         
  -3   9   9       1649.96       1660.23        27.05 o                         
  -2   9   9        575.07        585.30        10.88 o                         
  -1   9   9       1498.63       1495.19        16.87 o                         
   0   9   9        286.36        314.92         6.57 o                         
   1   9   9        834.80        742.30        10.68 o                         
   2   9   9       1797.62       1909.33        26.60 o                         
   3   9   9       1055.21        952.85        19.33 o                         
   4   9   9       2341.63       2246.73        31.35 o                         
   5   9   9         17.36         10.73         2.41 o                         
   6   9   9        221.15        227.28         8.53 o                         
   7   9   9          3.67          6.03         3.89 o                         
   8   9   9        531.86        538.43        19.04 o                         
   9   9   9        870.78        876.02        25.83 o                         
  -9  10   9        167.76        157.66        17.00 o                         
  -8  10   9        738.22        788.75        21.50 o                         
  -7  10   9        111.89        123.97         9.35 o                         
  -6  10   9         61.07         48.82         6.90 o                         
  -5  10   9        149.75        132.61         6.55 o                         
  -4  10   9        224.73        214.93         9.37 o                         
  -3  10   9       1341.50       1307.15        20.30 o                         
  -2  10   9        628.69        634.74        10.84 o                         
  -1  10   9       3323.20       3144.82        33.49 o                         
   0  10   9        344.46        370.73         9.18 o                         
   1  10   9        630.86        600.84        10.52 o                         
   2  10   9        782.81        841.05        37.48 o                         
   3  10   9         70.55         72.72         6.89 o                         
   4  10   9        163.22        170.61        17.15 o                         
   5  10   9         95.52        101.80         7.57 o                         
   6  10   9        267.29        265.86         9.16 o                         
   7  10   9          1.57          1.26         4.24 o                         
   8  10   9        120.30        130.28        11.38 o                         
   9  10   9        293.49        323.46        19.67 o                         
  -8  11   9        774.78        829.22        34.49 o                         
  -7  11   9        574.03        601.45        18.88 o                         
  -6  11   9       2427.03       2421.83        47.65 o                         
  -5  11   9        388.43        404.38        11.28 o                         
  -4  11   9       1223.98       1272.73        28.20 o                         
  -3  11   9       1050.65       1040.29        30.37 o                         
  -2  11   9       1045.86       1029.00        15.44 o                         
  -1  11   9         38.07         39.84         3.92 o                         
   0  11   9         19.33         39.31         4.11 o                         
   1  11   9       1096.24       1094.62        17.52 o                         
   2  11   9        334.61        323.15        12.89 o                         
   3  11   9        968.04        964.81        18.38 o                         
   4  11   9          8.19         10.36         4.38 o                         
   5  11   9       2091.88       2263.12        49.06 o                         
   6  11   9        322.00        303.60        18.87 o                         
   7  11   9        278.65        307.66        13.21 o                         
   8  11   9          0.98          2.91        10.20 o                         
  -8  12   9          4.00          2.01        10.35 o                         
  -7  12   9         27.52         28.91        12.01 o                         
  -6  12   9         51.40         40.88        11.60 o                         
  -5  12   9        443.32        447.07        12.57 o                         
  -4  12   9         13.72         12.42         4.29 o                         
  -3  12   9        142.27        136.58         8.29 o                         
  -2  12   9        517.74        494.57        11.44 o                         
  -1  12   9         27.02         37.25         4.23 o                         
   0  12   9        174.22        154.90         7.80 o                         
   1  12   9        181.80        201.47         9.47 o                         
   2  12   9        481.90        499.01        18.13 o                         
   3  12   9         26.59         33.57        10.25 o                         
   4  12   9        721.53        702.87        27.87 o                         
   5  12   9          2.62         25.62        10.20 o                         
   6  12   9        227.70        203.03        16.87 o                         
   7  12   9         32.90         43.73         9.46 o                         
  -7  13   9        722.72        817.01        35.18 o                         
  -6  13   9        332.82        367.15        23.41 o                         
  -5  13   9        344.17        318.25        13.33 o                         
  -4  13   9         89.48         93.63        12.84 o                         
  -3  13   9        991.28       1004.47        38.09 o                         
  -2  13   9        185.41        203.15        10.42 o                         
  -1  13   9        849.91        834.74        16.94 o                         
   0  13   9        339.04        337.48        10.88 o                         
   1  13   9        951.12        985.93        22.21 o                         
   2  13   9        588.93        542.73        13.95 o                         
   3  13   9          0.66          4.58         4.38 o                         
   4  13   9       1167.27       1159.89        47.34 o                         
   5  13   9         35.36         25.96        10.58 o                         
   6  13   9        510.38        515.96        26.51 o                         
   7  13   9          1.75          3.40         7.87 o                         
  -5  14   9          2.39         -2.89         7.13 o                         
  -4  14   9         53.07         63.35        12.15 o                         
  -3  14   9        254.51        257.74        19.45 o                         
  -2  14   9        272.20        280.78        12.12 o                         
  -1  14   9        220.02        204.16         8.98 o                         
   0  14   9         30.65         19.76         5.65 o                         
   1  14   9       1896.95       1858.43        34.90 o                         
   2  14   9          4.22         10.75         5.63 o                         
   3  14   9         12.87         20.56         6.15 o                         
   4  14   9        261.08        274.01        11.58 o                         
   5  14   9        552.65        591.86        30.32 o                         
   6  14   9        346.58        387.63        23.42 o                         
  -5  15   9          6.54          2.19         7.75 o                         
  -4  15   9        730.91        759.45        32.63 o                         
  -3  15   9        189.42        215.74        20.49 o                         
  -2  15   9       1671.69       1704.54        30.73 o                         
  -1  15   9        110.90         93.76         9.55 o                         
   0  15   9        787.55        830.21        23.20 o                         
   1  15   9        418.34        425.15        24.49 o                         
   2  15   9        669.95        667.49        35.38 o                         
   3  15   9        552.78        564.56        17.06 o                         
   4  15   9         16.53         16.73         5.81 o                         
   5  15   9        728.34        743.56        34.95 o                         
  -4  16   9        136.75        125.63        15.94 o                         
  -3  16   9        555.96        569.83        30.16 o                         
  -2  16   9        179.00        187.89        19.24 o                         
  -1  16   9        840.82        853.48        21.18 o                         
   0  16   9        680.06        691.85        19.51 o                         
   1  16   9        412.86        414.94        18.23 o                         
   2  16   9        474.95        456.05        16.06 o                         
   3  16   9        648.11        660.21        18.67 o                         
   4  16   9         45.35         39.45         9.93 o                         
  -1  17   9         52.50         37.46        11.23 o                         
   0  17   9        250.76        265.60        13.61 o                         
   1  17   9        712.11        769.93        25.06 o                         
 -11   0  10         19.54         20.46        10.67 o                         
 -10   0  10        187.27        197.69        19.45 o                         
  -9   0  10         72.72         79.04        12.73 o                         
  -8   0  10       4965.46       5048.19       120.57 o                         
  -7   0  10       3881.56       3952.00        67.88 o                         
  -6   0  10      24583.68      25178.21       378.45 o                         
  -5   0  10       1162.01       1185.00        26.59 o                         
  -4   0  10       4178.28       4062.28        72.54 o                         
  -3   0  10       2372.13       2561.14        72.09 o                         
  -2   0  10      16181.26      16615.13       237.32 o                         
  -1   0  10       7827.24       7372.24        81.07 o                         
   0   0  10       4242.57       4210.48        47.27 o                         
   1   0  10      14549.14      14536.91       145.20 o                         
   2   0  10       7714.42       8120.37        87.53 o                         
   3   0  10       5522.26       5246.51        51.79 o                         
   4   0  10          3.44         13.25         1.76 o                         
   5   0  10      20591.98      20558.56       232.87 o                         
   6   0  10        466.10        495.33        14.22 o                         
   7   0  10        587.29        611.73        17.10 o                         
   8   0  10          2.36          5.69         4.84 o                         
   9   0  10          6.21          7.21         6.24 o                         
  10   0  10        172.05        145.83        11.69 o                         
  11   0  10        430.88        375.27        18.70 o                         
 -11   1  10        320.36        300.54        17.19 o                         
 -10   1  10        369.59        363.04        16.39 o                         
  -9   1  10        229.86        231.53        12.54 o                         
  -8   1  10        415.41        405.78        15.35 o                         
  -7   1  10        188.34        211.33         7.34 o                         
  -6   1  10          9.27         12.08         3.12 o                         
  -5   1  10        107.06        156.97         5.59 o                         
  -4   1  10       1812.73       1771.77        24.93 o                         
  -3   1  10       2535.83       2324.88        27.80 o                         
  -2   1  10       1676.13       1673.61        17.60 o                         
  -1   1  10       1268.46       1166.22        10.41 o                         
   0   1  10       6689.28       6513.40        50.02 o                         
   1   1  10       5898.36       6310.07        46.06 o                         
   2   1  10       5352.62       5689.63        41.17 o                         
   3   1  10       3684.27       3883.75        31.99 o                         
   4   1  10        249.97        253.07         4.54 o                         
   5   1  10        396.97        355.82         7.17 o                         
   6   1  10       2107.41       2089.63        31.85 o                         
   7   1  10       1626.50       1620.07        27.11 o                         
   8   1  10        294.78        272.06        10.00 o                         
   9   1  10        492.80        512.71        12.45 o                         
  10   1  10        376.45        360.55        11.20 o                         
  11   1  10        392.54        395.87        14.11 o                         
 -11   2  10         23.98         29.46         8.10 o                         
 -10   2  10         29.91         25.31         7.58 o                         
  -9   2  10       1070.59       1106.16        27.97 o                         
  -8   2  10          1.30          1.52         3.97 o                         
  -7   2  10       1984.30       1957.07        31.03 o                         
  -6   2  10        717.80        661.54        11.10 o                         
  -5   2  10       7678.04       7870.51        91.50 o                         
  -4   2  10       1990.60       2146.17        23.54 o                         
  -3   2  10       3451.02       3348.68        34.67 o                         
  -2   2  10       1066.94       1183.80        11.50 o                         
  -1   2  10       1116.38       1254.25        11.95 o                         
   0   2  10       2762.29       2357.98        29.43 o                         
   1   2  10       1860.77       1854.61        15.30 o                         
   2   2  10      18437.96      18423.72       130.13 o                         
   3   2  10       2327.97       2328.33        18.54 o                         
   4   2  10       6562.91       6450.23        58.24 o                         
   5   2  10         84.20         69.10         3.14 o                         
   6   2  10       3366.34       3325.14        40.15 o                         
   7   2  10        152.21        152.72         7.56 o                         
   8   2  10        356.27        382.88        14.69 o                         
   9   2  10         22.85         23.69         6.87 o                         
  10   2  10        123.06        129.38         8.84 o                         
  11   2  10        158.75        164.74        10.62 o                         
 -11   3  10        634.02        677.43        20.24 o                         
 -10   3  10        531.83        526.90        17.59 o                         
  -9   3  10         59.35         57.17         9.93 o                         
  -8   3  10        141.29        150.81         6.19 o                         
  -7   3  10        688.89        679.09        11.65 o                         
  -6   3  10       1377.83       1349.70        24.07 o                         
  -5   3  10       8386.82       8661.65       105.35 o                         
  -4   3  10        696.80        704.92         8.75 o                         
  -3   3  10       1472.69       1456.94        15.71 o                         
  -2   3  10      13631.05      13543.53       114.23 o                         
  -1   3  10       6431.27       6278.37        54.04 o                         
   0   3  10       2227.39       2070.71        16.54 o                         
   1   3  10       9734.91      10455.83        72.31 o                         
   2   3  10        636.83        759.46         6.74 o                         
   3   3  10        569.91        602.38         6.67 o                         
   4   3  10        308.41        318.11         5.13 o                         
   5   3  10        487.61        471.85         7.92 o                         
   6   3  10       1328.03       1329.12        19.13 o                         
   8   3  10       1943.34       1940.65        39.80 o                         
   9   3  10        459.28        472.85        17.07 o                         
  10   3  10         46.21         60.22         8.84 o                         
  11   3  10         83.22         65.87         7.87 o                         
 -10   4  10       2363.99       2341.04        46.68 o                         
  -9   4  10        265.84        263.45        11.67 o                         
  -8   4  10        405.74        410.92        13.75 o                         
  -7   4  10         44.35         42.50         4.38 o                         
  -6   4  10       4750.11       4711.82        57.25 o                         
  -5   4  10        754.95        716.00        10.59 o                         
  -4   4  10       5443.53       5570.79        56.98 o                         
  -3   4  10        417.24        361.98         4.50 o                         
  -2   4  10       6003.35       6115.28        49.65 o                         
  -1   4  10       6516.81       6511.57        47.65 o                         
   0   4  10         55.28         75.67         1.85 o                         
   1   4  10       5221.40       5086.84        36.58 o                         
   2   4  10          6.48         11.61         2.13 o                         
   3   4  10       8750.48       8809.36        64.75 o                         
   4   4  10         78.33         79.87         2.98 o                         
   5   4  10       7219.49       7224.54        74.06 o                         
   6   4  10        583.75        584.18        13.31 o                         
   7   4  10        215.83        213.88        12.29 o                         
   8   4  10       3013.47       2920.26        87.91 o                         
   9   4  10         52.51         47.67        11.95 o                         
 -10   5  10       1591.96       1620.63        36.19 o                         
  -9   5  10        435.34        448.99        15.90 o                         
  -8   5  10          3.44          9.96         5.13 o                         
  -7   5  10        199.20        189.74        13.14 o                         
  -6   5  10          0.49          2.45         3.75 o                         
  -5   5  10       2085.57       2093.96        28.32 o                         
  -4   5  10        799.69        815.47        11.57 o                         
  -3   5  10       1132.64       1013.15        10.68 o                         
  -2   5  10      14793.26      14941.08       113.22 o                         
  -1   5  10       4991.60       4705.23        33.78 o                         
   0   5  10       1461.82       1474.49        12.80 o                         
   1   5  10        820.57        755.78         8.01 o                         
   2   5  10        840.70        917.15         9.28 o                         
   3   5  10          0.06          4.10         1.47 o                         
   4   5  10        386.16        392.01         6.87 o                         
   5   5  10        996.92       1004.37        13.75 o                         
   6   5  10        768.20        786.40        13.94 o                         
   7   5  10       1332.77       1311.33        29.07 o                         
   8   5  10        269.35        323.83        14.18 o                         
   9   5  10        773.68        810.38        23.34 o                         
  10   5  10        673.96        657.37        21.91 o                         
 -10   6  10         86.93         73.04         9.08 o                         
  -9   6  10        189.13        177.60        11.65 o                         
  -8   6  10         45.72         38.53         9.03 o                         
  -7   6  10        769.75        746.35        19.44 o                         
  -6   6  10       1544.64       1542.89        31.55 o                         
  -5   6  10       1339.19       1308.51        27.25 o                         
  -4   6  10        990.58        936.68        11.12 o                         
  -3   6  10       4527.13       4453.33        45.06 o                         
  -2   6  10       1263.44       1288.00        12.93 o                         
  -1   6  10          5.06          3.24         1.48 o                         
   0   6  10        259.02        233.64         3.76 o                         
   1   6  10       2538.18       2600.09        23.74 o                         
   2   6  10       5176.17       5110.02        40.50 o                         
   3   6  10        909.94        933.43        10.81 o                         
   4   6  10       2011.39       2066.50        23.38 o                         
   5   6  10         83.78         71.27         3.82 o                         
   6   6  10       4803.27       4818.11        58.52 o                         
   7   6  10        409.85        412.20         9.24 o                         
   8   6  10        474.73        488.52        26.16 o                         
   9   6  10         97.67         91.47         9.92 o                         
  10   6  10        152.73        165.82        12.91 o                         
 -10   7  10         18.17         10.93        10.81 o                         
  -9   7  10        132.69        155.35        11.54 o                         
  -8   7  10        342.84        341.34        18.22 o                         
  -7   7  10        589.06        587.64        25.68 o                         
  -6   7  10         81.19         74.23         4.66 o                         
  -5   7  10       1164.39       1172.60        19.77 o                         
  -4   7  10        601.75        569.04         9.86 o                         
  -3   7  10       2258.82       2374.90        23.96 o                         
  -2   7  10       3973.70       3875.33        30.57 o                         
  -1   7  10       3227.88       3278.85        27.34 o                         
   0   7  10       1370.01       1250.28        11.78 o                         
   1   7  10       1666.50       1627.06        16.57 o                         
   2   7  10         50.79         32.54         2.24 o                         
   3   7  10        369.98        348.90         8.00 o                         
   4   7  10          7.77         21.77         7.64 o                         
   5   7  10         44.48         49.62         3.72 o                         
   6   7  10       3954.00       3941.23        49.50 o                         
   7   7  10        350.23        362.65         9.26 o                         
   8   7  10       1170.08       1155.84        28.63 o                         
   9   7  10        170.78        165.28        13.17 o                         
  10   7  10        219.26        208.03        14.54 o                         
  -9   8  10        366.15        385.39        16.50 o                         
  -8   8  10       2029.45       2088.36        47.82 o                         
  -7   8  10        664.27        686.45        17.04 o                         
  -6   8  10       5136.98       5280.37        93.71 o                         
  -5   8  10        818.29        801.43        22.74 o                         
  -4   8  10       2539.90       2451.98        31.64 o                         
  -3   8  10         68.84         72.05         4.17 o                         
  -2   8  10       1721.22       1700.00        19.26 o                         
  -1   8  10       1830.68       1835.09        18.35 o                         
   0   8  10        228.53        187.99         4.49 o                         
   1   8  10       5665.53       5485.71        49.69 o                         
   2   8  10       2111.56       2113.26        21.97 o                         
   3   8  10       2692.55       2888.33        35.52 o                         
   4   8  10        102.54         79.26         5.16 o                         
   5   8  10       3898.65       3945.52        60.71 o                         
   6   8  10        144.03        143.34         6.96 o                         
   7   8  10       1022.49       1033.65        26.99 o                         
   8   8  10        717.12        690.14        21.39 o                         
   9   8  10         24.04         23.03        10.53 o                         
  -9   9  10          2.15         10.41         5.86 o                         
  -8   9  10          4.37          2.37         5.21 o                         
  -7   9  10         62.00         68.71         9.10 o                         
  -6   9  10        328.81        315.66        11.78 o                         
  -5   9  10         76.61         79.90         4.36 o                         
  -4   9  10       1435.42       1392.00        37.40 o                         
  -3   9  10        127.32        130.48         6.90 o                         
  -2   9  10       3614.18       3564.61        71.19 o                         
  -1   9  10       1735.72       1802.77        20.83 o                         
   0   9  10        208.45        285.21         9.32 o                         
   1   9  10        436.77        370.51         7.19 o                         
   2   9  10         97.94         75.41         7.89 o                         
   3   9  10         51.72         66.53         9.90 o                         
   4   9  10          9.76          6.75         3.43 o                         
   5   9  10        205.16        204.40         7.01 o                         
   6   9  10        481.45        511.71        12.28 o                         
   7   9  10       1439.82       1501.97        23.83 o                         
   8   9  10         82.72         85.62         9.74 o                         
   9   9  10        526.85        547.63        20.05 o                         
  -9  10  10        441.96        485.63        25.38 o                         
  -8  10  10         20.56         14.80         7.08 o                         
  -7  10  10        656.47        721.51        49.33 o                         
  -6  10  10         38.01         41.86         6.56 o                         
  -5  10  10        479.40        490.92        14.38 o                         
  -4  10  10        297.64        280.50         9.41 o                         
  -3  10  10       2619.69       2620.22        40.26 o                         
  -2  10  10        354.09        354.38         7.82 o                         
  -1  10  10       1451.84       1339.86        17.13 o                         
   0  10  10       2807.02       2834.17        34.10 o                         
   1  10  10          2.24          7.92         2.65 o                         
   2  10  10       2419.61       2385.45        34.01 o                         
   3  10  10        128.92        111.77         7.72 o                         
   4  10  10       2170.25       2103.04        35.80 o                         
   5  10  10        691.90        678.73        16.23 o                         
   6  10  10        523.08        551.71        15.38 o                         
   7  10  10        456.34        482.64        13.41 o                         
   8  10  10        252.55        261.77        14.01 o                         
   9  10  10        478.42        458.65        18.77 o                         
  -8  11  10         14.42         17.52        11.08 o                         
  -7  11  10         38.28         38.53         7.30 o                         
  -6  11  10         93.93         97.58         9.82 o                         
  -5  11  10       1040.06       1015.99        19.42 o                         
  -4  11  10        394.00        423.86        13.12 o                         
  -3  11  10        924.35        937.41        19.39 o                         
  -2  11  10       1101.31       1103.50        16.25 o                         
  -1  11  10        644.52        637.98        11.97 o                         
   0  11  10       1222.02       1153.33        17.64 o                         
   1  11  10        293.57        300.18         9.48 o                         
   2  11  10        698.45        703.38        27.02 o                         
   3  11  10         19.24         24.07         5.16 o                         
   4  11  10          8.31          4.61         4.45 o                         
   5  11  10         44.01         49.12         5.44 o                         
   6  11  10         33.35         29.36         9.62 o                         
   7  11  10        614.31        682.44        26.57 o                         
   8  11  10        338.08        387.46        23.98 o                         
  -8  12  10        219.01        211.38        19.20 o                         
  -7  12  10          8.21          4.59        10.75 o                         
  -6  12  10       1520.85       1576.75        35.63 o                         
  -5  12  10          0.98          1.45         4.19 o                         
  -4  12  10        598.55        616.39        18.83 o                         
  -3  12  10          7.56          7.91         4.47 o                         
  -2  12  10       2596.41       2569.63        35.18 o                         
  -1  12  10        612.12        641.00        12.47 o                         
   0  12  10         24.98         21.38         4.44 o                         
   1  12  10        329.01        355.83        10.78 o                         
   2  12  10         22.52         14.60         4.78 o                         
   3  12  10       1723.91       1677.70        27.42 o                         
   4  12  10          4.24         11.06         4.42 o                         
   5  12  10       2063.44       2102.82        64.39 o                         
   6  12  10        196.61        186.18        16.60 o                         
   7  12  10         23.75         26.12         9.34 o                         
  -7  13  10        471.24        527.84        28.58 o                         
  -6  13  10        168.18        164.67        17.83 o                         
  -5  13  10        441.50        459.53        15.80 o                         
  -4  13  10        262.60        283.15        13.60 o                         
  -3  13  10        511.37        518.01        20.85 o                         
  -2  13  10        486.21        474.51        15.01 o                         
  -1  13  10        408.36        386.88        11.28 o                         
   0  13  10        777.12        772.37        31.34 o                         
   1  13  10        818.19        777.50        19.43 o                         
   2  13  10        186.52        198.60        13.67 o                         
   3  13  10        540.34        567.90        15.94 o                         
   4  13  10         22.85         26.46         5.85 o                         
   5  13  10          8.33          5.98         9.27 o                         
   6  13  10         45.25         54.43        12.36 o                         
   7  13  10        198.61        253.71        17.46 o                         
  -5  14  10        262.89        244.85        15.71 o                         
  -4  14  10          5.66         10.64         8.82 o                         
  -3  14  10        516.63        529.11        27.37 o                         
  -2  14  10        492.14        508.20        15.73 o                         
  -1  14  10        167.35        167.05         8.53 o                         
   0  14  10         20.06         19.36         4.90 o                         
   1  14  10        415.13        397.63        14.28 o                         
   2  14  10       1586.46       1652.18        32.25 o                         
   3  14  10        274.91        316.81        15.88 o                         
   4  14  10        469.10        472.59        22.90 o                         
   5  14  10         10.68         34.92        11.84 o                         
   6  14  10        443.61        476.88        26.26 o                         
  -5  15  10         44.29         42.88         9.48 o                         
  -4  15  10        107.55        103.83        14.67 o                         
  -3  15  10        242.85        265.75        20.73 o                         
  -2  15  10        472.92        480.93        15.71 o                         
  -1  15  10        183.24        213.26        11.29 o                         
   0  15  10          5.53          1.01         5.47 o                         
   1  15  10        877.03        897.94        26.86 o                         
   2  15  10         17.38         29.46         8.74 o                         
   3  15  10         21.58         20.07         6.66 o                         
   4  15  10        726.61        752.63        18.71 o                         
   5  15  10        233.78        262.10        21.90 o                         
  -3  16  10        121.73        108.25        16.26 o                         
  -2  16  10        495.60        487.49        20.94 o                         
  -1  16  10        726.29        768.18        19.80 o                         
   0  16  10        253.44        249.75        12.54 o                         
   1  16  10        786.76        819.67        25.91 o                         
   2  16  10         29.15         17.65         8.03 o                         
   3  16  10        741.28        719.96        19.69 o                         
  -1  17  10         66.18         61.84         7.80 o                         
   0  17  10         54.67         38.87         7.67 o                         
   1  17  10         41.43         51.43        13.85 o                         
 -11   1  11        548.04        533.86        33.17 o                         
 -10   1  11        402.41        402.97        17.01 o                         
  -9   1  11        557.48        598.55        19.43 o                         
  -8   1  11       5270.70       5342.05        85.58 o                         
  -7   1  11       1523.81       1531.72        28.32 o                         
  -6   1  11       1934.88       2038.38        27.15 o                         
  -5   1  11        799.46        896.51        15.56 o                         
  -4   1  11       1899.26       1796.24        25.34 o                         
  -3   1  11        207.32        209.97         5.76 o                         
  -2   1  11       2266.99       2190.79        19.45 o                         
  -1   1  11      12070.87      12241.39        87.89 o                         
   0   1  11      24115.21      24105.30       180.84 o                         
   1   1  11       1304.50       1500.39        11.79 o                         
   2   1  11       3586.27       3708.80        25.22 o                         
   3   1  11        226.76        161.19         3.02 o                         
   4   1  11       5717.08       5886.82        48.74 o                         
   5   1  11       1102.30       1049.76        11.55 o                         
   6   1  11         16.08         18.63         2.74 o                         
   7   1  11        281.10        313.24         9.97 o                         
   8   1  11        130.02        137.60         7.10 o                         
   9   1  11         65.89         76.23         6.19 o                         
  10   1  11        237.05        217.20        10.75 o                         
  11   1  11         15.55         24.52         6.52 o                         
 -11   2  11          9.44         21.77        10.80 o                         
 -10   2  11         84.96         83.32         9.76 o                         
  -9   2  11         67.71         71.94         8.65 o                         
  -8   2  11        355.90        368.74        19.49 o                         
  -7   2  11         22.62         27.58         4.46 o                         
  -6   2  11        697.17        648.59        11.11 o                         
  -5   2  11         89.40         74.79         4.33 o                         
  -4   2  11          5.80          5.82         1.57 o                         
  -3   2  11       1637.81       1748.39        18.06 o                         
  -2   2  11       1048.02       1072.80        10.09 o                         
  -1   2  11        281.97        274.53         3.77 o                         
   0   2  11       3305.59       3330.06        26.44 o                         
   1   2  11       3881.60       4436.98        30.36 o                         
   2   2  11       1402.60       1561.57        12.33 o                         
   3   2  11       1140.05       1154.24        12.88 o                         
   4   2  11        283.10        316.03         9.47 o                         
   5   2  11        164.13        178.34         7.13 o                         
   6   2  11        465.20        507.82        18.17 o                         
   7   2  11        511.26        467.58        45.67 o                         
   8   2  11         69.29         66.78         8.11 o                         
   9   2  11         16.43         21.01         6.82 o                         
  10   2  11        405.89        387.24        13.39 o                         
  11   2  11          0.43         -0.70         5.60 o                         
 -11   3  11          7.92          4.23         6.19 o                         
 -10   3  11        513.29        515.74        16.43 o                         
  -9   3  11        297.71        292.11        11.28 o                         
  -8   3  11        390.23        394.29        12.72 o                         
  -7   3  11         43.58         38.47         3.36 o                         
  -6   3  11        788.21        854.30        13.57 o                         
  -5   3  11          2.58         16.96         2.32 o                         
  -4   3  11         29.01         28.02         2.13 o                         
  -3   3  11        962.31        909.90        10.83 o                         
  -2   3  11        870.07        777.30         7.74 o                         
  -1   3  11       1757.51       1664.37        17.14 o                         
   0   3  11        289.07        376.76         4.17 o                         
   1   3  11       8767.11       9108.16        63.25 o                         
   2   3  11         37.21         22.60         1.34 o                         
   3   3  11       2598.52       2565.60        20.44 o                         
   4   3  11       1789.22       1827.96        17.31 o                         
   5   3  11        256.84        270.85         6.08 o                         
   6   3  11       2367.76       2404.91        31.20 o                         
   7   3  11         69.05         78.81        10.76 o                         
   8   3  11        998.73       1052.82        37.25 o                         
   9   3  11        204.99        222.61        20.08 o                         
  10   3  11        467.15        228.82        16.56 o                         
 -10   4  11          5.84          6.92         6.08 o                         
  -9   4  11          1.48          3.89         5.27 o                         
  -8   4  11         34.21         26.61         5.20 o                         
  -7   4  11        252.11        224.05         9.25 o                         
  -6   4  11        738.97        678.66        16.17 o                         
  -5   4  11        433.27        403.26         8.59 o                         
  -4   4  11        167.66        178.33         4.14 o                         
  -3   4  11        240.53        226.13         3.76 o                         
  -2   4  11        474.50        477.54         5.75 o                         
  -1   4  11        335.68        376.80         4.30 o                         
   0   4  11       2183.68       2444.42        18.73 o                         
   1   4  11         24.04         34.75         2.19 o                         
   2   4  11         70.29         61.18         2.00 o                         
   3   4  11       1498.11       1610.77        13.23 o                         
   4   4  11         20.91         25.10         2.29 o                         
   5   4  11        322.70        357.99        10.18 o                         
   6   4  11         53.32         61.25         4.35 o                         
   7   4  11        130.67        111.95         8.71 o                         
   8   4  11        620.12        689.52        20.36 o                         
   9   4  11        458.84        441.35        17.03 o                         
  10   4  11         38.51         33.60         8.04 o                         
 -10   5  11          0.86          4.37         6.45 o                         
  -9   5  11        785.81        802.73        29.72 o                         
  -8   5  11        225.54        266.99        11.54 o                         
  -7   5  11       1089.53       1068.57        24.00 o                         
  -6   5  11        106.78        124.50        15.44 o                         
  -5   5  11          9.14          4.77         2.64 o                         
  -4   5  11       1166.95       1167.05        16.26 o                         
  -3   5  11        176.54        166.48         3.41 o                         
  -2   5  11        759.30        690.62         7.50 o                         
  -1   5  11       5604.67       5965.64        42.21 o                         
   0   5  11        892.38        799.36         8.00 o                         
   1   5  11         52.02         73.80         2.34 o                         
   2   5  11       4623.57       4648.86        34.43 o                         
   3   5  11       1964.95       2092.18        16.66 o                         
   4   5  11        605.99        630.45         8.93 o                         
   5   5  11        246.48        232.31         5.94 o                         
   6   5  11       5407.43       5219.08        62.54 o                         
   8   5  11        907.61        883.47        23.82 o                         
   9   5  11       1202.57       1153.66        29.17 o                         
  10   5  11        229.81        239.28        28.12 o                         
 -10   6  11        109.49        126.50        11.07 o                         
  -9   6  11         22.99         24.85         6.96 o                         
  -8   6  11        232.46        264.80        12.13 o                         
  -7   6  11        191.69        198.07        10.33 o                         
  -6   6  11        125.41        118.10         8.19 o                         
  -5   6  11        387.93        408.39        12.89 o                         
  -4   6  11         16.05         12.33         2.07 o                         
  -3   6  11       4736.69       4688.17        47.23 o                         
  -2   6  11          9.31         17.12         1.87 o                         
  -1   6  11         25.72         33.12         1.75 o                         
   0   6  11         54.33         59.22         2.24 o                         
   1   6  11         89.12         81.86         2.99 o                         
   2   6  11       1153.94       1258.89        12.02 o                         
   3   6  11        916.36        946.03        10.32 o                         
   4   6  11       3404.16       3387.71        32.98 o                         
   5   6  11        128.27        117.48         6.39 o                         
   6   6  11       1194.75       1204.59        19.16 o                         
   7   6  11          0.75          4.33         3.02 o                         
   8   6  11         46.16         61.30         8.12 o                         
   9   6  11          8.36          0.95         6.33 o                         
  10   6  11        230.79        229.23        22.01 o                         
 -10   7  11        322.75        331.27        15.74 o                         
  -9   7  11         49.72         55.41         8.67 o                         
  -8   7  11        665.30        656.54        19.78 o                         
  -7   7  11         70.24         84.70         8.28 o                         
  -6   7  11        697.85        714.71        16.56 o                         
  -5   7  11        774.83        763.63        14.53 o                         
  -4   7  11       1036.58        998.52        18.32 o                         
  -3   7  11        148.49        160.52         4.83 o                         
  -2   7  11        749.30        737.34         7.63 o                         
  -1   7  11       5170.86       5022.43        39.28 o                         
   0   7  11       1902.52       1922.54        16.58 o                         
   1   7  11       2658.83       2677.75        24.95 o                         
   2   7  11       1225.91       1115.39        11.68 o                         
   3   7  11        236.90        262.98         6.14 o                         
   4   7  11        225.30        218.58         5.74 o                         
   5   7  11          3.49          5.37         2.50 o                         
   6   7  11       2646.57       2626.98        35.33 o                         
   7   7  11        198.30        201.06         7.29 o                         
   8   7  11        776.42        824.86        23.21 o                         
   9   7  11        150.97        155.57        15.68 o                         
  10   7  11        428.64        465.63        23.58 o                         
  -9   8  11        266.63        235.42        17.23 o                         
  -8   8  11          1.04          2.51         4.71 o                         
  -7   8  11        343.52        350.47        11.51 o                         
  -6   8  11        476.34        495.10        12.05 o                         
  -5   8  11         11.86          8.36         3.62 o                         
  -4   8  11        692.82        729.81        13.35 o                         
  -3   8  11         81.66         85.15         4.23 o                         
  -2   8  11          1.44          4.93         2.56 o                         
  -1   8  11        664.86        596.30         8.62 o                         
   0   8  11        381.45        352.28         6.10 o                         
   1   8  11          0.09          5.47         2.82 o                         
   2   8  11       1034.94        998.49        13.45 o                         
   3   8  11        135.20        144.42         5.31 o                         
   4   8  11        207.16        190.95         5.59 o                         
   5   8  11       1297.62       1275.78        23.18 o                         
   6   8  11        111.06        114.43         6.52 o                         
   7   8  11        645.22        672.50        13.84 o                         
   8   8  11          1.22         -0.92         6.21 o                         
   9   8  11        238.92        230.93        13.52 o                         
  -9   9  11       1006.09       1053.80        25.07 o                         
  -8   9  11       1230.73       1235.24        27.46 o                         
  -7   9  11         73.97         87.65        10.00 o                         
  -6   9  11         27.68         28.64         6.37 o                         
  -5   9  11        862.59        855.42        20.42 o                         
  -4   9  11        247.67        249.77         8.22 o                         
  -3   9  11          9.44          5.26         2.88 o                         
  -2   9  11       5239.66       5133.19        61.53 o                         
  -1   9  11         11.80          7.52         2.37 o                         
   0   9  11       1525.50       1634.84        21.61 o                         
   1   9  11          4.10          5.43         2.43 o                         
   2   9  11       6065.22       5578.59        79.90 o                         
   3   9  11        935.33        758.03        37.78 o                         
   4   9  11        576.48        564.21        11.11 o                         
   5   9  11        448.25        436.60        11.10 o                         
   6   9  11        227.83        228.68         8.55 o                         
   7   9  11        535.26        564.33        12.90 o                         
   8   9  11         36.35         37.56         8.02 o                         
   9   9  11       1076.75       1060.82        28.70 o                         
  -9  10  11         88.19        105.82        14.51 o                         
  -8  10  11          1.56         -4.82         5.38 o                         
  -7  10  11          2.38         -3.96         5.35 o                         
  -6  10  11        109.31        120.34         9.05 o                         
  -5  10  11       1037.75       1052.85        30.75 o                         
  -4  10  11        512.41        526.31        21.31 o                         
  -3  10  11         51.25         49.17         4.93 o                         
  -2  10  11        551.85        545.20         9.85 o                         
  -1  10  11          3.68         23.05         3.01 o                         
   0  10  11        531.70        585.81        12.24 o                         
   1  10  11        981.81        888.55        13.51 o                         
   2  10  11          8.62          5.69         4.14 o                         
   3  10  11        125.28        118.67        10.28 o                         
   4  10  11          5.59         10.90         4.43 o                         
   5  10  11        284.79        280.35         9.55 o                         
   6  10  11        316.45        354.22        12.46 o                         
   7  10  11         72.94         79.88         8.22 o                         
   8  10  11        315.43        356.69        15.93 o                         
   9  10  11         17.37         16.86        11.27 o                         
  -8  11  11        802.98        824.27        23.25 o                         
  -7  11  11        444.35        451.61        20.59 o                         
  -6  11  11        237.05        247.86        12.39 o                         
  -5  11  11         61.87         71.58         9.98 o                         
  -4  11  11        153.03        169.30         8.33 o                         
  -3  11  11        104.49        121.53         9.19 o                         
  -2  11  11        456.96        431.54         9.06 o                         
  -1  11  11       2181.55       2201.45        28.18 o                         
   0  11  11        310.44        292.66         8.15 o                         
   1  11  11       1246.39       1310.53        19.69 o                         
   2  11  11         15.84         14.47         4.22 o                         
   3  11  11        310.24        336.14        11.95 o                         
   4  11  11         89.64         99.31        10.08 o                         
   5  11  11         40.24         40.34         4.91 o                         
   6  11  11        520.09        579.63        27.10 o                         
   7  11  11          0.32          3.09         7.78 o                         
  -7  12  11        197.85        221.34        13.18 o                         
  -6  12  11         37.76         47.32         8.12 o                         
  -5  12  11        101.13        100.90         6.87 o                         
  -4  12  11        639.66        657.83        32.81 o                         
  -3  12  11        530.40        552.99        20.34 o                         
  -2  12  11        255.86        249.75         8.44 o                         
  -1  12  11        452.04        444.95        10.28 o                         
   0  12  11         67.47         53.99         4.88 o                         
   1  12  11        145.01        127.20         7.51 o                         
   2  12  11          1.53          6.17         4.09 o                         
   3  12  11        410.77        397.31        11.73 o                         
   4  12  11          9.09         10.31         6.16 o                         
   5  12  11        124.54        121.87        15.41 o                         
   6  12  11        241.97        242.67        18.54 o                         
   7  12  11        670.56        735.97        29.17 o                         
  -7  13  11        556.31        608.32        30.57 o                         
  -6  13  11         35.37         40.60        12.28 o                         
  -5  13  11        355.87        349.91        11.35 o                         
  -4  13  11        516.97        537.91        18.10 o                         
  -3  13  11          5.57          3.24         5.75 o                         
  -2  13  11        800.63        783.30        19.72 o                         
  -1  13  11        203.18        242.07         9.08 o                         
   0  13  11        633.40        638.40        17.93 o                         
   1  13  11          7.12          9.73         5.44 o                         
   2  13  11       1244.40       1260.02        23.14 o                         
   3  13  11        300.20        319.26        12.47 o                         
   4  13  11        132.67        125.80         8.81 o                         
   5  13  11        180.10        211.15        19.28 o                         
   6  13  11        848.21        857.35        35.45 o                         
   7  13  11          7.33          1.82         8.52 o                         
  -5  14  11        273.84        299.26        16.65 o                         
  -4  14  11        373.02        386.07        22.19 o                         
  -3  14  11        788.85        780.75        33.60 o                         
  -2  14  11        122.82        125.30         8.14 o                         
  -1  14  11        299.40        310.92        10.55 o                         
   0  14  11         40.73         61.90         6.39 o                         
   1  14  11         14.84         10.27         6.90 o                         
   2  14  11        701.01        727.11        19.49 o                         
   3  14  11        955.50        936.81        22.26 o                         
   4  14  11        811.02        849.13        39.90 o                         
   5  14  11        636.61        614.01        30.95 o                         
   6  14  11        216.74        220.41        19.32 o                         
  -5  15  11         54.75         41.06         9.12 o                         
  -4  15  11        300.14        342.20        21.38 o                         
  -3  15  11        751.14        783.05        34.56 o                         
  -2  15  11          2.70          0.64         9.14 o                         
  -1  15  11        737.56        735.37        18.96 o                         
   0  15  11         10.92         11.88         6.69 o                         
   1  15  11       1227.68       1278.72        33.31 o                         
   2  15  11        118.17        110.85        11.14 o                         
   3  15  11        141.88        152.15        10.56 o                         
   4  15  11          5.70          3.34         5.73 o                         
   5  15  11        210.84        266.09        22.32 o                         
  -3  16  11        259.21        288.21        21.07 o                         
  -2  16  11        868.14        857.11        38.61 o                         
  -1  16  11         11.45         14.89         6.14 o                         
   0  16  11        188.88        201.15        11.74 o                         
   1  16  11         76.18         77.57        10.53 o                         
   2  16  11          8.00         13.28        10.04 o                         
   3  16  11        152.56        156.29        10.78 o                         
 -11   0  12         17.46         21.28        10.92 o                         
 -10   0  12       3248.33       3113.78        84.78 o                         
  -9   0  12         86.17         64.38        11.95 o                         
  -8   0  12       3092.04       3203.88        58.54 o                         
  -7   0  12       3252.64       3309.64        48.17 o                         
  -6   0  12       1149.17       1295.53        50.94 o                         
  -5   0  12       2173.72       2280.10        36.08 o                         
  -4   0  12        124.05        147.72         5.93 o                         
  -3   0  12       3200.71       2707.17        50.29 o                         
  -2   0  12         26.21         21.97         2.41 o                         
  -1   0  12       1129.57       1014.41        11.66 o                         
   0   0  12        897.11        963.65        11.43 o                         
   1   0  12       1325.96       1146.61        15.11 o                         
   2   0  12       6517.83       6914.44        68.28 o                         
   3   0  12        116.32        159.42         4.40 o                         
   4   0  12        583.89        471.45         8.49 o                         
   5   0  12        756.49        794.05        11.85 o                         
   6   0  12       1688.79       1672.77        30.77 o                         
   7   0  12       1234.67       1231.18        27.47 o                         
   8   0  12        582.15        592.59        18.33 o                         
   9   0  12       1237.28       1134.99        28.39 o                         
  10   0  12        984.46        965.01        26.85 o                         
  11   0  12        144.43        132.21        16.83 o                         
 -11   1  12        122.13        119.62        20.67 o                         
 -10   1  12         61.77         82.63        10.07 o                         
  -9   1  12        683.64        712.94        21.57 o                         
  -8   1  12        452.00        474.63        17.11 o                         
  -7   1  12       4246.69       4204.83        51.02 o                         
  -6   1  12        961.17       1010.30        16.22 o                         
  -5   1  12          7.19         10.41         2.72 o                         
  -4   1  12        158.89        168.75         5.52 o                         
  -3   1  12       5074.47       5253.81        59.38 o                         
  -2   1  12          8.08         12.09         1.97 o                         
  -1   1  12       2510.71       2551.75        18.03 o                         
   0   1  12        247.74        222.62         7.33 o                         
   1   1  12       2250.65       2185.68        16.25 o                         
   2   1  12       7598.45       7475.66        49.14 o                         
   3   1  12        332.66        260.59         3.85 o                         
   4   1  12       3458.66       3340.38        33.02 o                         
   5   1  12       2066.11       2092.81        21.75 o                         
   6   1  12         60.67         63.43         3.11 o                         
   7   1  12          1.95          0.99         3.28 o                         
   8   1  12        205.87        203.09         8.02 o                         
   9   1  12          1.51         -4.19         6.22 o                         
  10   1  12        164.40        147.64        10.15 o                         
  11   1  12        215.61        208.15        11.41 o                         
 -11   2  12       1148.08       1203.07        46.62 o                         
 -10   2  12          2.87          0.34         7.01 o                         
  -9   2  12       1326.55       1327.81        31.52 o                         
  -8   2  12        377.84        380.56        12.26 o                         
  -7   2  12       1382.46       1414.80        24.67 o                         
  -6   2  12       1490.74       1400.46        18.94 o                         
  -5   2  12         40.99         55.50         2.71 o                         
  -4   2  12       4283.65       4269.65        49.57 o                         
  -3   2  12        729.06        738.04         7.95 o                         
  -2   2  12      16147.56      16113.18       121.48 o                         
  -1   2  12       2628.74       2400.55        20.77 o                         
   0   2  12      14812.92      15097.05       112.80 o                         
   1   2  12       3251.22       3642.47        25.28 o                         
   2   2  12      15373.96      15818.31       103.46 o                         
   3   2  12       6251.93       6374.81        48.59 o                         
   4   2  12        618.46        578.92         6.99 o                         
   5   2  12       3026.49       3004.72        31.33 o                         
   6   2  12       1310.72       1325.32        22.07 o                         
   7   2  12       1195.77       1182.36        26.84 o                         
   9   2  12       2359.22       2346.46        47.60 o                         
  10   2  12          0.27          2.22         5.12 o                         
 -10   3  12        109.89        116.03         8.87 o                         
  -9   3  12        418.67        442.09        14.38 o                         
  -8   3  12        575.81        558.96        12.80 o                         
  -7   3  12       1786.81       1768.23        23.90 o                         
  -6   3  12       2873.57       2692.01        34.46 o                         
  -5   3  12       3650.32       3449.58        35.22 o                         
  -4   3  12       2624.68       2727.47        27.55 o                         
  -3   3  12       1616.99       1590.20        17.18 o                         
  -2   3  12       2125.64       2166.04        18.78 o                         
  -1   3  12        772.01        806.37         9.14 o                         
   0   3  12       5062.44       5243.42        38.78 o                         
   1   3  12      15548.02      16103.78       108.41 o                         
   2   3  12      15350.67      16057.51       105.28 o                         
   3   3  12       1645.85       1700.42        13.89 o                         
   4   3  12       4816.20       4735.23        41.52 o                         
   5   3  12       3277.48       3262.24        35.94 o                         
   6   3  12         32.53         43.37         5.44 o                         
   7   3  12        369.03        392.45        14.25 o                         
   8   3  12         33.71         35.46         7.02 o                         
   9   3  12        395.18        346.31        29.77 o                         
  10   3  12        687.72        693.57        18.21 o                         
 -10   4  12        619.61        644.55        19.44 o                         
  -9   4  12          6.09          8.31         5.36 o                         
  -8   4  12        961.28        932.27        41.44 o                         
  -7   4  12        315.29        318.75        11.58 o                         
  -6   4  12        781.12        738.99        17.15 o                         
  -5   4  12       7515.27       7577.26       100.35 o                         
  -4   4  12          5.88          8.84         1.72 o                         
  -3   4  12      23504.44      23434.13       213.22 o                         
  -2   4  12       8453.77       8969.33        71.89 o                         
  -1   4  12      12754.60      12795.61        95.70 o                         
   0   4  12        573.94        517.15         5.48 o                         
   1   4  12      16781.64      16841.94       110.50 o                         
   2   4  12      13736.25      14354.66        95.00 o                         
   3   4  12       4600.51       4714.89        34.07 o                         
   4   4  12       5214.57       5185.36        43.63 o                         
   5   4  12       3071.19       3032.76        33.93 o                         
   6   4  12       9718.29       9586.89       109.24 o                         
   7   4  12        432.80        401.35         9.42 o                         
   8   4  12       1513.29       1579.73        34.60 o                         
   9   4  12          3.92          1.99         6.35 o                         
  10   4  12       1720.33       1710.79        39.26 o                         
 -10   5  12         24.19         28.11         7.30 o                         
  -9   5  12        459.65        490.45        37.37 o                         
  -8   5  12       1535.62       1540.64        35.93 o                         
  -7   5  12        340.43        349.68        12.10 o                         
  -6   5  12       1263.40       1306.94        27.16 o                         
  -5   5  12        359.37        362.13         9.29 o                         
  -4   5  12        883.42        879.39        13.31 o                         
  -3   5  12       2295.09       2184.65        20.51 o                         
  -2   5  12          0.08          1.97         1.32 o                         
  -1   5  12       2978.33       3118.70        23.20 o                         
   0   5  12        619.35        527.53         6.00 o                         
   1   5  12        196.82        155.38         2.97 o                         
   2   5  12       2193.19       2227.86        18.70 o                         
   3   5  12       1576.05       1612.31        13.54 o                         
   4   5  12       2162.80       2229.96        22.92 o                         
   5   5  12       1945.67       1906.65        25.81 o                         
   6   5  12        923.06       1007.64        16.81 o                         
   7   5  12        231.58        228.82         8.08 o                         
   8   5  12         94.92        110.96        15.97 o                         
   9   5  12        267.64        259.70        31.23 o                         
  10   5  12        188.64        197.52        17.77 o                         
 -10   6  12        162.06        156.42        26.25 o                         
  -9   6  12         61.84         69.72        14.36 o                         
  -8   6  12         27.15         37.92         6.85 o                         
  -7   6  12        623.99        619.46        21.40 o                         
  -6   6  12       2588.93       2554.93        86.54 o                         
  -5   6  12          6.49          9.15         4.32 o                         
  -4   6  12         56.91         57.48         3.43 o                         
  -3   6  12          8.14          9.62         2.59 o                         
  -2   6  12       2553.64       2476.81        25.02 o                         
  -1   6  12        191.85        218.82         3.87 o                         
   0   6  12       2375.11       2248.70        18.55 o                         
   1   6  12         21.85         20.61         1.90 o                         
   2   6  12         83.16         94.55         3.02 o                         
   3   6  12         49.44         53.01         2.71 o                         
   4   6  12       7295.35       7171.64        64.95 o                         
   5   6  12       1322.01       1314.00        38.34 o                         
   6   6  12         49.36         54.73         5.90 o                         
   7   6  12       1795.38       1722.51        28.22 o                         
   8   6  12         70.81         73.66         8.51 o                         
   9   6  12        572.89        611.24        20.59 o                         
  10   6  12         23.24         28.74         8.30 o                         
 -10   7  12        246.51        258.34        14.65 o                         
  -9   7  12        670.87        665.45        26.82 o                         
  -8   7  12        136.11        115.50         9.87 o                         
  -7   7  12       1845.62       1875.51        38.80 o                         
  -6   7  12        303.41        312.52        11.83 o                         
  -5   7  12       1253.19       1247.80        20.92 o                         
  -4   7  12        208.30        185.94         5.19 o                         
  -3   7  12         71.57         86.62         3.93 o                         
  -2   7  12       1175.44       1077.48        12.23 o                         
  -1   7  12       1377.94       1390.10        13.06 o                         
   0   7  12          4.05          6.87         1.55 o                         
   1   7  12        323.74        322.96         5.73 o                         
   2   7  12       5183.54       5065.60        45.36 o                         
   3   7  12         13.29         10.80         2.60 o                         
   4   7  12       1897.84       1911.21        21.83 o                         
   5   7  12        465.46        452.19         9.63 o                         
   6   7  12        816.96        836.72        15.51 o                         
   7   7  12        177.65        192.13         7.33 o                         
   8   7  12         10.61         18.57         6.74 o                         
   9   7  12         66.75         84.83         9.90 o                         
  10   7  12         90.09        105.94        14.44 o                         
  -9   8  12        160.01        135.54        14.47 o                         
  -8   8  12        854.65        871.57        27.65 o                         
  -7   8  12        155.87        147.95         8.25 o                         
  -6   8  12        213.34        224.07         8.22 o                         
  -5   8  12       2801.55       2666.49        99.11 o                         
  -4   8  12         72.17         83.81         4.02 o                         
  -3   8  12       4431.85       4412.43        47.84 o                         
  -2   8  12       3463.93       3329.42        33.65 o                         
  -1   8  12       2188.59       2289.93        24.91 o                         
   0   8  12        674.43        544.10         8.98 o                         
   1   8  12        360.08        498.28         8.89 o                         
   2   8  12        151.09        111.93         5.00 o                         
   3   8  12        245.72        265.73         7.77 o                         
   4   8  12       1564.56       1633.07        24.59 o                         
   5   8  12          3.07          5.25         2.83 o                         
   6   8  12       3262.49       3229.39        42.48 o                         
   7   8  12        253.79        273.28         8.94 o                         
   8   8  12       1372.28       1375.30        53.79 o                         
   9   8  12        768.47        725.20        23.02 o                         
  -9   9  12        252.23        277.13        12.30 o                         
  -8   9  12        156.99        159.24         9.76 o                         
  -6   9  12        722.72        711.35        18.42 o                         
  -5   9  12       1563.05       1627.00        32.74 o                         
  -4   9  12        283.07        325.27         9.37 o                         
  -3   9  12       2897.58       2786.68        36.27 o                         
  -2   9  12       1033.02       1017.61        15.94 o                         
  -1   9  12         19.72         27.79         2.85 o                         
   0   9  12       1434.52       1356.02        18.87 o                         
   1   9  12       1335.86       1287.98        16.91 o                         
   2   9  12       3005.44       2912.86        39.85 o                         
   3   9  12       1954.22       1959.99        33.89 o                         
   4   9  12       1277.01       1167.49        20.18 o                         
   5   9  12       2587.52       2613.76        47.92 o                         
   6   9  12          3.13         -2.26         4.36 o                         
   7   9  12        112.53        136.24         7.35 o                         
   8   9  12         22.39         23.07         7.22 o                         
   9   9  12         44.63         66.82         9.62 o                         
  -8  10  12          2.13          5.16         6.01 o                         
  -7  10  12        544.77        537.33        44.79 o                         
  -6  10  12         14.92          8.55         5.63 o                         
  -5  10  12        440.03        422.21         9.78 o                         
  -4  10  12       4207.33       4243.68        60.70 o                         
  -3  10  12       1040.09       1060.55        17.71 o                         
  -2  10  12       3556.10       3622.11        40.82 o                         
  -1  10  12       1383.42       1317.30        17.03 o                         
   0  10  12       7417.28       6928.89        74.67 o                         
   1  10  12        988.64        838.60        14.21 o                         
   2  10  12       1626.28       1469.33        27.92 o                         
   3  10  12        761.88        775.85        18.51 o                         
   4  10  12        689.46        719.94        17.57 o                         
   5  10  12       2019.73       2009.33        34.97 o                         
   6  10  12       1249.33       1340.80        26.63 o                         
   7  10  12       1175.98       1240.34        33.00 o                         
   8  10  12          1.28          2.09        10.09 o                         
  -8  11  12         28.12         33.26        14.84 o                         
  -7  11  12       1124.44       1214.54        29.26 o                         
  -6  11  12        410.89        432.40        15.89 o                         
  -5  11  12          7.84          7.15         3.59 o                         
  -4  11  12        732.49        709.87        16.04 o                         
  -3  11  12         65.36         55.54        12.21 o                         
  -2  11  12         19.07         17.58         3.09 o                         
  -1  11  12        630.30        604.13        11.72 o                         
   0  11  12        982.05       1056.89        16.80 o                         
   1  11  12        824.30        816.20        14.50 o                         
   2  11  12        244.88        293.11         9.68 o                         
   3  11  12         70.77         78.54        19.01 o                         
   4  11  12        860.34        873.92        20.31 o                         
   5  11  12        470.63        436.89        12.55 o                         
   6  11  12          3.36         -3.07         7.87 o                         
   7  11  12        427.13        451.72        21.88 o                         
  -7  12  12        520.76        509.70        18.67 o                         
  -6  12  12        184.06        204.93        14.54 o                         
  -5  12  12        746.67        758.31        16.43 o                         
  -4  12  12         32.30         30.82         6.48 o                         
  -3  12  12       1543.16       1587.45        35.14 o                         
  -2  12  12        227.25        236.68         7.58 o                         
  -1  12  12        617.21        666.42        12.86 o                         
   0  12  12        352.92        367.47        15.12 o                         
   1  12  12       1242.78       1248.77        22.16 o                         
   2  12  12        202.55        181.09         8.83 o                         
   3  12  12          7.83          9.88         4.48 o                         
   4  12  12       1192.41       1207.41        25.50 o                         
   5  12  12          0.62         -0.46         4.32 o                         
   6  12  12        837.03        915.58        36.42 o                         
   7  12  12        110.71        101.42        13.25 o                         
  -7  13  12        405.04        437.49        26.52 o                         
  -6  13  12        309.98        327.93        17.60 o                         
  -5  13  12         31.83         34.48         5.35 o                         
  -4  13  12         30.12         40.33         7.35 o                         
  -3  13  12         16.08          3.21         7.92 o                         
  -2  13  12          1.13          2.02         3.84 o                         
  -1  13  12        208.88        207.12         7.82 o                         
   0  13  12        179.50        191.19         8.96 o                         
   1  13  12        560.69        592.61        14.64 o                         
   2  13  12        583.73        565.88        14.64 o                         
   3  13  12         42.35         47.97         6.87 o                         
   4  13  12        445.58        457.78        14.42 o                         
   5  13  12        356.61        447.15        26.64 o                         
   6  13  12        529.23        549.78        27.82 o                         
   7  13  12        111.89        125.13        14.35 o                         
  -5  14  12         12.52          8.74         7.09 o                         
  -4  14  12         12.50          9.95         8.42 o                         
  -3  14  12          1.02         -5.18         7.06 o                         
  -2  14  12        103.32        120.75        16.08 o                         
  -1  14  12          1.19         -0.99         4.31 o                         
   0  14  12        298.85        323.14        14.95 o                         
   1  14  12        384.45        408.83        22.98 o                         
   2  14  12          5.06          8.50         5.88 o                         
   3  14  12         20.25         23.30         6.43 o                         
   4  14  12         55.84         53.84         7.80 o                         
   5  14  12         15.58         29.62        12.35 o                         
   6  14  12          4.81         -9.01         9.01 o                         
  -5  15  12        245.44        249.92        15.28 o                         
  -4  15  12          6.37          3.75         8.84 o                         
  -3  15  12       1004.55        750.63        32.78 o                         
  -2  15  12        101.56        118.00        16.67 o                         
  -1  15  12        316.90        334.17        12.80 o                         
   0  15  12        936.12       1012.97        23.56 o                         
   1  15  12         94.29         98.92        11.15 o                         
   2  15  12       1902.90       1938.24        44.52 o                         
   3  15  12        725.46        719.19        19.70 o                         
   4  15  12        403.82        426.04        20.73 o                         
   5  15  12        190.59        218.76        22.19 o                         
  -2  16  12        371.88        398.04        26.15 o                         
  -1  16  12        392.31        426.15        22.72 o                         
   0  16  12        573.38        602.25        18.03 o                         
   1  16  12        118.65         87.13        25.85 o                         
   2  16  12        266.88        257.48        14.76 o                         
   3  16  12         22.99         27.71        11.79 o                         
 -11   1  13        524.52        537.26        29.74 o                         
 -10   1  13        343.08        356.92        16.30 o                         
  -9   1  13       2318.19       2356.50        47.19 o                         
  -8   1  13        308.24        327.02        10.30 o                         
  -7   1  13        720.06        718.26        13.90 o                         
  -6   1  13         14.87         19.10         3.24 o                         
  -5   1  13       1352.01       1257.16        19.41 o                         
  -4   1  13       4795.88       4645.91        58.72 o                         
  -3   1  13       1581.71       1708.34        21.42 o                         
  -2   1  13       6969.90       7183.13        56.30 o                         
  -1   1  13        108.15         70.10         2.81 o                         
   0   1  13      16262.14      17101.86       116.26 o                         
   1   1  13        365.68        334.79         5.10 o                         
   2   1  13        237.95        178.58         2.73 o                         
   3   1  13        319.02        338.44         3.98 o                         
   4   1  13       1420.23       1441.93        13.54 o                         
   5   1  13        218.29        174.29         4.64 o                         
   6   1  13        974.61        946.70        18.00 o                         
   7   1  13        106.58        110.53         7.21 o                         
   8   1  13        802.32        774.00        21.58 o                         
   9   1  13        575.42        591.64        19.73 o                         
  10   1  13        222.10        197.63        17.86 o                         
 -10   2  13          0.38         -3.50         9.12 o                         
  -9   2  13          1.94         10.89         6.16 o                         
  -8   2  13          2.31          3.62         4.32 o                         
  -7   2  13         92.25         97.59         7.43 o                         
  -6   2  13        237.23        191.97         6.13 o                         
  -5   2  13          0.41          0.39         3.43 o                         
  -4   2  13        818.23        793.50        11.25 o                         
  -3   2  13         64.65         65.73         2.07 o                         
  -2   2  13        112.05        124.96         2.56 o                         
  -1   2  13          7.95         17.45         1.20 o                         
   0   2  13       1205.19       1192.84        10.36 o                         
   1   2  13        257.56        292.36         3.43 o                         
   2   2  13       1919.30       2201.56        16.29 o                         
   3   2  13         51.67         49.38         1.78 o                         
   4   2  13        173.66        194.38         3.76 o                         
   5   2  13        267.55        297.48         6.30 o                         
   6   2  13         33.15         35.23         2.97 o                         
   7   2  13        385.54        375.96        13.87 o                         
   8   2  13         17.28          9.53         5.95 o                         
   9   2  13         78.84         83.17         7.58 o                         
  10   2  13        266.85        272.34        11.63 o                         
 -10   3  13        612.57        606.94        17.73 o                         
  -9   3  13        352.08        377.88        12.80 o                         
  -8   3  13          3.21          7.85         4.10 o                         
  -7   3  13        573.63        583.55        12.33 o                         
  -6   3  13          5.62          0.94         3.78 o                         
  -5   3  13        704.68        681.56        10.15 o                         
  -4   3  13        358.64        337.10         5.18 o                         
  -3   3  13       5410.39       5623.16        53.53 o                         
  -2   3  13        215.44        235.84         3.24 o                         
  -1   3  13       2233.55       2235.41        21.42 o                         
   0   3  13       1691.71       1707.80        14.20 o                         
   1   3  13       4490.83       4546.94        30.14 o                         
   2   3  13        793.76        688.05         6.61 o                         
   3   3  13         36.56         32.31         1.73 o                         
   4   3  13        920.60        924.00        10.92 o                         
   5   3  13        143.84        136.79         4.92 o                         
   6   3  13        376.29        382.75         7.03 o                         
   7   3  13       1945.02       1919.26        29.42 o                         
   8   3  13       1831.43       1854.18        39.02 o                         
   9   3  13         60.10         47.38         8.39 o                         
  10   3  13         58.93         52.03         7.34 o                         
 -10   4  13        199.61        194.53        11.63 o                         
  -9   4  13          1.24          8.52         5.50 o                         
  -8   4  13         59.85         62.03         6.52 o                         
  -7   4  13         28.95         21.27         5.18 o                         
  -6   4  13          0.85          4.29         3.55 o                         
  -5   4  13         13.11          9.35         3.72 o                         
  -4   4  13         21.25         32.36         2.56 o                         
  -3   4  13       1644.85       1558.35        17.37 o                         
  -2   4  13        340.02        407.64         5.31 o                         
  -1   4  13         93.78        119.78         2.87 o                         
   0   4  13       2349.40       2339.57        18.08 o                         
   1   4  13       1480.19       1620.07        12.84 o                         
   2   4  13        781.61        981.24         8.34 o                         
   3   4  13         70.86         84.61         2.50 o                         
   4   4  13       1041.29       1076.23        12.36 o                         
   5   4  13          0.03          0.31         2.15 o                         
   6   4  13        551.54        583.69        11.81 o                         
   7   4  13         76.79         83.26         5.42 o                         
   8   4  13        198.28        230.55        12.63 o                         
   9   4  13        180.77        174.70        12.38 o                         
  10   4  13          5.88          5.22         7.44 o                         
 -10   5  13         69.57         70.89         8.72 o                         
  -9   5  13          5.29          8.84         5.82 o                         
  -8   5  13        519.50        535.03        16.35 o                         
  -7   5  13         73.17         65.04        13.25 o                         
  -6   5  13       1400.61       1430.30        29.22 o                         
  -5   5  13        598.01        574.68        12.36 o                         
  -4   5  13          8.64          6.15         2.62 o                         
  -3   5  13       1818.59       2028.50        20.20 o                         
  -2   5  13       6005.60       5889.94        48.75 o                         
  -1   5  13       1957.92       1947.14        15.36 o                         
   0   5  13        476.23        519.46         6.40 o                         
   1   5  13       4512.61       4498.53        34.85 o                         
   2   5  13          5.34         21.51         2.48 o                         
   3   5  13       2368.32       2470.81        19.40 o                         
   4   5  13        504.96        496.21         8.29 o                         
   5   5  13       2316.42       2326.85        30.60 o                         
   6   5  13        264.96        257.15         7.99 o                         
   7   5  13       3004.56       2937.77        43.51 o                         
   8   5  13        161.81        165.15        11.51 o                         
   9   5  13         15.20         27.51         7.86 o                         
  10   5  13        298.39        305.69        15.78 o                         
 -10   6  13        203.17        202.57        13.04 o                         
  -9   6  13        308.28        315.26        17.80 o                         
  -8   6  13          8.56         13.57         6.01 o                         
  -7   6  13        419.50        401.47        14.03 o                         
  -6   6  13        240.72        213.35        10.29 o                         
  -5   6  13        245.98        245.53        10.24 o                         
  -4   6  13         18.04         22.36         2.59 o                         
  -3   6  13        926.37        829.91        12.10 o                         
  -2   6  13          7.33          5.11         1.68 o                         
  -1   6  13       3309.49       3509.82        28.65 o                         
   0   6  13        142.57        133.97         3.36 o                         
   1   6  13        288.53        291.18         5.67 o                         
   2   6  13       1205.94       1097.31        11.71 o                         
   3   6  13          3.61          3.07         1.68 o                         
   4   6  13        113.02        101.57         4.31 o                         
   5   6  13        162.79        165.41         5.76 o                         
   6   6  13        319.38        290.84        10.96 o                         
   7   6  13        138.15        160.88         7.66 o                         
   8   6  13        110.37        101.80        13.08 o                         
   9   6  13          2.32         13.45         6.97 o                         
  10   6  13         25.48         28.04         8.26 o                         
 -10   7  13         67.51         65.32        11.83 o                         
  -9   7  13        382.08        433.84        21.39 o                         
  -8   7  13         16.81         11.34         6.69 o                         
  -7   7  13       1226.35       1269.13        29.38 o                         
  -6   7  13         45.38         43.63         3.88 o                         
  -5   7  13       2064.73       2088.02        31.78 o                         
  -4   7  13        709.90        681.71        11.07 o                         
  -3   7  13       1900.18       1922.48        22.98 o                         
  -2   7  13       2440.84       2338.38        30.44 o                         
  -1   7  13        981.43        991.92        11.69 o                         
   0   7  13        834.68        800.86         9.90 o                         
   1   7  13        400.76        434.72         7.38 o                         
   2   7  13       2871.05       2885.37        27.81 o                         
   3   7  13        430.08        426.52         8.38 o                         
   4   7  13       1753.65       1746.71        20.46 o                         
   5   7  13       1112.77       1081.15        15.72 o                         
   6   7  13       1985.78       1954.75        31.10 o                         
   7   7  13          2.85          2.00         3.48 o                         
   8   7  13        455.54        481.92        17.52 o                         
   9   7  13        372.63        396.09        16.86 o                         
  -9   8  13         17.33         31.12        10.75 o                         
  -8   8  13         10.78          7.37         8.58 o                         
  -7   8  13         37.22         39.93         4.87 o                         
  -6   8  13        678.25        717.42        15.13 o                         
  -5   8  13        106.82         91.01         9.26 o                         
  -4   8  13          9.50         15.35         2.59 o                         
  -3   8  13        114.39        110.48         4.76 o                         
  -2   8  13       2237.38       2201.96        23.58 o                         
  -1   8  13         24.37         14.15         2.44 o                         
   0   8  13          3.45          1.42         2.10 o                         
   1   8  13       2669.79       2563.82        31.10 o                         
   2   8  13          5.74          0.79         2.55 o                         
   3   8  13        321.46        323.92         8.60 o                         
   4   8  13         76.85         76.32         4.82 o                         
   5   8  13         16.08         13.74         3.63 o                         
   6   8  13         74.45         84.34         5.92 o                         
   7   8  13         10.73         14.77         4.76 o                         
   8   8  13          1.68         17.85         6.93 o                         
   9   8  13        296.35        338.86        16.09 o                         
  -9   9  13        126.05        109.94         8.97 o                         
  -8   9  13        171.86        155.59        10.05 o                         
  -7   9  13       1185.33       1032.77       207.26 o                         
  -6   9  13        203.81        212.14        10.08 o                         
  -5   9  13        810.01        785.79        19.63 o                         
  -4   9  13       3744.11       3719.87        52.99 o                         
  -3   9  13        141.97        156.58         6.31 o                         
  -2   9  13       1587.25       1590.59        22.36 o                         
  -1   9  13         93.55         90.17         4.25 o                         
   0   9  13       1741.03       1597.92        21.36 o                         
   1   9  13          4.47          7.75         2.61 o                         
   2   9  13         14.09          5.35         3.44 o                         
   3   9  13       1101.78       1016.67        21.57 o                         
   4   9  13        218.77        206.09         8.15 o                         
   5   9  13       1324.78       1368.33        32.93 o                         
   6   9  13         20.92         17.87         7.88 o                         
   7   9  13         12.86         12.65         5.02 o                         
   8   9  13        241.20        225.45        15.69 o                         
   9   9  13        308.56        339.45        16.19 o                         
  -8  10  13        209.53        212.16        11.44 o                         
  -7  10  13         37.50         33.96         6.64 o                         
  -6  10  13        146.98        135.00        12.26 o                         
  -5  10  13        880.46        870.84        22.18 o                         
  -4  10  13         19.14         21.11         4.42 o                         
  -3  10  13       1971.45       1875.06        27.03 o                         
  -2  10  13        774.92        777.27        12.23 o                         
  -1  10  13       1219.92       1127.10        15.29 o                         
   0  10  13         37.45         33.44         4.93 o                         
   1  10  13        643.87        609.98        12.13 o                         
   2  10  13        284.36        306.67        13.69 o                         
   3  10  13         30.45         34.19         6.82 o                         
   4  10  13        386.32        436.74        13.47 o                         
   5  10  13          5.24          0.97         4.11 o                         
   6  10  13        126.76        136.47        11.29 o                         
   7  10  13        192.41        230.15        11.99 o                         
   8  10  13        424.78        421.90        24.62 o                         
  -8  11  13         54.40         61.50         9.06 o                         
  -7  11  13        615.87        631.22        24.34 o                         
  -6  11  13        311.15        349.99        15.89 o                         
  -5  11  13       1157.98       1189.51        20.96 o                         
  -4  11  13        150.84        155.04         8.14 o                         
  -3  11  13       1400.54       1519.14        27.25 o                         
  -2  11  13        168.64        161.73         5.67 o                         
  -1  11  13        270.96        301.42         8.15 o                         
   0  11  13        135.21        106.94         6.64 o                         
   1  11  13         13.94         14.49         3.71 o                         
   2  11  13        669.15        667.73        14.95 o                         
   3  11  13         90.71         89.64         7.75 o                         
   4  11  13        664.97        625.09        16.96 o                         
   5  11  13         96.24         89.27         7.17 o                         
   6  11  13       1613.56       1606.62        51.71 o                         
   7  11  13         95.87        112.27        13.05 o                         
  -7  12  13        488.65        523.58        27.04 o                         
  -6  12  13         13.15          7.57         6.87 o                         
  -5  12  13          9.76         10.15         4.04 o                         
  -4  12  13         51.13         44.93         5.48 o                         
  -3  12  13          6.20          7.15         4.07 o                         
  -2  12  13         20.07         17.90         3.47 o                         
  -1  12  13        696.40        731.70        13.63 o                         
   0  12  13        798.45        789.53        19.15 o                         
   1  12  13          3.33          4.96         4.19 o                         
   2  12  13        223.45        233.16        13.22 o                         
   3  12  13        346.33        373.36        13.64 o                         
   4  12  13         37.81         43.61         7.82 o                         
   5  12  13        335.32        336.05        12.82 o                         
   6  12  13        213.30        204.04        16.85 o                         
   7  12  13        218.23        232.53        17.40 o                         
  -6  13  13        667.13        706.17        22.51 o                         
  -5  13  13          0.43          8.50         4.31 o                         
  -4  13  13         59.99         65.16         8.00 o                         
  -3  13  13          9.27          5.43         4.05 o                         
  -2  13  13       1305.49       1334.41        23.51 o                         
  -1  13  13        337.55        322.20         9.50 o                         
   0  13  13         35.25         48.83         5.62 o                         
   1  13  13        119.27        132.02         8.27 o                         
   2  13  13         45.72         48.66         6.21 o                         
   3  13  13        384.20        370.53        13.46 o                         
   4  13  13         11.40         22.93         6.10 o                         
   5  13  13       1110.90       1239.62        46.58 o                         
   6  13  13        143.74        158.04        17.28 o                         
  -5  14  13        545.38        573.63        21.42 o                         
  -4  14  13        220.79        232.54        13.13 o                         
  -3  14  13        398.40        415.10        25.35 o                         
  -2  14  13         35.10         49.19        12.17 o                         
  -1  14  13         44.67         45.87         5.89 o                         
   0  14  13        107.97        106.36        12.04 o                         
   1  14  13       1285.50       1290.28        33.02 o                         
   2  14  13        629.39        615.75        21.45 o                         
   3  14  13        209.91        226.21        11.67 o                         
   4  14  13        196.02        201.44        13.95 o                         
  -4  15  13         50.42         41.88        10.98 o                         
  -2  15  13         10.38          0.05        10.02 o                         
  -1  15  13          4.85          7.13         5.60 o                         
   0  15  13         12.76         18.87         6.33 o                         
   1  15  13         14.07         14.32         7.55 o                         
   2  15  13        186.68        164.01        21.20 o                         
   3  15  13        144.00        148.53        10.76 o                         
   4  15  13        733.82        767.13        19.78 o                         
  -3  16  13         87.08         78.81        12.89 o                         
  -2  16  13        111.11         82.13        15.35 o                         
  -1  16  13        519.19        520.74        15.61 o                         
   0  16  13        566.90        601.80        20.56 o                         
   1  16  13        975.94        623.97        28.51 o                         
   2  16  13        204.39        197.22        19.92 o                         
   3  16  13          5.25          0.14         6.14 o                         
 -10   0  14        763.54        706.03        32.02 o                         
  -9   0  14       2139.43       1990.34        59.06 o                         
  -8   0  14       1652.50       1602.02        34.83 o                         
  -7   0  14       2643.60       2616.10        40.16 o                         
  -6   0  14        320.71        326.83        12.49 o                         
  -5   0  14        722.76        782.33        16.37 o                         
  -4   0  14        534.59        534.71        12.20 o                         
  -3   0  14        152.48        160.70        18.66 o                         
  -2   0  14        231.97        302.59         5.91 o                         
  -1   0  14        507.40        595.58         7.77 o                         
   0   0  14      22785.40      22605.61       221.13 o                         
   1   0  14       4113.94       3978.76        37.89 o                         
   2   0  14        171.87         98.03         3.42 o                         
   3   0  14       6327.88       6612.50        66.21 o                         
   4   0  14       4338.32       4310.99        49.73 o                         
   5   0  14        634.78        628.30        14.43 o                         
   6   0  14        852.97        846.34        16.12 o                         
   7   0  14         37.74         29.64         6.07 o                         
   8   0  14        227.44        228.54        21.15 o                         
  10   0  14          1.00         -3.02         3.02 o                         
 -10   1  14        820.13        833.03        24.74 o                         
  -9   1  14        842.59        886.60        24.38 o                         
  -8   1  14        319.59        327.46         9.85 o                         
  -7   1  14          0.07          0.44         3.17 o                         
  -6   1  14        307.21        276.80         7.93 o                         
  -5   1  14        664.92        640.88        12.43 o                         
  -4   1  14       2270.94       2301.09        31.73 o                         
  -3   1  14       1786.23       1791.19        22.54 o                         
  -2   1  14       9453.50       9360.41        71.64 o                         
  -1   1  14       3400.32       3377.85        24.37 o                         
   0   1  14       2297.93       2348.72        17.59 o                         
   1   1  14         57.18        118.23         2.22 o                         
   2   1  14          3.25          4.23         0.96 o                         
   3   1  14       2291.31       2334.92        17.16 o                         
   4   1  14       1541.49       1520.72        15.24 o                         
   5   1  14       1194.80       1184.55        15.84 o                         
   6   1  14       1081.07       1079.68        14.75 o                         
   7   1  14        400.10        386.63        11.47 o                         
   8   1  14        865.22        888.15        23.73 o                         
   9   1  14       1109.52       1003.30        82.79 o                         
  10   1  14          9.01         14.09         5.75 o                         
 -10   2  14        304.21        298.91        22.82 o                         
  -9   2  14          8.94          6.80         8.56 o                         
  -8   2  14       2023.51       2040.51        29.51 o                         
  -7   2  14         36.76         35.12         5.05 o                         
  -6   2  14       3772.12       3607.46        44.38 o                         
  -5   2  14          4.57          6.53         2.66 o                         
  -4   2  14       2895.65       2949.90        32.90 o                         
  -3   2  14        211.98        207.99         3.55 o                         
  -2   2  14       2693.22       2752.90        20.93 o                         
  -1   2  14       9247.51       9318.56        70.59 o                         
   0   2  14        138.98        160.18         2.85 o                         
   1   2  14      17613.63      18001.61       113.07 o                         
   2   2  14        211.04        215.37         2.97 o                         
   3   2  14       5275.15       5060.52        36.15 o                         
   4   2  14        697.44        698.65         8.34 o                         
   5   2  14       4720.99       4712.20        47.22 o                         
   6   2  14        132.32        131.66         5.22 o                         
   7   2  14        906.29        867.19        22.33 o                         
   8   2  14        388.96        421.96        15.86 o                         
   9   2  14       1131.91       1104.95        23.08 o                         
  10   2  14       2160.44       2148.28        40.06 o                         
 -10   3  14        246.69        248.73        11.83 o                         
  -9   3  14        196.40        205.95        10.02 o                         
  -8   3  14          0.63          5.48         4.09 o                         
  -7   3  14        229.43        244.07         7.79 o                         
  -6   3  14         30.98         43.41         3.63 o                         
  -5   3  14        134.97        148.09         5.44 o                         
  -4   3  14       3717.27       3743.38        34.74 o                         
  -3   3  14       4535.06       4606.42        44.28 o                         
  -2   3  14       4786.03       4854.18        38.02 o                         
  -1   3  14       4073.53       4054.58        36.75 o                         
   0   3  14       2726.11       2607.49        20.64 o                         
   1   3  14       7153.32       7918.80        49.54 o                         
   2   3  14       1325.81       1374.98        10.73 o                         
   3   3  14         84.07        100.83         2.73 o                         
   4   3  14        609.79        611.96         8.99 o                         
   5   3  14       2190.14       2130.83        23.87 o                         
   6   3  14        555.09        558.72        10.41 o                         
   7   3  14        731.39        731.37        25.21 o                         
   8   3  14       1601.83       1628.79        35.65 o                         
   9   3  14       1434.29       1355.23        45.33 o                         
  10   3  14        217.26        221.28        11.08 o                         
 -10   4  14        141.64        132.09        17.62 o                         
  -9   4  14       2471.49       2565.79        49.04 o                         
  -8   4  14        130.45        132.77         8.68 o                         
  -7   4  14       1825.54       1839.03        35.49 o                         
  -6   4  14         87.15         90.72         6.29 o                         
  -5   4  14       5530.71       5824.59        78.10 o                         
  -4   4  14         79.93        101.35         9.52 o                         
  -3   4  14       2917.67       2940.40        27.31 o                         
  -2   4  14       5074.25       5177.92        42.70 o                         
  -1   4  14       1764.03       1813.64        17.85 o                         
   0   4  14       3469.24       3337.60        26.06 o                         
   1   4  14        283.68        306.47         4.06 o                         
   2   4  14      19518.58      19784.24       124.27 o                         
   3   4  14        396.66        407.93         5.18 o                         
   4   4  14       3618.47       3547.92        54.03 o                         
   5   4  14        573.90        524.46        10.55 o                         
   6   4  14         19.65         33.31         3.52 o                         
   7   4  14        768.23        741.59        19.01 o                         
   8   4  14        349.13        334.87        14.26 o                         
   9   4  14       1354.95       1378.87        32.97 o                         
  10   4  14        111.68        106.84         9.11 o                         
 -10   5  14        564.33        604.09        19.43 o                         
  -9   5  14        244.12        241.65        12.55 o                         
  -8   5  14        156.45        158.08        10.66 o                         
  -7   5  14         70.39         67.22         7.25 o                         
  -6   5  14        372.85        352.61        13.90 o                         
  -5   5  14       1053.39       1003.14        18.25 o                         
  -4   5  14       1140.45       1147.55        19.85 o                         
  -3   5  14       1184.52       1180.74        13.75 o                         
  -2   5  14       4299.07       4360.65        38.58 o                         
  -1   5  14       2198.10       2218.54        18.01 o                         
   0   5  14       2330.79       2516.54        20.44 o                         
   1   5  14        103.21         93.06         2.55 o                         
   2   5  14         91.26         79.26         2.59 o                         
   3   5  14         47.62         64.61         2.54 o                         
   4   5  14       1540.90       1509.26        17.01 o                         
   5   5  14       3682.35       3592.07        40.11 o                         
   6   5  14       1369.42       1367.42        17.92 o                         
   7   5  14       1846.85       1835.46        29.87 o                         
   8   5  14        104.15        118.44        10.27 o                         
   9   5  14        592.28        594.93        20.30 o                         
  10   5  14        194.14        204.92        14.11 o                         
 -10   6  14        204.77        213.03        12.96 o                         
  -9   6  14         21.08         26.60         6.91 o                         
  -8   6  14       3023.53       3036.69        56.87 o                         
  -7   6  14        122.02        117.56         9.10 o                         
  -6   6  14       3213.35       3150.50        56.96 o                         
  -5   6  14        200.22        184.01         7.39 o                         
  -4   6  14        195.45        192.58         8.21 o                         
  -3   6  14        416.07        425.87         7.84 o                         
  -2   6  14         26.52         33.13         2.59 o                         
  -1   6  14      12121.46      12211.47       100.79 o                         
   0   6  14         11.99         23.53         3.29 o                         
   1   6  14       6075.01       5985.49        44.43 o                         
   2   6  14         55.91         75.93         4.10 o                         
   3   6  14       5766.92       5678.71        54.08 o                         
   4   6  14        369.60        389.56         7.55 o                         
   5   6  14       3108.33       3030.20        34.90 o                         
   6   6  14        119.47        115.76         6.30 o                         
   7   6  14        535.43        544.72        13.46 o                         
   8   6  14         66.69         83.88         9.19 o                         
   9   6  14        219.00        212.29        13.11 o                         
  10   6  14        622.90        652.06        22.51 o                         
  -9   7  14        153.28        175.06        23.06 o                         
  -8   7  14          8.91          8.90         6.28 o                         
  -7   7  14         28.02         24.68         6.41 o                         
  -6   7  14         13.94         14.73         3.35 o                         
  -5   7  14       1884.33       1910.04        29.72 o                         
  -4   7  14       1228.65       1211.36        17.04 o                         
  -3   7  14       2547.14       2618.82        29.95 o                         
  -2   7  14       1545.24       1462.16        21.04 o                         
  -1   7  14        738.58        684.90         8.87 o                         
   0   7  14       1315.36       1254.56        14.87 o                         
   1   7  14        461.80        422.59         8.79 o                         
   2   7  14         78.10         85.55         4.02 o                         
   3   7  14        179.07        170.96         5.78 o                         
   4   7  14       3390.94       3300.11        53.24 o                         
   5   7  14       1424.22       1418.60        19.33 o                         
   6   7  14        572.97        535.66        13.86 o                         
   7   7  14        105.02        105.69         6.36 o                         
   8   7  14        770.91        802.42        23.09 o                         
   9   7  14        133.89        157.07        12.39 o                         
  -9   8  14       2685.85       2739.59        74.66 o                         
  -8   8  14        470.41        448.83        17.25 o                         
  -7   8  14        862.43        837.84        17.08 o                         
  -6   8  14        223.42        225.13        10.07 o                         
  -5   8  14       2414.18       2356.02        79.13 o                         
  -4   8  14        649.20        611.26        10.06 o                         
  -3   8  14        205.90        201.11         5.92 o                         
  -2   8  14        250.33        261.64         7.94 o                         
  -1   8  14        356.23        263.42         5.61 o                         
   0   8  14       1580.04       1548.40        19.69 o                         
   1   8  14         61.13         48.31         3.97 o                         
   2   8  14       4079.81       4258.39        48.29 o                         
   3   8  14       1223.17       1178.20        23.44 o                         
   4   8  14       4160.04       4114.50        48.96 o                         
   5   8  14       1234.32       1217.20        20.05 o                         
   6   8  14        136.58        128.34         8.38 o                         
   7   8  14          4.77          5.69         4.00 o                         
   8   8  14         45.04         43.81         8.13 o                         
   9   8  14        492.41        528.01        19.71 o                         
  -9   9  14        437.18        430.14        14.85 o                         
  -8   9  14         78.76         91.62         8.10 o                         
  -7   9  14        700.97        656.17        52.58 o                         
  -6   9  14        762.16        785.74        18.75 o                         
  -5   9  14          5.84          9.09         4.29 o                         
  -4   9  14       3292.05       3205.03        40.84 o                         
  -3   9  14        417.67        447.61        10.00 o                         
  -2   9  14       2220.01       2174.81        28.81 o                         
  -1   9  14       1144.43       1090.42        14.56 o                         
   0   9  14        242.47        204.29        13.61 o                         
   1   9  14        736.79        744.17        14.70 o                         
   2   9  14        195.84        159.27         7.69 o                         
   3   9  14         79.89         64.72         6.57 o                         
   4   9  14        204.60        222.68         8.57 o                         
   5   9  14       1134.84       1119.60        22.62 o                         
   6   9  14        628.62        707.19        17.66 o                         
   7   9  14        244.57        265.27        10.84 o                         
   8   9  14        209.68        200.13        18.68 o                         
   9   9  14        500.12        520.98        19.71 o                         
  -8  10  14        430.06        439.83        15.57 o                         
  -7  10  14        107.60        113.67        16.01 o                         
  -6  10  14       1768.55       1810.76        37.44 o                         
  -5  10  14         23.31         18.84         6.04 o                         
  -4  10  14       1665.23       1779.00        29.27 o                         
  -3  10  14        665.93        628.25        18.52 o                         
  -2  10  14        742.76        677.75        11.04 o                         
  -1  10  14        146.84        177.29         5.74 o                         
   0  10  14         63.23         70.14         6.55 o                         
   1  10  14       4608.28       4407.54        50.43 o                         
   2  10  14        292.40        315.70        28.06 o                         
   3  10  14       4109.82       4116.93        70.63 o                         
   4  10  14         95.22        100.11         7.93 o                         
   5  10  14        583.78        581.19        15.39 o                         
   6  10  14          0.40          3.88         5.93 o                         
   7  10  14        416.43        431.65        21.69 o                         
  -8  11  14          4.83          8.31         6.72 o                         
  -7  11  14        999.21       1002.00        25.95 o                         
  -6  11  14          1.18         -1.59         5.74 o                         
  -5  11  14        411.65        396.77        20.37 o                         
  -4  11  14        408.86        422.41        12.08 o                         
  -3  11  14        849.04        841.26        28.94 o                         
  -2  11  14       1141.26       1186.07        16.78 o                         
  -1  11  14        240.26        223.50         7.21 o                         
   0  11  14        500.37        496.28        10.81 o                         
   1  11  14        444.09        426.91        10.27 o                         
   2  11  14        263.14        279.01         9.75 o                         
   3  11  14        212.45        239.39        12.69 o                         
   4  11  14         29.43         30.10         6.00 o                         
   5  11  14        402.27        391.39        21.06 o                         
   6  11  14        902.32        918.66        35.82 o                         
   7  11  14        487.47        514.80        24.33 o                         
  -7  12  14        973.46        965.12        26.20 o                         
  -6  12  14         28.60         21.55         7.48 o                         
  -5  12  14        472.26        453.71        22.00 o                         
  -4  12  14         12.55          4.90         4.36 o                         
  -3  12  14        229.17        227.32         9.86 o                         
  -2  12  14        523.62        541.71        10.91 o                         
  -1  12  14         57.94         61.62         5.01 o                         
   0  12  14       1515.29       1492.68        22.13 o                         
   1  12  14        170.95        167.32         8.36 o                         
   2  12  14       1451.69       1454.16        25.19 o                         
   3  12  14         56.81         45.88         5.40 o                         
   4  12  14        510.09        454.06        27.22 o                         
   5  12  14         67.95         69.78         7.87 o                         
   6  12  14          6.93          6.86         7.98 o                         
   7  12  14        522.09        514.78        24.99 o                         
  -6  13  14          0.72          0.26         6.84 o                         
  -5  13  14         46.34         43.21         5.11 o                         
  -4  13  14        387.36        394.64        15.34 o                         
  -3  13  14        485.04        509.52        17.99 o                         
  -2  13  14        519.23        536.19        19.10 o                         
  -1  13  14        150.92        142.67         6.96 o                         
   0  13  14        207.08        205.95         8.31 o                         
   1  13  14          1.78         -2.42         4.31 o                         
   2  13  14        276.90        264.68        14.32 o                         
   3  13  14         82.02         92.24        12.98 o                         
   4  13  14         66.47         65.12         7.50 o                         
   5  13  14        177.58        190.29        10.58 o                         
   6  13  14          5.51          7.68         9.13 o                         
  -5  14  14         71.57         78.67         7.43 o                         
  -4  14  14          7.68          3.25         6.27 o                         
  -3  14  14         12.98          7.29         6.52 o                         
  -2  14  14         65.32         60.20         9.48 o                         
  -1  14  14        949.71        985.68        33.48 o                         
   0  14  14        851.77        870.64        26.56 o                         
   1  14  14       1322.14       1412.46        29.17 o                         
   2  14  14         45.01         44.53         8.67 o                         
   3  14  14        305.89        302.15        12.86 o                         
   4  14  14        241.52        275.61        26.68 o                         
   5  14  14       1163.39       1148.81        45.36 o                         
  -4  15  14         31.80         22.73         9.90 o                         
  -3  15  14         42.73         32.74        10.77 o                         
  -2  15  14        553.11        547.17        29.35 o                         
  -1  15  14        901.67        928.64        21.31 o                         
   0  15  14        510.47        519.73        16.36 o                         
   1  15  14        120.45         98.82        10.67 o                         
   2  15  14        312.41        341.67        16.83 o                         
   3  15  14         13.62         19.17        10.08 o                         
   4  15  14         98.12        112.06         9.31 o                         
  -2  16  14        197.21        212.73        21.63 o                         
  -1  16  14         62.71         71.43         7.33 o                         
   0  16  14         10.37          6.45         6.22 o                         
   1  16  14          0.05         -6.28         6.94 o                         
   2  16  14        878.57        457.25        26.91 o                         
 -10   1  15        657.17        622.58        30.76 o                         
  -9   1  15        459.19        477.89        17.69 o                         
  -8   1  15         18.72         20.65         4.40 o                         
  -7   1  15        557.61        555.54        12.41 o                         
  -6   1  15        430.14        447.32        10.24 o                         
  -5   1  15       2010.95       2066.31        32.55 o                         
  -4   1  15        363.37        325.53         8.06 o                         
  -3   1  15        748.61        737.18         8.97 o                         
  -2   1  15       3241.11       3474.51        28.02 o                         
  -1   1  15        371.20        335.69         3.79 o                         
   0   1  15        324.52        408.58         4.47 o                         
   1   1  15        348.09        370.57         4.07 o                         
   2   1  15       1565.87       1579.62        11.45 o                         
   3   1  15        172.59        155.96         3.22 o                         
   4   1  15       5433.94       5334.70        42.06 o                         
   5   1  15       1936.53       1902.46        20.08 o                         
   6   1  15       1005.43       1022.78        14.55 o                         
   7   1  15       1243.71       1193.08        22.65 o                         
   8   1  15        629.16        663.68        16.45 o                         
   9   1  15        921.05        894.56        20.46 o                         
  10   1  15        507.24        437.25        20.98 o                         
 -10   2  15         82.36         95.71        15.47 o                         
  -9   2  15          5.73         14.04         9.59 o                         
  -8   2  15          7.70          5.56         4.72 o                         
  -7   2  15        216.54        234.37        13.30 o                         
  -6   2  15       1347.16       1324.90        20.16 o                         
  -5   2  15       1947.85       1936.94        36.19 o                         
  -4   2  15          1.13          3.20         1.43 o                         
  -3   2  15       2601.47       2515.18        22.86 o                         
  -2   2  15          2.34          5.93         0.91 o                         
  -1   2  15          6.68          0.81         1.19 o                         
   0   2  15         51.70         75.95         2.21 o                         
   1   2  15        734.89        836.90         7.20 o                         
   2   2  15        136.35        169.57         2.82 o                         
   3   2  15        161.83        191.14         3.58 o                         
   4   2  15        139.60        138.58         3.46 o                         
   5   2  15        125.07        140.02         5.75 o                         
   6   2  15          3.33          3.33         2.72 o                         
   7   2  15         65.86         65.05         4.41 o                         
   8   2  15        350.21        345.92        11.89 o                         
   9   2  15         55.82         51.74         7.26 o                         
  10   2  15          0.02         -2.18         4.25 o                         
 -10   3  15         34.99         48.91        13.18 o                         
  -9   3  15         66.34         83.41        14.60 o                         
  -8   3  15        111.66        124.05         6.81 o                         
  -7   3  15        645.50        617.45        13.16 o                         
  -6   3  15        119.43        139.53         5.76 o                         
  -5   3  15       2267.82       2265.61        33.50 o                         
  -4   3  15       1098.36       1201.98        18.50 o                         
  -3   3  15       1163.89       1177.85        12.82 o                         
  -2   3  15       1182.96       1205.20        12.39 o                         
  -1   3  15          8.96         14.88         1.50 o                         
   0   3  15        392.12        411.78         6.56 o                         
   1   3  15        311.80        347.42         3.89 o                         
   2   3  15        730.97        760.66         6.69 o                         
   3   3  15       8426.93       8323.10        58.19 o                         
   4   3  15        408.69        381.53         6.46 o                         
   5   3  15        767.22        745.22        12.21 o                         
   6   3  15        415.51        412.92         9.03 o                         
   7   3  15        957.09        937.17        26.13 o                         
   8   3  15         41.49         32.68         7.35 o                         
   9   3  15         61.15         50.54         7.14 o                         
  10   3  15         45.05         46.83         8.90 o                         
 -10   4  15          8.48          7.59         8.18 o                         
  -9   4  15        184.30        213.02        11.30 o                         
  -8   4  15        178.57        184.91         9.59 o                         
  -7   4  15         23.36         25.65         5.04 o                         
  -6   4  15         47.61         49.54         5.38 o                         
  -5   4  15          1.32          0.39         2.94 o                         
  -4   4  15        936.13        900.52        14.92 o                         
  -3   4  15         44.63         38.80         2.53 o                         
  -2   4  15       1349.33       1403.01        14.44 o                         
  -1   4  15          0.28         -1.41         1.41 o                         
   0   4  15         52.56         70.43         2.80 o                         
   1   4  15       1288.58       1324.04        11.07 o                         
   2   4  15        996.69       1062.29         9.07 o                         
   3   4  15         50.49         58.75         2.33 o                         
   4   4  15        734.19        752.39        11.13 o                         
   5   4  15        891.76        873.90        13.29 o                         
   6   4  15          1.20          1.41         2.36 o                         
   7   4  15        581.31        591.28        13.65 o                         
   8   4  15        407.09        376.83        15.49 o                         
   9   4  15        196.61        175.55        13.05 o                         
  10   4  15          6.01          4.71         5.03 o                         
 -10   5  15       1414.58       1450.79        65.32 o                         
  -9   5  15         90.42        104.85         7.97 o                         
  -8   5  15        415.34        433.27        19.32 o                         
  -7   5  15        494.63        478.29        14.93 o                         
  -6   5  15        488.34        471.86        14.42 o                         
  -5   5  15       1179.51       1187.61        20.78 o                         
  -4   5  15        953.04       1001.60        14.55 o                         
  -3   5  15        906.43        874.78        11.04 o                         
  -2   5  15        688.98        696.50         9.70 o                         
  -1   5  15       3322.33       3252.28        31.45 o                         
   0   5  15        304.91        319.82         4.86 o                         
   1   5  15       1340.34       1287.32        11.43 o                         
   2   5  15         88.55         72.58         2.38 o                         
   3   5  15       7141.04       6971.95        52.34 o                         
   4   5  15       1498.66       1373.58        17.27 o                         
   5   5  15       5221.18       5151.37        59.96 o                         
   6   5  15          5.89          7.38         3.38 o                         
   7   5  15         27.07         34.12         7.69 o                         
   8   5  15        119.45        105.25         9.86 o                         
   9   5  15        302.71        299.60        14.82 o                         
  10   5  15        503.23        508.81        19.62 o                         
 -10   6  15         91.41        101.34        17.11 o                         
  -9   6  15         13.65         16.02         6.81 o                         
  -8   6  15          5.30          7.38         6.00 o                         
  -7   6  15        199.89        193.00        10.86 o                         
  -6   6  15          1.56         -0.62         4.64 o                         
  -5   6  15       1030.28       1049.51        15.60 o                         
  -4   6  15       1026.64       1019.70        15.47 o                         
  -3   6  15        291.90        288.65         6.84 o                         
  -2   6  15        308.23        302.08         6.14 o                         
  -1   6  15         50.14         62.09         3.11 o                         
   0   6  15        562.22        566.47         8.44 o                         
   1   6  15         10.49          3.59         1.63 o                         
   2   6  15       3967.30       3959.84        44.49 o                         
   3   6  15        607.75        563.83        11.98 o                         
   4   6  15         75.93         59.78         3.62 o                         
   5   6  15          1.12          3.33         2.74 o                         
   6   6  15        815.31        774.36        12.39 o                         
   7   6  15          2.92          1.44         3.97 o                         
   8   6  15        140.28        141.43        13.87 o                         
   9   6  15         25.01         21.71         7.69 o                         
  10   6  15         42.45         54.47         9.68 o                         
  -9   7  15        563.56        595.31        19.90 o                         
  -8   7  15        124.76        136.92        10.66 o                         
  -7   7  15        680.86        699.43        20.31 o                         
  -6   7  15        189.49        201.05        11.00 o                         
  -5   7  15        515.58        517.08        11.61 o                         
  -4   7  15       1832.83       1776.66        28.43 o                         
  -3   7  15        362.28        374.91         7.54 o                         
  -2   7  15       2269.68       2186.89        53.14 o                         
  -1   7  15         96.10         88.20         3.59 o                         
   0   7  15       2909.03       2955.79        34.35 o                         
   1   7  15        902.66        897.83        14.10 o                         
   2   7  15        702.74        728.37        11.10 o                         
   3   7  15       3111.28       3101.17        38.41 o                         
   4   7  15        539.89        545.95        10.70 o                         
   5   7  15       2709.13       2705.14        50.20 o                         
   6   7  15         17.72         11.55         2.84 o                         
   7   7  15        280.64        311.13        10.64 o                         
   8   7  15          4.01         14.25         6.84 o                         
   9   7  15        368.53        365.16        16.75 o                         
  -9   8  15         47.73         48.95        11.47 o                         
  -8   8  15        130.14        130.78        11.08 o                         
  -7   8  15        105.74        102.49         6.55 o                         
  -6   8  15         56.79         55.22         5.18 o                         
  -5   8  15        319.09        316.49        11.83 o                         
  -4   8  15        300.31        318.82         7.60 o                         
  -3   8  15          2.41         -2.02         2.32 o                         
  -2   8  15         26.77         24.19         3.08 o                         
  -1   8  15        203.21        198.23         5.04 o                         
   0   8  15        118.40        153.05         5.62 o                         
   1   8  15        226.51        232.20         6.86 o                         
   2   8  15        360.13        357.03         8.69 o                         
   3   8  15       1359.94       1240.27        20.92 o                         
   4   8  15        201.11        200.08         8.05 o                         
   5   8  15        366.31        361.39         9.92 o                         
   6   8  15          1.63         -1.07         4.30 o                         
   7   8  15          4.57          8.60         4.72 o                         
   8   8  15         27.06         24.70         7.31 o                         
   9   8  15          0.37         11.33         9.55 o                         
  -9   9  15        137.50        127.72        14.66 o                         
  -8   9  15        593.90        586.83        21.08 o                         
  -7   9  15          9.60          5.70         6.38 o                         
  -6   9  15        101.05         91.62         6.95 o                         
  -5   9  15       1801.20       1747.24        29.71 o                         
  -4   9  15        455.41        439.79         9.78 o                         
  -3   9  15         70.36         90.65         4.87 o                         
  -2   9  15        854.28        808.18        17.13 o                         
  -1   9  15       1330.97       1259.05        16.21 o                         
   0   9  15        121.09        150.13         6.69 o                         
   1   9  15       3329.07       3141.84        42.10 o                         
   2   9  15          7.67          6.39         3.56 o                         
   3   9  15        187.65        199.29         9.86 o                         
   4   9  15        138.33        136.52         7.48 o                         
   5   9  15          5.86         10.27         4.49 o                         
   6   9  15       1044.30       1062.60        28.55 o                         
   7   9  15         15.67         15.34         6.36 o                         
   8   9  15        105.44        107.09        15.39 o                         
   9   9  15         30.18         12.69        11.94 o                         
  -8  10  15          0.64         -1.54         5.74 o                         
  -7  10  15        305.89        316.88        13.32 o                         
  -6  10  15        441.73        466.43        15.83 o                         
  -5  10  15       1511.50       1437.38        31.35 o                         
  -4  10  15        737.70        726.97        15.40 o                         
  -3  10  15        330.24        342.84         9.43 o                         
  -2  10  15        461.64        465.07        11.14 o                         
  -1  10  15          1.54          0.47         2.63 o                         
   0  10  15        453.26        455.46         9.92 o                         
   1  10  15         33.81         34.53         4.17 o                         
   2  10  15         53.21         52.14         5.48 o                         
   3  10  15        759.71        809.25        19.66 o                         
   4  10  15        324.04        340.57        12.38 o                         
   5  10  15        617.51        599.83        15.97 o                         
   6  10  15       1131.28        806.71        32.21 o                         
   7  10  15          4.93         16.57         8.63 o                         
  -8  11  15         27.86         33.13         7.65 o                         
  -7  11  15       1214.57       1268.62        38.19 o                         
  -6  11  15          3.12          6.61         6.34 o                         
  -5  11  15        752.95        753.46        21.61 o                         
  -4  11  15        893.29        836.53        17.81 o                         
  -3  11  15         35.18         31.68         4.46 o                         
  -2  11  15        380.29        391.67        10.65 o                         
  -1  11  15         21.31         26.49         3.86 o                         
   0  11  15       1066.19       1092.03        17.45 o                         
   1  11  15          1.32          8.47         3.54 o                         
   2  11  15       1138.71       1094.46        20.49 o                         
   3  11  15          3.92          3.92         4.75 o                         
   4  11  15        537.23        525.98        15.86 o                         
   5  11  15        205.97        184.05        11.16 o                         
   6  11  15         15.29          6.56         5.41 o                         
   7  11  15        565.39        626.13        27.77 o                         
  -7  12  15        162.83        180.68        12.44 o                         
  -6  12  15       1364.71       1380.59        33.01 o                         
  -5  12  15         46.16         51.76         8.20 o                         
  -4  12  15         35.88         32.84         5.32 o                         
  -3  12  15          5.98          6.73         4.64 o                         
  -2  12  15        207.61        195.03         9.71 o                         
  -1  12  15         12.63         10.55         3.72 o                         
   0  12  15         13.05         16.05         4.06 o                         
   1  12  15        149.63        145.39         8.19 o                         
   2  12  15        227.93        207.35         9.57 o                         
   3  12  15          4.66          3.50         4.38 o                         
   4  12  15        202.96        166.71        12.55 o                         
   5  12  15       1117.47       1138.92        27.93 o                         
   7  12  15        464.56        490.86        24.95 o                         
  -6  13  15        133.19        147.00        12.05 o                         
  -5  13  15        562.93        586.34        20.19 o                         
  -4  13  15          3.24          2.09         5.90 o                         
  -3  13  15        429.97        410.46        19.84 o                         
  -2  13  15         14.58         17.22         5.60 o                         
  -1  13  15        735.83        747.77        17.30 o                         
   0  13  15         53.93         59.47         5.48 o                         
   1  13  15        241.56        252.10        10.02 o                         
   2  13  15          0.82         11.90         7.04 o                         
   3  13  15       1510.34       1588.61        56.51 o                         
   4  13  15         61.38         71.85        11.78 o                         
   5  13  15       1503.90       1494.93        33.38 o                         
   6  13  15        422.19        224.20        17.53 o                         
  -5  14  15        335.23        325.89        22.75 o                         
  -4  14  15         75.41         85.83        10.48 o                         
  -3  14  15        470.30        519.62        19.01 o                         
  -2  14  15         95.24         81.50        10.70 o                         
  -1  14  15         70.63         79.47         6.47 o                         
   0  14  15        374.70        391.90        13.85 o                         
   1  14  15        302.38        322.76        15.27 o                         
   2  14  15        454.44        493.21        19.51 o                         
   3  14  15        257.58        240.23        12.01 o                         
   4  14  15        716.64        699.97        19.07 o                         
   5  14  15         14.67         12.48        11.79 o                         
  -4  15  15        312.77        319.42        19.54 o                         
  -3  15  15         27.48         34.78        11.06 o                         
  -2  15  15        741.42        830.85        37.21 o                         
  -1  15  15         84.82         85.33        16.18 o                         
   0  15  15       1034.37       1067.91        24.39 o                         
   1  15  15         91.61         59.65        14.46 o                         
   2  15  15       1252.10       1275.09        33.96 o                         
   3  15  15       1501.64       1546.36        31.71 o                         
   4  15  15          4.83          9.12         6.29 o                         
  -2  16  15       1250.19       1346.83        50.45 o                         
  -1  16  15         56.37         54.20         6.59 o                         
   0  16  15        112.73        120.56         9.75 o                         
   1  16  15         10.53          6.51         7.70 o                         
   2  16  15        180.48        212.52        14.59 o                         
 -10   0  16       1222.23       1266.58        44.98 o                         
  -9   0  16         15.96         27.87        10.23 o                         
  -8   0  16       2783.57       2755.93        52.81 o                         
  -7   0  16         10.20         12.43         4.18 o                         
  -6   0  16        318.85        308.06        19.37 o                         
  -5   0  16         58.63         50.93        10.25 o                         
  -4   0  16       1804.36       1905.31        31.23 o                         
  -3   0  16        458.03        461.42         7.80 o                         
  -2   0  16        528.45        369.58         7.31 o                         
  -1   0  16       1030.21       1213.79        14.11 o                         
   0   0  16         19.66         59.20         2.51 o                         
   1   0  16        279.06        301.78         5.25 o                         
   2   0  16        364.47        347.99         5.85 o                         
   3   0  16        154.82        127.68         5.59 o                         
   4   0  16         30.48         32.46         3.06 o                         
   5   0  16       2263.28       2217.98        42.40 o                         
   6   0  16        101.10        116.25         7.93 o                         
   7   0  16       5996.07       5799.96        96.20 o                         
   8   0  16         75.19         79.39        12.65 o                         
   9   0  16        654.43        681.13        30.48 o                         
  10   0  16          2.27         19.50        10.94 o                         
 -10   1  16        607.50        628.22        30.89 o                         
  -9   1  16        771.53        794.99        33.57 o                         
  -8   1  16        430.27        412.28        11.26 o                         
  -7   1  16        501.20        503.17        11.80 o                         
  -6   1  16       1406.33       1369.35        18.78 o                         
  -5   1  16        917.48        943.27        16.09 o                         
  -4   1  16         81.54         92.38         4.22 o                         
  -3   1  16         76.45         82.13         5.30 o                         
  -2   1  16        687.58        704.01         7.34 o                         
  -1   1  16       2513.35       2562.71        20.04 o                         
   0   1  16       8628.66       8645.43        60.10 o                         
   1   1  16       3363.66       3218.44        22.03 o                         
   2   1  16       4915.46       4771.02        29.51 o                         
   3   1  16       3289.37       3341.86        25.25 o                         
   4   1  16        878.98        926.49        10.35 o                         
   5   1  16       1743.35       1708.56        26.38 o                         
   6   1  16       1427.06       1366.61        18.26 o                         
   7   1  16         47.23         52.16         4.20 o                         
   8   1  16        170.27        170.02        11.66 o                         
   9   1  16        305.10        306.31        32.25 o                         
  10   1  16        753.42        761.93        23.78 o                         
 -10   2  16        952.23        946.06        39.50 o                         
  -9   2  16         32.80         30.15        10.88 o                         
  -8   2  16        130.13        150.49         9.27 o                         
  -7   2  16        121.15        119.06        10.82 o                         
  -6   2  16          1.74          0.86         3.56 o                         
  -5   2  16       3664.34       3570.54        63.10 o                         
  -4   2  16         25.71         29.13         2.57 o                         
  -3   2  16      11099.74      11201.23        93.12 o                         
  -2   2  16       6418.50       6666.15        48.06 o                         
  -1   2  16      11732.61      11943.18        90.16 o                         
   0   2  16         26.27         24.38         1.46 o                         
   1   2  16       7355.89       7188.11        46.61 o                         
   2   2  16          3.16          5.81         1.11 o                         
   3   2  16         64.38         68.70         2.50 o                         
   4   2  16       4592.17       4545.93        40.66 o                         
   5   2  16         89.75         76.60         3.92 o                         
   6   2  16       5009.79       5003.42        53.86 o                         
   7   2  16         22.16         20.61         3.58 o                         
   8   2  16       3497.02       3431.85        52.29 o                         
   9   2  16         83.81         78.69         7.74 o                         
  10   2  16        285.55        314.46        23.51 o                         
 -10   3  16         52.59         46.03        13.27 o                         
  -9   3  16       1723.35       1770.89        57.92 o                         
  -8   3  16        980.48        989.65        28.07 o                         
  -7   3  16        535.60        551.41        12.41 o                         
  -6   3  16       1768.01       1774.39        27.76 o                         
  -5   3  16       4590.96       4511.60        61.88 o                         
  -4   3  16         60.66         61.02         2.82 o                         
  -3   3  16       1519.81       1511.71        16.08 o                         
  -2   3  16       1824.73       1848.46        17.86 o                         
  -1   3  16       2765.88       2791.88        24.71 o                         
   0   3  16       3342.61       3274.27        25.58 o                         
   1   3  16         96.79         83.05         2.05 o                         
   2   3  16       7422.65       7420.20        43.82 o                         
   3   3  16       3825.20       3808.07        30.06 o                         
   4   3  16        282.44        277.41         5.67 o                         
   5   3  16         31.17         27.03         3.15 o                         
   6   3  16        314.22        314.54         8.17 o                         
   7   3  16         16.46         19.18         4.08 o                         
   8   3  16         69.32         71.02         8.77 o                         
   9   3  16         99.93        107.56         8.53 o                         
  10   3  16        201.10        221.70        11.85 o                         
 -10   4  16         15.78         16.43         6.41 o                         
  -9   4  16       1277.61       1298.43        24.77 o                         
  -8   4  16          5.61          5.20         4.21 o                         
  -7   4  16         70.02         71.96         6.54 o                         
  -6   4  16       1429.05       1430.46        30.06 o                         
  -5   4  16       3494.42       3474.14        49.46 o                         
  -4   4  16      13862.86      13733.54       158.83 o                         
  -3   4  16        176.33        164.08         4.53 o                         
  -2   4  16      13725.68      13015.73       156.39 o                         
  -1   4  16       2266.45       2280.10        21.13 o                         
   0   4  16        766.20        703.35         8.10 o                         
   1   4  16        233.08        215.57         3.17 o                         
   2   4  16         26.74         26.02         2.50 o                         
   3   4  16      13760.15      13791.46        94.73 o                         
   4   4  16       2300.76       2180.98        22.86 o                         
   5   4  16        604.76        623.31        10.84 o                         
   6   4  16        290.84        277.64         7.07 o                         
   7   4  16       3088.98       3116.94        46.32 o                         
   8   4  16        341.96        375.20        15.22 o                         
   9   4  16       1068.94       1032.13        22.77 o                         
  10   4  16         39.68         44.25         8.82 o                         
 -10   5  16         52.05         48.28         8.14 o                         
  -9   5  16        343.83        376.67        26.00 o                         
  -8   5  16        195.67        188.07        12.84 o                         
  -7   5  16        432.96        437.09        14.35 o                         
  -6   5  16       2070.00       2056.63        39.73 o                         
  -5   5  16         98.21         97.81         5.91 o                         
  -4   5  16        199.47        190.62         5.33 o                         
  -3   5  16       1344.55       1254.42        14.64 o                         
  -2   5  16         27.00         19.56         2.23 o                         
  -1   5  16       2504.00       2470.09        22.66 o                         
   0   5  16        465.57        437.05         6.71 o                         
   1   5  16       1188.92       1129.36        11.30 o                         
   2   5  16       3997.67       4207.94        32.19 o                         
   3   5  16       2114.36       2055.96        19.26 o                         
   4   5  16        446.25        451.51         8.13 o                         
   5   5  16        451.77        432.49         8.99 o                         
   6   5  16         31.59         31.46         3.65 o                         
   7   5  16         59.71         71.26         6.10 o                         
   8   5  16         36.79         26.76         7.09 o                         
   9   5  16        883.39        847.10        24.93 o                         
  10   5  16        150.28        160.49        14.30 o                         
 -10   6  16        492.18        539.00        29.89 o                         
  -9   6  16        111.26        120.45        10.23 o                         
  -8   6  16          5.85          3.81         5.69 o                         
  -7   6  16        452.22        455.55        15.39 o                         
  -6   6  16        487.73        481.96        15.41 o                         
  -5   6  16       2032.06       2045.06        27.02 o                         
  -4   6  16         91.66         81.90         4.42 o                         
  -3   6  16       1378.80       1405.06        18.11 o                         
  -2   6  16         84.81         95.76         5.46 o                         
  -1   6  16       9645.21       9402.92        89.75 o                         
   0   6  16         54.61         64.38         3.32 o                         
   1   6  16       4679.86       4563.86        36.41 o                         
   2   6  16       1080.36       1010.48        12.04 o                         
   3   6  16        317.44        307.29         6.56 o                         
   4   6  16        379.00        378.32         9.66 o                         
   5   6  16        255.82        235.57         6.88 o                         
   6   6  16       3209.60       3233.70        37.19 o                         
   7   6  16        233.15        212.16         9.02 o                         
   8   6  16        477.58        493.88        17.79 o                         
   9   6  16          0.28         -2.31         6.66 o                         
  -9   7  16       2485.58       2581.27        94.25 o                         
  -8   7  16        251.55        257.47        13.17 o                         
  -7   7  16        175.37        145.62        30.97 o                         
  -6   7  16         24.28         22.57         3.80 o                         
  -5   7  16       1638.29       1583.99        28.85 o                         
  -4   7  16         19.00          9.90         4.05 o                         
  -3   7  16        496.43        483.27         8.77 o                         
  -2   7  16        371.52        353.98         7.61 o                         
  -1   7  16        521.56        515.45         8.37 o                         
   0   7  16       1621.73       1601.85        18.98 o                         
   1   7  16         75.53         45.56         3.89 o                         
   2   7  16       7819.96       7537.15        73.29 o                         
   3   7  16       1779.65       1785.12        24.88 o                         
   4   7  16       2065.78       2079.15        29.97 o                         
   5   7  16        281.94        285.78         8.90 o                         
   6   7  16         78.89         90.39         5.03 o                         
   7   7  16          1.02          2.68         4.37 o                         
   8   7  16         10.57          6.82         6.54 o                         
   9   7  16        182.61        204.79        14.01 o                         
  -9   8  16        201.16        221.74        17.80 o                         
  -8   8  16        199.34        198.70        13.03 o                         
  -7   8  16        175.66        179.59         8.10 o                         
  -6   8  16        132.91        138.44         7.22 o                         
  -5   8  16        812.25        818.13        39.60 o                         
  -4   8  16       1229.82       1235.27        16.47 o                         
  -3   8  16          5.43          9.31         2.73 o                         
  -2   8  16       2197.88       2155.71        29.61 o                         
  -1   8  16        408.23        364.53         7.20 o                         
   0   8  16        638.05        768.41        12.86 o                         
   1   8  16          9.63         22.57         5.45 o                         
   2   8  16        292.28        286.58         7.95 o                         
   3   8  16         23.76         27.04         4.30 o                         
   4   8  16        299.03        272.18         9.54 o                         
   5   8  16       1269.71       1276.50        24.97 o                         
   6   8  16        403.32        423.37        10.03 o                         
   7   8  16       1227.33       1284.23        32.27 o                         
   8   8  16          4.72          4.44         3.87 o                         
   9   8  16        582.23        563.37        20.39 o                         
  -8   9  16       1185.75       1254.16        27.88 o                         
  -7   9  16        517.69        543.54        14.26 o                         
  -6   9  16       2237.98       2245.67        36.52 o                         
  -5   9  16       1290.30       1289.79        23.99 o                         
  -4   9  16         25.06         17.18         3.30 o                         
  -3   9  16        161.85        151.04         7.09 o                         
  -2   9  16        190.47        195.16        10.07 o                         
  -1   9  16        534.51        525.32         9.98 o                         
   0   9  16       1346.49       1262.73        18.30 o                         
   1   9  16       2789.66       2643.08        36.78 o                         
   2   9  16       2241.86       2166.73        32.24 o                         
   3   9  16       4005.72       4012.85        61.37 o                         
   4   9  16        153.92        150.99         7.87 o                         
   5   9  16        102.89        107.77         7.86 o                         
   6   9  16        199.86        193.85        20.22 o                         
   7   9  16         26.58         29.43         9.24 o                         
   8   9  16         36.47         36.51         6.18 o                         
  -8  10  16        352.38        357.01        14.54 o                         
  -7  10  16        133.75        136.43         9.92 o                         
  -6  10  16          0.28         -0.59         5.47 o                         
  -5  10  16       2151.92       2182.19        43.30 o                         
  -4  10  16        101.84         88.66         5.98 o                         
  -3  10  16       4547.56       4459.63        55.82 o                         
  -2  10  16        326.98        308.40         9.13 o                         
  -1  10  16       5675.19       5326.60        58.55 o                         
   0  10  16          7.88         19.33         3.55 o                         
   1  10  16       2578.36       2407.96        30.83 o                         
   2  10  16        101.97        101.07         6.94 o                         
   3  10  16         60.14         50.86         6.49 o                         
   4  10  16       2927.98       2970.24        48.76 o                         
   5  10  16        163.15        167.39         9.54 o                         
   7  10  16          4.08         11.42         8.78 o                         
   8  10  16       1301.04       1349.37        38.53 o                         
  -7  11  16       1001.38       1077.87        27.32 o                         
  -6  11  16       1155.17       1196.39        50.28 o                         
  -5  11  16         10.93          5.36        10.66 o                         
  -4  11  16          1.10          0.24         4.03 o                         
  -3  11  16         30.99         37.95         4.77 o                         
  -2  11  16         19.41         22.09         4.22 o                         
  -1  11  16        599.76        612.12        13.07 o                         
   0  11  16        755.59        747.63        13.86 o                         
   1  11  16        149.22        175.49         7.28 o                         
   2  11  16        401.45        433.31        12.30 o                         
   3  11  16        490.66        472.74        15.13 o                         
   4  11  16          4.22          4.10         5.08 o                         
   5  11  16         54.70         58.06         7.92 o                         
   7  11  16         88.30         84.88        13.18 o                         
  -7  12  16         75.80         85.81        10.63 o                         
  -6  12  16        601.63        604.45        21.10 o                         
  -5  12  16        170.33        181.72        12.22 o                         
  -4  12  16        922.64        935.53        21.28 o                         
  -3  12  16        114.25        132.74         8.55 o                         
  -2  12  16       2125.53       2167.98        37.40 o
[truncated: 338,176 more chars]
